# Supplementary material for: Pseudouridylation of 7SK by PUS7 regulates Pol II transcription elongation
Source: Nat Commun. 2025 Oct 30;16:9595. doi: 10.1038/s41467-025-64668-5 (PMC12575831; doi:10.1038/s41467-025-64668-5)
Supplement: Supplementary file 3 — Supplementary Dataset 1-4 [file 41467_2025_64668_MOESM3_ESM.xlsx]

## Sheet: Table S1. BID-seq results
		Deletion Ratio						Calibrated pseudouridine level
gene_info	motif	ctrl_1	ctrl_2	ctrl_3	PUS7KD_1	PUS7KD_2	PUS7KD_3	ctrl_1_fitted	ctrl_2_fitted	ctrl_3_fitted	PUS7KD_1_fitted	PUS7KD_2_fitted	PUS7KD_3_fitted	log2FoldChange	pvalue		pvalue was obtained using two-tailed Student’s t-tests.
chrX:109054155:+:LSU-rRNA_Hsa|rRNA|rRNA	GAUUU|AUUUC|UUUCU	0.129	0.1875	0.1717	0.1176	0.0744	0.0863	0.756022	0.877139	0.852695	0.718055	0.464543	0.560537	-0.512055	0.0592872
chr1:632635:-:tRNA-Ser-TCA(m)|tRNA|tRNA	GUUCG|GGUUC	0.3158	0.2878	0.4417	0.38	0.4187	0.3004	0.555669	0.502938	0.742257	0.659701	0.713185	0.527296	0.0774478	0.736289
chr1:11908197:+:U5|snRNA|snRNA	ACUAA	0.0693	0.1045	0.055	0.0765	0.0646	0.0787	0.0457674	0.213635	0	0.0840143	0.0195309	0.095258	-0.383833	0.792401
chr1:11908203:+:U5|snRNA|snRNA	GAUUU|AUUUC|UUUCC	0.1265	0.1395	0.1497	0.1604	0.1203	0.1436	0.748295	0.785391	0.809903	0.832207	0.727713	0.795671	0.00736911	0.916857
chr1:11909885:-:U5|snRNA|snRNA	UUUAC|UUUUA|CUUUU	0.0986	0.079	0.0571	0.0508	0.0647	0.0896	0.338205	0.19763	0	0	0.0598329	0.279192	-0.660382	0.64014
chr1:12507327:+:MIR1_Amn|SINE|MIR	CGUUU|GUUUG|UUUGU	0.1944	0.0588	0.1111	0.1515	0.12	0.125	0.829489	0	0.560492	0.735843	0.61218	0.637107	0.514165	0.503168
chr1:16535338:-:tRNA-Glu-GAA|tRNA|tRNA	UCUAG	0.1593	0.1719	0.1651	0.1385	0.1459	0.1698	0.42365	0.456884	0.439236	0.363312	0.385619	0.451504	-0.136727	0.268786
chr1:16872635:+:tRNA-Glu-GAA|tRNA|tRNA	GGUUC|GUUCG	0.2992	0.3707	0.3417	0.3417	0.3456	0.3162	0.539581	0.682961	0.630754	0.630754	0.638195	0.578434	-0.00460936	0.968671
chr1:28507404:+:U17|snRNA|snRNA	GCUCU	0.0676	0.0601	0.0649	0.0573	0.0597	0.0564	0	0	0	0	0	0	0	NA
chr1:28508320:+:RCC1	CAUUU|AUUUU|UUUUU	0.3571	0.2727	0.2353	0.2581	0.25	0.3	1.01659	1.0023	0.991632	0.998605	0.996316	1.00801	-0.00364324	0.774782
chr22:42565082:-:7SK|RNA|RNA	UGUAG	0.2316	0.2568	0.2378	0.13	0.155	0.1447	0.68357	0.72218	0.693544	0.455504	0.526066	0.498482	-0.504254	0.00257326
chr1:28579790:-:SNHG12	UAUGG	0.1266	0.1274	0.1243	0.1216	0.1233	0.1038	0.40159	0.404088	0.39434	0.385695	0.391155	0.324824	-0.123358	0.261784
chr1:28579792:-:SNHG12	UAUAU	0.1982	0.2173	0.1855	0.2024	0.1962	0.1969	0.792381	0.81819	0.77338	0.798326	0.789493	0.790508	-0.00340689	0.899726
chr1:28580958:-:SNHG12	UUUGU|GUUUG|UGUUU	0.0727	0.0639	0.0708	0.0678	0.073	0.071	0	0	0	0	0	0	0	NA
chr1:31497598:-:U6|snRNA|snRNA	AUUCG|AAUUC	0.6837	0.6884	0.6938	0.7078	0.6755	0.6911	0.963036	0.96709	0.971711	0.983519	0.955894	0.969405	0.00346682	0.802993
chr1:39114280:+:tRNA-Glu-GAA|tRNA|tRNA	UCUAG	0.75	0.6978	0.7074	0.6364	0.7576	0.6155	1.02985	1.00854	1.01264	0.980064	1.03275	0.969388	-0.0329178	0.363909
chr1:39567409:-:PABPC4	UUUGU|AUUUG|CAUUU	0.156	0.1512	0.1392	0.1518	0.159	0.138	0.342148	0.321431	0.265436	0.32407	0.354651	0.259478	0.0141916	0.93686
chr1:39567415:-:PABPC4	UUUCC|UUUUC|GUUUU	0.0914	0.0784	0.0681	0.0965	0.0702	0.0779	0.0795815	0.0268594	0	0.0992512	0	0.0247535	0.220323	0.885105
chr1:44731128:-:U5|snRNA|snRNA	UUUAC|UUUUA|CUUUU	0.0791	0.0734	0.0515	0.0788	0.0686	0.0739	0.198471	0.14804	0	0.195944	0.101224	0.152677	0.376518	0.637888
chr1:75787123:+:ACADM	ACUUU|CUUUA|UUUAG	0.0952	0.113	0.1019	0.1067	0.0876	0.0912	0.0812306	0.313775	0.182614	0.244101	0	0.00980659	-1.18579	0.361206
chr1:75787912:+:RABGGTB	UAUUA|AUUAU	0.0663	0.0655	0.0595	0.0763	0.0764	0.0798	0.397563	0.390487	0.332963	0.476253	0.476959	0.500127	0.374566	0.0213572
chr1:75787945:+:RABGGTB	ACUUU|CUUUA|UUUAG	0.4061	0.4143	0.3999	0.398	0.3554	0.3762	0.962676	0.966531	0.959647	0.958698	0.934501	0.947063	-0.024473	0.137702
chr1:91387253:-:LSU-rRNA_Hsa|rRNA|rRNA	GUUCA|UGUUC	0.567	0.5986	0.5845	0.5704	0.5553	0.5747	0.929318	0.948035	0.939884	0.931411	0.921958	0.934031	-0.0153611	0.21263
chr1:91387283:-:LSU-rRNA_Hsa|rRNA|rRNA	UGUGA	0.3568	0.3492	0.3478	0.3499	0.3843	0.3504	0.684482	0.674267	0.672362	0.675217	0.719713	0.675894	0.027936	0.4662
chr1:91387297:-:LSU-rRNA_Hsa|rRNA|rRNA	GCUCU	0.1052	0.1094	0.1184	0.1061	0.1043	0.1162	0	0	0	0	0	0	0	NA
chr1:91387312:-:LSU-rRNA_Hsa|rRNA|rRNA	GAUCC	0.194	0.1958	0.1818	0.2087	0.2166	0.2059	0.530892	0.535108	0.501212	0.56418	0.58105	0.558035	0.120101	0.0302711
chr11:65444433:+:MIR1_Amn|SINE|MIR	GGUUA|GUUAC	0.2241	0.2432	0.2721	0.1788	0.1149	0.1579	0.616149	0.654674	0.705091	0.502317	0.25323	0.435377	-0.730434	0.0594875
chr1:91387350:-:LSU-rRNA_Hsa|rRNA|rRNA	CUUGU|GCUUG	0.3961	0.3731	0.3609	0.4017	0.3996	0.4056	0.813525	0.782811	0.764681	0.820397	0.817846	0.825056	0.0611832	0.136368
chr1:91387351:-:LSU-rRNA_Hsa|rRNA|rRNA	GCUUG|CUUGU	0.1029	0.0932	0.0915	0.1161	0.1116	0.1145	0	0	0	0	0	0	0	NA
chr1:91387400:-:LSU-rRNA_Hsa|rRNA|rRNA	UUUGG|UUUUG|CUUUU	0.2444	0.2421	0.2175	0.2382	0.2634	0.2491	0.683304	0.678711	0.624613	0.670755	0.718647	0.692467	0.0675573	0.252009
chr1:91387442:-:LSU-rRNA_Hsa|rRNA|rRNA	AAUAC	0.2111	0.1768	0.1822	0.2213	0.2211	0.2231	0.900136	0.866521	0.872475	0.908486	0.908328	0.909894	0.0470964	0.105847
chr11:65435614:+:NEAT1	UGUAG	0.1532	0.2116	0.18	0.0805	0.1	0.1317	0.521384	0.649017	0.585692	0.26914	0.351634	0.460709	-0.699353	0.0345596
chr1:92837327:+:RPL5	AGUUG|GUUGG	0.118	0.1161	0.1038	0.1108	0.1198	0.1106	0.206099	0.197868	0.14174	0.174303	0.213794	0.173396	0.0411408	0.840153
chr1:92837331:+:RPL5	GGUCC	0.1392	0.1351	0.1105	0.1379	0.1273	0.1294	0.314756	0.302177	0.22048	0.310797	0.277465	0.284222	0.059189	0.738139
chr8:118976543:+:U6|snRNA|snRNA	AAUUG|AUUGG	0.1538	0.1379	0.1935	0.127	0.0784	0.1081	0.560606	0.467902	0.712812	0.386584	0	0.19099	-1.59209	0.0523431
chr1:143691512:+:tRNA-Gln-CAG|tRNA|tRNA	AAUCC	0.1395	0.1364	0.1445	0.0857	0.1342	0.097	0.637907	0.629733	0.650568	0.44664	0.623774	0.497697	-0.29073	0.155258
chr1:143691526:+:tRNA-Gln-CAG|tRNA|tRNA	AGUUC|GUUCG	0.2384	0.5014	0.5416	0.4607	0.3573	0.4333	0.650143	0.924407	0.945052	0.900232	0.817388	0.88169	0.0449321	0.809514
chr1:145287820:+:tRNA-Asn-AAC|tRNA|tRNA	GGUUC|GUUCG	0.2059	0.2753	0.2949	0.3705	0.2955	0.2757	0.242267	0.478558	0.529185	0.682624	0.53065	0.479648	0.437573	0.249578
chr1:146035744:+:tRNA-Glu-GAG_|tRNA|tRNA	GGUUC|GUUCG	0.3202	0.6432	0.6037	0.3938	0.4655	0.4177	0.587089	0.967253	0.940215	0.719913	0.814449	0.754489	-0.12416	0.63523
chr1:146037073:+:tRNA-Gly-GGA|tRNA|tRNA	UAUAG	0.2836	0.4936	0.4913	0.4969	0.4199	0.3702	0.892237	1.01541	1.01453	1.01667	0.983345	0.956139	0.0166725	0.817237
chr1:147073256:+:tRNA-His-CAY_|tRNA|tRNA	CGUUG|GUUGU	0.3366	0.5107	0.4805	0.3824	0.4321	0.4145	0.836547	0.959944	0.946016	0.882278	0.918868	0.907113	-0.0181291	0.8013
chr1:147073277:+:tRNA-His-CAY_|tRNA|tRNA	GGUUC|GUUCG	0.4586	0.6005	0.5836	0.4629	0.5358	0.5087	0.806458	0.937886	0.92521	0.811462	0.885549	0.860173	-0.0620422	0.485022
chr1:148522667:+:U1|snRNA|snRNA	CAUUG|AUUGC	0.0606	0.1111	0.0769	0.3333	0.0889	0.0797	2.97497	0	5.58292	0.919447	0	7.01039	-0.109964	0.94282
chr1:149712570:-:tRNA-Val-GTG|tRNA|tRNA	GUUCG|GGUUC	0.1212	0.2016	0.2262	0.0658	0.1252	0.1319	0.0372696	0.302164	0.366425	0	0.052929	0.0784784	-2.42524	0.192913
chr1:161399718:-:tRNA-Val-GTG|tRNA|tRNA	GUUCG|GGUUC	0.1122	0.4602	0.3253	0.1825	0.2297	0.16	0.000869924	0.76433	0.572453	0.247563	0.375064	0.177172	-0.741987	0.519684
chr1:161422111:-:tRNA-Glu-GAA|tRNA|tRNA	GUUCG|GGUUC	0.6534	0.7799	0.7453	0.5508	0.6946	0.6589	0.942608	1.02415	1.00384	0.858248	0.971488	0.946609	-0.0975679	0.207113
chr1:161441553:+:tRNA-Leu-CTG|tRNA|tRNA	UCUAA	0.5392	0.7187	0.6797	0.6566	0.6287	0.6304	0.900814	0.984103	0.968895	0.959234	0.946848	0.947627	-5.22919e-05	0.999054
chr1:161441596:+:tRNA-Leu-CTG|tRNA|tRNA	GGUUC|GUUCG	0.0714	0.2931	0.274	0.0833	0.211	0.1516	0	0.524761	0.474999	0	0.263551	0	-1.92346	0.28407
chr1:161454626:-:tRNA-Glu-GAG_|tRNA|tRNA	GUUCG|GGUUC	0.3334	0.5982	0.5587	0.3321	0.4418	0.3095	0.586353	0.899669	0.865477	0.584147	0.742379	0.544241	-0.329949	0.253859
chr1:161454667:-:tRNA-Glu-GAG_|tRNA|tRNA	UCUAG	0.1964	0.2208	0.2098	0.1845	0.196	0.1583	0.515401	0.566846	0.544419	0.487919	0.514504	0.420911	-0.192643	0.119423
chr1:161530360:-:tRNA-Leu-CTG|tRNA|tRNA	GUUCG|GGUUC	0.0816	0.236	0.2304	0.0795	0.0906	0.1406	0	0.39032	0.376778	0	0	0.110442	-2.79601	0.224023
chr1:161530404:-:tRNA-Leu-CTG|tRNA|tRNA	UCUAA	0.4182	0.5727	0.532	0.4754	0.4685	0.4285	0.817417	0.919292	0.896622	0.86056	0.855747	0.825764	-0.0508841	0.433894
chr1:161531123:+:tRNA-Gly-GGA|tRNA|tRNA	GGUAU	0.082	0.1896	0.1627	0.0533	0.1716	0.11	0.00991852	0.318059	0.250953	0	0.273785	0.101235	-0.626411	0.61077
chr1:161531165:+:tRNA-Gly-GGA|tRNA|tRNA	GGUUC|GUUCG	0.3113	0.5735	0.5668	0.3618	0.5095	0.4465	0.567587	0.917317	0.911945	0.667678	0.860956	0.791934	-0.0466609	0.856478
chr1:173864177:-:GAS5	AUUAC|GAUUA	0.2098	0.2207	0.2154	0.2527	0.2357	0.2361	0.70052	0.71811	0.709707	0.763561	0.740478	0.741048	0.0770446	0.0174618
chr1:173864194:-:GAS5	CUUGA|ACUUG	0.0607	0.0557	0.0538	0.0594	0.0555	0.0597	6.43747	5.54862	5.28539	6.17306	5.51932	6.23167	0.0535047	0.633327
chr1:173864388:-:GAS5	GUUCC|CGUUC	0.7675	0.7616	0.73	0.7798	0.7608	0.7768	1.01112	1.00675	0.982644	1.02011	1.00615	1.01793	0.0208497	0.238983
chr1:173864848:-:GAS5	UUUCG|CUUUC|UCUUU	0.2343	0.2351	0.2263	0.2339	0.2335	0.2332	0.399677	0.401756	0.378452	0.398634	0.397589	0.396804	0.0159804	0.616187
chr1:173864850:-:GAS5	UCUUU|CUUUC|UUUCG	0.2152	0.2164	0.2017	0.2263	0.2305	0.2107	0.602602	0.605359	0.569819	0.627209	0.636022	0.592043	0.0615549	0.218499
chr1:173866900:-:GAS5	UUUCU|AUUUC|GAUUU	0.0697	0.0563	0.0505	0.055	0.0525	0.0525	0	0	0	0	0	0	0	NA
chr1:180758752:+:U6|snRNA|snRNA	AAUUG|AUUGG	0.3563	0.3891	0.3708	0.3658	0.3211	0.3556	0.948272	0.969789	0.958296	0.954938	0.919764	0.947765	-0.0272859	0.237687
chr1:210374198:-:U5|snRNA|snRNA	AAUCA	0.1536	0.1633	0.1504	0.1478	0.1558	0.1417	0.506706	0.529177	0.499034	0.492702	0.511904	0.477489	-0.0505219	0.261286
chr1:235863408:-:U5|snRNA|snRNA	UUUAC|UUUUA|CUUUU	0.1257	0.1474	0.1224	0.124	0.1448	0.1413	0.475727	0.556219	0.46153	0.468487	0.547605	0.535606	0.0551738	0.64073
chr1:237603202:+:LSU-rRNA_Hsa|rRNA|rRNA	ACUAU	0.3022	0.2946	0.2442	0.3032	0.3248	0.3077	0.669037	0.657034	0.567548	0.670591	0.702765	0.67751	0.115087	0.238542
chr1:248874300:+:tRNA-Glu-GAG_|tRNA|tRNA	GGUUC|GUUCG	0.475	0.5716	0.5553	0.4428	0.5065	0.5272	0.825121	0.915805	0.902456	0.787357	0.858009	0.877744	-0.0671815	0.366419
chr10:21322000:+:U6|snRNA|snRNA	GAUAC	0.2404	0.2335	0.1933	0.2359	0.1969	0.2047	0.740125	0.730718	0.668383	0.734028	0.674555	0.687496	-0.0293958	0.64554
chr10:67764565:+:tRNA-Ser-TCA|tRNA|tRNA	GGUUC|GUUCG	0.25	0.4	0.3709	0.2308	0.3478	0.3456	0.404148	0.729217	0.683297	0.339429	0.642332	0.638195	-0.165334	0.669832
chr10:100237286:-:CWF19L1	UCUUU|CUUUU|UUUUU	0.1545	0.1444	0.1702	0.2609	0.1304	0.098	0.422144	0.381508	0.478105	0.692848	0.317898	0.12633	-0.172791	0.800594
chr10:101364944:-:U2|snRNA|snRNA	AUUAA|UAUUA	0.2476	0.22	0.1887	0.15	0.193	0.125	0.719436	0.676726	0.619076	0.52938	0.627677	0.456428	-0.320768	0.0960634
chr10:102591563:+:U6|snRNA|snRNA	GAUAC	0.12	0.1807	0.1071	0.1774	0.2206	0.1778	0.50691	0.645725	0.468958	0.639502	0.712189	0.640263	0.296771	0.134352
chr10:119060115:-:EIF3A	UUUCU|CUUUC|GCUUU	0.0962	0.1144	0.1072	0.1108	0.0773	0.1176	0	0.0762956	0.0414458	0.0591006	0	0.0912084	0.352283	0.770164
chr11:10801535:-:EIF4G2	UUUCU|UUUUC|CUUUU	0.0976	0.0994	0.1256	0.1015	0.1465	0.085	0	0.00152606	0.127039	0.0125061	0.211879	0	0.803433	0.715753
chr11:17074717:-:U14|snRNA|snRNA	AUUCG|CAUUC	0.3523	0.3545	0.375	0.3743	0.2595	0.3125	0.579323	0.582723	0.613688	0.612652	0.420566	0.515069	-0.197741	0.30364
chr11:17074718:-:U14|snRNA|snRNA	CAUUC|AUUCG	0.0876	0.0833	0.0814	0.0595	0.1151	0.0763	0	0	0	0	0.320819	0	14.9695	0.42265
chr11:17075842:-:U14|snRNA|snRNA	AUUCG|CAUUC	0.0781	0.0864	0.0712	0.0817	0.0841	0.092	0	0.014354	0	0.00056477	0.0076288	0.030549	1.43183	0.484494
chr11:59551005:-:tRNA-Val-GTA|tRNA|tRNA	GUUCG|GGUUC	0.1831	0.3268	0.2889	0.25	0.3231	0.1944	0.249347	0.575055	0.505108	0.422926	0.568613	0.282097	-0.0619411	0.892395
chr11:62841718:-:U2|snRNA|snRNA	AUUAA|UAUUA	0.1092	0.1128	0.1036	0.0908	0.0827	0.0992	0.402149	0.415162	0.381077	0.328727	0.292199	0.363768	-0.283344	0.0560341
chr11:62841721:-:U2|snRNA|snRNA	UAUAU	0.1667	0.154	0.14	0.2137	0.2044	0.2049	0.742061	0.718388	0.689516	0.813557	0.801102	0.80179	0.168575	0.0220284
chr5:181222455:-:tRNA-Val-GTG|tRNA|tRNA	UGUAG	0.1316	0.2072	0.1732	0.0889	0.0901	0.1373	0.460405	0.640886	0.570409	0.30638	0.31148	0.477411	-0.610023	0.0671536
chr11:65430931:+:NEAT1	CAUUU|AUUUU|UUUUU	0.0908	0.0662	0.102	0.0634	0.068	0.0619	0.728695	0	0.809445	0	0.0561964	0	-4.77432	0.194401
chrUn_GL000220v1:115977:+:LSU-rRNA_Hsa|rRNA|rRNA	UCUUU|CUUUU|UUUUC	0.2	0.2464	0.1584	0.0941	0.0988	0.0959	0.565445	0.667169	0.43681	0.0976941	0.132026	0.111094	-2.29226	0.0200016
chr11:65441921:+:NEAT1	UCUUG|CUUGC	0.0658	0.0748	0.0485	0.0745	0.0632	0.1	0	0	0	0	0	0	0	NA
chr11:65443162:+:NEAT1	AGUUG|GUUGC	0.4841	0.5463	0.4593	0.4074	0.4049	0.4159	0.888919	0.934793	0.868068	0.818555	0.815941	0.827273	-0.128865	0.0562982
chr1:629517:-:tRNA-Gln-CAA_|tRNA|tRNA	GUUCG|GGUUC	0.2964	0.3344	0.2966	0.2358	0.2568	0.209	0.519679	0.588044	0.520062	0.389842	0.43815	0.322174	-0.501066	0.0220486
chr11:65502921:+:MALAT1	AAUUG|AUUGA	0.1124	0.0967	0.1055	0.0983	0.1178	0.1216	0.243485	0.0184936	0.156304	0.046236	0.30203	0.339039	0.716459	0.476217
chr11:65503351:+:MALAT1	UGUAG	0.3942	0.3904	0.3863	0.2777	0.2579	0.2522	0.868931	0.86589	0.862559	0.750689	0.723755	0.7155	-0.246162	0.0049899
chr11:66348182:+:tRNA-Ser-AGY|tRNA|tRNA	GGUUC|GUUCG	0.2034	0.5411	0.5325	0.2935	0.3294	0.347	0.231548	0.890251	0.882581	0.525748	0.606344	0.640833	-0.177023	0.758909
chr11:75404543:+:RPS3	GAUUU|AUUUA|UUUAG	0.0976	0.0913	0.0872	0.1316	0.1226	0.1193	0.629396	0.593173	0.566697	0.76374	0.735596	0.724188	0.313479	0.00444347
chr11:88612872:-:U6|snRNA|snRNA	GAUAC	0.1447	0.1519	0.1337	0.1604	0.1522	0.1577	0.570301	0.586826	0.543435	0.605347	0.587497	0.599575	0.0758957	0.12226
chr11:88612880:-:U6|snRNA|snRNA	AUUGG|AAUUG	0.0539	0.0726	0.0574	0.0495	0.0542	0.0575	0	0	0	0	0	0	0	NA
chr11:93721582:+:CEP295	UCUUU|CUUUC|UUUCC	0.4792	0.4917	0.4262	0.4494	0.4346	0.3993	0.911288	0.918525	0.876435	0.892591	0.882461	0.855641	-0.0408513	0.215289
chr11:93721836:+:CEP295	ACUAU	0.0954	0.0851	0.0864	0.1	0.0901	0.087	0.138062	0.0929814	0.0988368	0.157267	0.115236	0.101523	0.181187	0.540191
chr11:93730693:-:TAF1D	GAUCA	0.2791	0.0588	0.1111	0.1111	0.1176	0.1304	0.6596	0.0430154	0.253763	0.253763	0.275992	0.31766	-0.174512	0.859853
chr11:93732416:-:TAF1D	CAUCG	0.3463	0.354	0.3705	0.3554	0.372	0.3283	0.897738	0.903782	0.916075	0.90486	0.91715	0.882767	-0.00682099	0.73258
chr11:93733514:-:TAF1D	UUUAC|CUUUA|ACUUU	0.4605	0.4821	0.5179	0.48	0.4582	0.4326	0.931253	0.940346	0.95385	0.939496	0.930238	0.918262	-0.0192519	0.237652
chr11:123058135:-:U14|snRNA|snRNA	AUUCG|CAUUC	0.4689	0.468	0.4581	0.4781	0.4748	0.4667	0.740745	0.739631	0.727249	0.752034	0.748007	0.738017	0.0197528	0.166542
chr11:123058136:-:U14|snRNA|snRNA	CAUUC|AUUCG	0.1393	0.1429	0.1137	0.1319	0.135	0.1238	0.521367	0.54285	0.30498	0.471708	0.49349	0.406848	0.00299906	0.991453
chr11:123058967:-:U14|snRNA|snRNA	AUUCG|CAUUC	0.4087	0.3784	0.3094	0.3993	0.3751	0.3924	0.661934	0.618702	0.509835	0.648795	0.613836	0.638996	0.0868944	0.501558
chr11:123058968:-:U14|snRNA|snRNA	CAUUC|AUUCG	0.166	0.0633	0.0515	0.1191	0.133	0.133	0.65063	0	0	0.362834	0.47961	0.47961	1.02286	0.411069
chr11:123059395:-:U14|snRNA|snRNA	AUUCG|CAUUC	0.3942	0.3925	0.3632	0.3762	0.3452	0.344	0.641565	0.639139	0.59602	0.615462	0.568245	0.566357	-0.100809	0.125805
chr11:123059396:-:U14|snRNA|snRNA	CAUUC|AUUCG	0.1143	0.1098	0.0978	0.1106	0.081	0.0908	0.311845	0.257328	0.0677045	0.267555	0	0	-1.25115	0.349841
chr12:6510468:+:NCAPD2	GGUAU	0.5238	0.5188	0.4886	0.5542	0.4737	0.547	0.846822	0.841562	0.80862	0.877687	0.791585	0.870544	0.0245261	0.670442
chr12:6581592:-:ENSG00000285238	UUUCU|UUUUC|UUUUU	0.4157	0.47	0.4282	0.4333	0.4583	0.3908	0.755971	0.809549	0.769178	0.774407	0.798797	0.727882	-0.0209203	0.693473
chr12:6967442:-:PHB2	UUUCU|AUUUC|CAUUU	0.0647	0.0775	0.0667	0.0657	0.1064	0.0688	0	0	0	0	0.0374582	0	11.8715	0.42265
chr12:6967444:-:PHB2	CAUUU|AUUUC|UUUCU	0.131	0.0746	0.0948	0.1535	0.0964	0.1145	0.904946	0.430057	0.763028	0.939497	0.774809	0.862422	0.296503	0.377022
chr12:20551492:+:SSU-rRNA_Hsa|rRNA|rRNA	AGUUG|GUUGG	0.3007	0.2858	0.2937	0.2775	0.2557	0.2754	0.681881	0.657615	0.670678	0.643384	0.603313	0.639697	-0.091689	0.0636699
chr12:20551513:+:SSU-rRNA_Hsa|rRNA|rRNA	GGUUA|GUUAA	0.4528	0.4507	0.4466	0.4196	0.4298	0.4079	0.897055	0.895571	0.892638	0.872132	0.880133	0.862546	-0.0383569	0.0369102
chr12:48656673:-:KANSL2	AUUGC|AAUUG	0.1634	0.1364	0.1432	0.1374	0.1455	0.1468	0.257025	0.110069	0.150701	0.116217	0.163845	0.171147	-0.198584	0.67394
chr12:48656674:-:KANSL2	AAUUG|AUUGC	0.1085	0.0953	0.1058	0.0983	0.1566	0.1217	0.19612	0	0.16043	0.046236	0.574498	0.339971	1.42997	0.319349
chr12:56190426:+:tRNA-Ser-TCG|tRNA|tRNA	GGUUC|GUUCG	0.2	0.4366	0.4517	0.3515	0.3226	0.33	0.216655	0.779539	0.798258	0.649193	0.592198	0.607569	0.0431697	0.93297
chr12:56643724:-:ATP5F1B	UUUCG|CUUUC|ACUUU	0.7595	0.7354	0.7366	0.7459	0.7727	0.7377	1.02122	1.00792	1.0086	1.0138	1.02822	1.00922	0.0063954	0.566929
chr12:56645071:-:ATP5F1B	UUUCG|CUUUC|ACUUU	0.5756	0.5767	0.5388	0.5757	0.52	0.5068	0.898974	0.899877	0.867235	0.899056	0.849774	0.836961	-0.0441174	0.302187
chr12:96036031:+:tRNA-Asp-GAY|tRNA|tRNA	AGUAU	0.5913	0.7181	0.7104	0.6558	0.7063	0.6815	0.988591	1.01797	1.01646	1.00482	1.01565	1.01051	0.0037903	0.812755
chr12:96036033:+:tRNA-Asp-GAY|tRNA|tRNA	UAUAG	0.1144	0.2166	0.214	0.1596	0.196	0.1659	0.623846	0.819411	0.815975	0.728756	0.79057	0.740629	0.000461546	0.997427
chr12:97721800:+:U6|snRNA|snRNA	AAUUC|AUUCG	0.6562	0.58	0.5	0.6757	0.5094	0.5946	1.01617	1.00407	0.987204	1.01881	0.989473	1.00663	0.00358328	0.845005
chr12:98503513:+:tRNA-Asp-GAY|tRNA|tRNA	AGUAU	0.4932	0.6072	0.625	0.5	0.5697	0.4966	0.956762	0.99288	0.997448	0.959323	0.982423	0.95805	-0.0233403	0.366637
chr12:98503515:+:tRNA-Asp-GAY|tRNA|tRNA	UAUAG	0.1	0.1209	0.1262	0.052	0.1555	0.122	0.580851	0.641482	0.655138	0.381674	0.720723	0.644368	-0.104105	0.71571
chr12:98599740:+:SLC25A3	ACUUU|CUUUU|UUUUU	0.094	0.068	0.1208	0.1147	0.1427	0.0917	0.0607674	0	0.386378	0.330763	0.535649	0.0192559	0.986007	0.491151
chr12:120291831:-:U4|snRNA|snRNA	UUUCC|UUUUC|CUUUU	0.2264	0.2474	0.2025	0.2464	0.2232	0.205	0.464764	0.506713	0.412512	0.504793	0.45806	0.418222	-0.00304107	0.980315
chr12:120293165:-:U4|snRNA|snRNA	UUUCC|UUUUC|CUUUU	0.2318	0.2363	0.1992	0.2446	0.219	0.2299	0.475884	0.484971	0.404881	0.501317	0.449128	0.471999	0.0586918	0.563623
chr12:124940004:+:tRNA-Ala-GCG|tRNA|tRNA	CGUAU	0.05	0.1414	0.1156	0.0826	0.1209	0.0926	0.138027	0.520999	0.440708	0.310807	0.458501	0.354074	0.0306923	0.954164
chr12:127165967:-:LSU-rRNA_Hsa|rRNA|rRNA	CGUAG	0.1009	0.0964	0.1171	0.0812	0.0921	0.081	0.400776	0.379092	0.4708	0.297109	0.357336	0.29593	-0.396128	0.0481912
chr12:127165974:-:LSU-rRNA_Hsa|rRNA|rRNA	UUUCG|GUUUC|GGUUU	0.3754	0.3393	0.3395	0.426	0.3874	0.3905	0.677534	0.620207	0.620546	0.746812	0.695037	0.699444	0.158663	0.0432362
chr3:36685288:+:7SK|RNA|RNA	UGUAG	0.1613	0.2	0.1154	0.1111	0.0909	0.0577	0.542016	0.627128	0.407971	0.392929	0.314851	0.152319	-0.874707	0.0669783
chr13:44917964:-:tRNA-Glu-GAG_|tRNA|tRNA	UUUCA|UUUUC|GUUUU	0.0716	0.1325	0.1179	0.0869	0.1099	0.1063	0	0.207862	0.140112	0	0.0994949	0.0803206	-0.952427	0.473613
chr11:65430060:+:MIRb|SINE|MIR	GGUUC|GUUCG	0.3015	0.3131	0.2646	0.214	0.199	0.199	0.545043	0.571604	0.448446	0.275719	0.212204	0.212204	-1.16055	0.00572598
chr13:44917986:-:tRNA-Glu-GAG_|tRNA|tRNA	UCUAG	0.4048	0.5465	0.5048	0.2906	0.4534	0.4578	0.820284	0.929874	0.902224	0.685539	0.863257	0.866833	-0.134889	0.32891
chr13:45337513:-:TPT1	UUUGU|CUUUG|UCUUU	0.0797	0.079	0.0884	0.0716	0.0772	0.0779	0	0	0	0	0	0	0	NA
chr13:45337566:-:TPT1	UUUGG|UUUUG|CUUUU	0.1066	0.0985	0.1062	0.0977	0.1182	0.1003	0.166944	0.106358	0.164101	0.100008	0.243422	0.120393	0.0846143	0.869653
chr13:46374500:-:U2|snRNA|snRNA	AUUAA|UAUUA	0.1853	0.1801	0.163	0.1479	0.1429	0.1512	0.612104	0.601136	0.562237	0.523774	0.510067	0.532544	-0.180767	0.0292657
chr13:46374501:-:U2|snRNA|snRNA	UAUUA|AUUAA	0.0595	0.0613	0.0498	0.0709	0.0718	0.0621	0.332963	0.351095	0.219503	0.435875	0.442929	0.358903	0.453973	0.0970244
chr13:46374503:-:U2|snRNA|snRNA	UAUAU	0.2435	0.2329	0.2496	0.3261	0.303	0.3019	0.849067	0.837141	0.855612	0.922179	0.904671	0.903788	0.103376	0.00151967
chr13:46374505:-:U2|snRNA|snRNA	AAUAU	0.057	0.0694	0.0598	0.0885	0.0733	0.0744	0.291642	0.365291	0.309313	0.459123	0.386195	0.391915	0.356651	0.0489885
chr13:46374534:-:U2|snRNA|snRNA	AAUAU	0.1318	0.1359	0.1209	0.1316	0.1534	0.1033	0.612978	0.624539	0.580095	0.612403	0.66957	0.519319	-0.0130121	0.91472
chr14:16055363:+:SSU-rRNA_Hsa|rRNA|rRNA	CGUUU|GUUUA|UUUAC	0.3333	0.3773	0.4482	0.4092	0.3372	0.3743	0.952838	0.971521	0.993417	0.982377	0.954708	0.970397	-0.00509847	0.822456
chr14:16055566:+:SSU-rRNA_Hsa|rRNA|rRNA	CAUUU|AUUUG|UUUGC	0.7672	0.7942	0.7689	0.8167	0.7952	0.79	1.03769	1.03826	1.03773	1.0387	1.03828	1.03817	0.000680775	0.115427
chr14:20610194:+:tRNA-Leu-CTY|tRNA|tRNA	GGUUC|GUUCG	0.3635	0.6277	0.5619	0.3559	0.4518	0.4046	0.670645	0.957007	0.907944	0.657198	0.798378	0.735965	-0.210378	0.328855
chr14:20625390:+:tRNA-Leu-CTA_|tRNA|tRNA	UCUAA	0.1777	0.297	0.2765	0.1709	0.2479	0.2013	0.493368	0.693243	0.666006	0.478111	0.623849	0.542316	-0.172111	0.416282
chr14:20625432:+:tRNA-Leu-CTA_|tRNA|tRNA	GGUUC|GUUCG	0.2742	0.5064	0.4884	0.2618	0.384	0.3912	0.475548	0.85791	0.839562	0.440249	0.704691	0.715937	-0.223718	0.538908
chr14:20631178:-:tRNA-Thr-ACA|tRNA|tRNA	GUUCA|AGUUC	0.1935	0.2855	0.2656	0.1884	0.1875	0.2926	0.441297	0.640583	0.605094	0.427007	0.424439	0.652459	-0.165723	0.566161
chr14:20633058:+:tRNA-Pro-CCA|tRNA|tRNA	GGUUC|GUUCA	0.1333	0.6161	0.4462	0.3529	0.3884	0.4286	0	0.949037	0.791566	0.651758	0.711605	0.769166	0.292977	0.700715
chr14:22929754:+:tRNA-Arg-CGY_|tRNA|tRNA	GGUUC|GUUCG	0.3143	0.5475	0.5431	0.5	0.2182	0.2857	0.574261	0.895821	0.892004	0.851518	0.292334	0.506109	-0.517627	0.299505
chr14:32203184:-:U6|snRNA|snRNA	AUUCG|AAUUC	0.7979	0.7862	0.7758	0.7982	0.7927	0.7826	1.05397	1.04533	1.03752	1.05419	1.05014	1.04264	0.0046617	0.5959
chr21:8215742:+:LSU-rRNA_Hsa|rRNA|rRNA	ACUUU|CUUUU|UUUUG	0.1105	0.1634	0.1465	0.1069	0.0993	0.0964	0.287461	0.631082	0.555749	0.246492	0.14566	0.100934	-1.58009	0.0722171
chr14:103337922:+:EIF5	CCUAU	0.1522	0.152	0.1437	0.1461	0.1066	0.1501	0.422968	0.422441	0.4001	0.406664	0.286516	0.417415	-0.165402	0.39629
chr14:103337924:+:EIF5	UAUUC|AUUCC	0.5244	0.5115	0.4902	0.4588	0.4807	0.4346	0.992642	0.98937	0.983546	0.973852	0.980763	0.965298	-0.0223787	0.055422
chr15:32284182:+:U6|snRNA|snRNA	AAUUG|AUUGG	0.2297	0.2205	0.2113	0.2026	0.1975	0.1846	0.798549	0.779866	0.759275	0.737771	0.724119	0.685538	-0.122474	0.0348452
chr15:32284236:+:U6|snRNA|snRNA	AAUUC|AUUCG	0.5	0.694	0.7143	0.6364	0.7083	0.6897	0.987204	1.02115	1.0236	1.01331	1.02289	1.02061	0.0117805	0.557254
chr15:65296102:+:U5|snRNA|snRNA	GAUUU|AUUUC|UUUCC	0.1184	0.1218	0.1097	0.1184	0.1098	0.1087	0.720964	0.732889	0.686997	0.720964	0.687418	0.682735	-0.0339091	0.416458
chr21:8254894:+:SSU-rRNA_Hsa|rRNA|rRNA	GAUCA	0.1405	0.2158	0.2251	0.0969	0.1173	0.1102	0.348709	0.539578	0.559132	0.20247	0.274982	0.250626	-0.991309	0.0590041
chr15:65304722:+:U5|snRNA|snRNA	ACUAA	0.0844	0.1085	0.0893	0.1058	0.096	0.0978	0.123482	0.230019	0.146751	0.219012	0.177177	0.185091	0.216572	0.501675
chr15:65304728:+:U5|snRNA|snRNA	GAUUU|AUUUC|UUUCC	0.15	0.1495	0.1442	0.1235	0.1304	0.1368	0.810572	0.809455	0.797125	0.7386	0.760217	0.778279	-0.0861132	0.0419423
chr15:65696864:-:U13|snRNA|snRNA	CUUGU|CCUUG	0.6648	0.6787	0.5667	0.6042	0.6112	0.6947	1.00241	1.0078	0.95617	0.975775	0.979145	1.01371	0.0010953	0.972517
chr15:65869080:-:tRNA-Gln-CAG|tRNA|tRNA	GUUCA|AGUUC	0.1107	0.6149	0.5315	0.2716	0.4163	0.3372	0.138078	0.957079	0.906197	0.616153	0.810931	0.719019	0.100743	0.873802
chr21:8436984:+:SSU-rRNA_Hsa|rRNA|rRNA	AGUUA|GUUAU	0.1651	0.1429	0.0833	0.2439	0.3265	0.1818	0.561499	0.500948	0.274726	0.717674	0.822934	0.601284	0.679695	0.073988
chr15:66502860:-:RPL4	CCUGC	0.5727	0.5869	0.5541	0.5424	0.5407	0.5451	1.06645	1.07723	1.05171	1.04207	1.04064	1.04432	-0.0311991	0.0882446
chr15:67839960:-:U6|snRNA|snRNA	AUUCG|AAUUC	0.8223	0.8172	0.8084	0.8238	0.8192	0.8164	1.07154	1.06792	1.0616	1.0726	1.06934	1.06735	0.00370356	0.464154
chr15:89335126:+:tRNA-Arg-CGA_|tRNA|tRNA	GGUUC|GUUCG	0.3846	0.7346	0.6423	0.6078	0.4727	0.475	0.705642	1.01969	0.966671	0.943168	0.822571	0.825121	-0.055247	0.77153
chr15:95745932:+:U2|snRNA|snRNA	GCUUG|CUUGC	0.1174	0.1184	0.1258	0.1942	0.1139	0.0702	0	0	0	0	0	0	0	NA
chr16:2155079:-:SNHG19	UCUGA	0.2917	0.2843	0.2802	0.293	0.2843	0.2836	0.560732	0.546896	0.539069	0.563125	0.546896	0.545568	0.00776914	0.744642
chr16:2155081:-:SNHG19	CUUCU|ACUUC	0.6052	0.6144	0.6239	0.6312	0.595	0.6085	0.95296	0.957237	0.961528	0.964743	0.948072	0.954508	-0.00221362	0.805237
chr16:3152926:+:tRNA-Arg-AGG|tRNA|tRNA	CAUUG|AUUGG	0.1941	0.3303	0.2971	0.2175	0.169	0.1905	0.643037	0.916845	0.883047	0.731193	0.491551	0.625887	-0.402153	0.151101
chr16:3152953:+:tRNA-Arg-AGG|tRNA|tRNA	GGUUC|GUUCG	0.3729	0.5633	0.5172	0.2942	0.3797	0.393	0.686644	0.909093	0.868383	0.52747	0.697805	0.718694	-0.342066	0.131559
chr16:3175717:+:tRNA-Lys-AAG|tRNA|tRNA	CAUGA	0.1712	0.3804	0.3461	0.2591	0.2826	0.1985	0.383334	0.729045	0.686058	0.556257	0.59469	0.442688	-0.174422	0.607756
chr16:22195729:-:tRNA-Leu-CTA|tRNA|tRNA	GUUCG|GGUUC	0.2657	0.3796	0.4047	0.2322	0.3651	0.3076	0.457503	0.659115	0.694534	0.381163	0.6374	0.540746	-0.215999	0.468898
chr16:22195772:-:tRNA-Leu-CTA|tRNA|tRNA	UCUAA	0.2182	0.4378	0.4063	0.1463	0.2842	0.2232	0.573981	0.83307	0.807419	0.417925	0.676507	0.582865	-0.400822	0.185132
chr16:34160682:+:SSU-rRNA_Hsa|rRNA|rRNA	UAUUA|AUUAA	0.2956	0.2613	0.2983	0.3143	0.428	0.3298	0.954275	0.92841	0.956075	0.966151	1.01709	0.975037	0.0594982	0.109873
chr16:34160892:+:SSU-rRNA_Hsa|rRNA|rRNA	AAUAA	0.4904	0.4996	0.498	0.5117	0.5254	0.5106	0.928697	0.933307	0.932515	0.939169	0.945544	0.938645	0.0148117	0.0286897
chr16:34160895:+:SSU-rRNA_Hsa|rRNA|rRNA	AAUGG	0.2437	0.2674	0.259	0.2671	0.2679	0.2522	0.628727	0.669847	0.655736	0.669351	0.670672	0.643947	0.0217309	0.545936
chr16:34161074:+:SSU-rRNA_Hsa|rRNA|rRNA	GGUUC|GUUCG	0.6111	0.6508	0.6942	0.6316	0.6593	0.7086	0.945518	0.972118	0.99805	0.959627	0.977438	1.00602	0.0134935	0.676548
chr16:34161477:+:SSU-rRNA_Hsa|rRNA|rRNA	UCUUA|CUUAG	0.2033	0.1708	0.183	0.2067	0.1731	0.1896	0.458215	0.375473	0.408181	0.466106	0.381803	0.425021	0.0356397	0.777327
chr16:57300014:+:tRNA-Leu-CTG|tRNA|tRNA	GGUUC|GUUCG	0.2	0.4326	0.3263	0.2286	0.1818	0.1163	0.216655	0.774394	0.599955	0.331489	0.130202	0	-1.78492	0.136671
chr16:57300498:-:tRNA-Leu-CTG|tRNA|tRNA	GUUCG|GGUUC	0.2857	0.6125	0.561	0.4082	0.4889	0.3659	0.498773	0.911302	0.867556	0.699268	0.796474	0.638623	-0.0937265	0.757573
chr16:87384040:-:tRNA-Met_|tRNA|tRNA	GUUCG|AGUUC	0.3095	0.3157	0.2805	0.1935	0.3979	0.2368	0.544241	0.55549	0.488326	0.279546	0.685197	0.392231	-0.226868	0.591034
chr17:2330341:-:TSR1	UAUCG	0.1323	0.1384	0.1356	0.1054	0.131	0.1094	0.427609	0.446522	0.437935	0.334229	0.42348	0.34925	-0.245237	0.12652
chr17:7578055:+:SENP3-EIF4A1	GAUGC	0.2261	0.2123	0.1965	0.1955	0.15	0.1994	1.09941	1.0965	1.09268	1.09242	1.07695	1.09342	-0.0113609	0.243401
chr17:7578058:+:SENP3-EIF4A1	GCUUA|CUUAU	0.1562	0.1654	0.1382	0.1596	0.1449	0.1428	0	0.0015391	0	0	0	0	-7.27528	0.42265
chr17:8120332:-:tRNA-Leu-CTY|tRNA|tRNA	GUUCG|GGUUC	0.2236	0.5413	0.4668	0.2833	0.4102	0.2574	0.359929	0.849372	0.771941	0.493975	0.701951	0.439474	-0.276759	0.549521
chr17:8120375:-:tRNA-Leu-CTY|tRNA|tRNA	UCUAA	0.2897	0.5559	0.5461	0.305	0.2991	0.2438	0.683805	0.91023	0.904756	0.703274	0.695907	0.617361	-0.309345	0.152963
chr17:8173481:-:U8|snRNA|snRNA	CUUGC|ACUUG	0.0637	0.0599	0.0638	0.0571	0.0653	0.0622	3.75272	3.62525	3.75627	3.53959	3.81074	3.70074	-0.0108153	0.777062
chr17:8173567:-:U8|snRNA|snRNA	CUUAC|CCUUA	0.0934	0.1093	0.1007	0.0977	0.1074	0.096	0	0.0768207	0	0	0.0502635	0	-0.611885	0.788909
chr17:8221558:+:tRNA-Gly-GGA|tRNA|tRNA	GGUAU	0.5111	0.7024	0.7294	0.6011	0.653	0.5864	0.833357	1.0051	1.02491	0.921847	0.96639	0.90843	-0.0340045	0.754649
chr17:8221600:+:tRNA-Gly-GGA|tRNA|tRNA	GGUUC|GUUCG	0.3845	0.6367	0.6078	0.3345	0.5338	0.4681	0.705484	0.963011	0.943168	0.616643	0.883754	0.817407	-0.172209	0.443448
chr17:16439722:+:SNHG29	UGUAG	0.1273	0.0893	0.0789	0.0847	0.087	0.0741	0.447101	0.308086	0.261727	0.288104	0.298195	0.23883	-0.301503	0.371857
chr17:16439903:+:SNHG29	CAUUU|AUUUA|UUUAA	0.2885	0.2903	0.3438	0.2821	0.1935	0.32	1.00577	1.00613	1.0149	1.00442	0.972798	1.01144	-0.0182945	0.397908
chr17:16439951:+:SNHG29	UGUCU	0.1754	0.2135	0.2286	0.32	0.1765	0.258	0.40826	0.48612	0.513989	0.654636	0.410675	0.564077	0.210304	0.419568
chr17:16439966:+:SNHG29	GGUUA|GUUAG	0.2653	0.2167	0.1935	0.2667	0.125	0.1429	0.693981	0.599903	0.543341	0.696303	0.302774	0.379707	-0.414129	0.3332
chr17:16441272:+:SNORD65	UGUAG	0.0781	0.0807	0.0771	0.0732	0.0724	0.0673	0.25798	0.270059	0.253258	0.234423	0.230475	0.2046	-0.222788	0.0379362
chr17:35573702:+:SNHG30	GCUUC|CUUCA	0.0839	0.0895	0.0991	0.05	0.0636	0.1355	1.77378	1.82438	1.93183	1.57475	1.63825	3.02647	0.174145	0.6677
chr17:35573707:+:SNHG30	ACUGU	0.1524	0.1365	0.0974	0.1466	0.1207	0.1313	0.330028	0.28182	0.147272	0.312832	0.23039	0.2653	0.0909573	0.802097
chr17:38851536:-:RPL23	AGUGG	0.2632	0.129	0.1667	0.1613	0.28	0.1143	0.533488	0.205571	0.316113	0.301351	0.564135	0.157217	-0.045089	0.94721
chr17:38851579:-:RPL23	UUUGU|CUUUG|ACUUU	0.2558	0.2	0.1818	0.1591	0.4167	0.1874	0.633697	0.497461	0.439856	0.355062	0.850863	0.458455	0.0832895	0.861464
chr17:38861702:-:tRNA-Cys-TGY|tRNA|tRNA	GUUCA|GGUUC	0.0968	0.0914	0.06	0.1224	0.0698	0.1282	0.0665991	0.0365381	0	0.192428	0	0.217628	1.99115	0.2721
chr17:39201277:+:RPL19	GGUUA|GUUAG	0.2174	0.0557	0.0857	0.1148	0.0612	0.1023	0.601474	0	0.0766623	0.252714	0	0.183858	-0.635344	0.722313
chr17:43233889:-:U2|snRNA|snRNA	UAUAU	0.2187	0.2235	0.1938	0.2601	0.2499	0.237	0.819964	0.825933	0.785977	0.866374	0.855928	0.84184	0.0764069	0.05027
chr17:43273200:-:U2|snRNA|snRNA	AUUAA|UAUUA	0.2253	0.2271	0.2435	0.2078	0.2024	0.2023	0.685456	0.68836	0.713501	0.655561	0.645683	0.645497	-0.100588	0.0232523
chr17:43273201:-:U2|snRNA|snRNA	UAUUA|AUUAA	0.0724	0.0686	0.0649	0.0769	0.0796	0.0765	0.447557	0.417208	0.385094	0.480466	0.498807	0.477663	0.221172	0.0485143
chr17:43273203:-:U2|snRNA|snRNA	UAUAU	0.0972	0.0923	0.093	0.1574	0.1377	0.1499	0.577161	0.561279	0.563595	0.724945	0.684461	0.710254	0.316571	0.00273064
chr17:49192580:+:tRNA-Gln-CAA|tRNA|tRNA	AGUUC|GUUCA	0.2609	0.3527	0.3148	0.2222	0.2807	0.25	0.691425	0.812728	0.769932	0.616283	0.723187	0.672185	-0.176903	0.137973
chr17:64146421:+:SNHG25	ACUGG	0.2175	0.2177	0.2072	0.2263	0.2125	0.2109	0.436774	0.437348	0.406457	0.461518	0.422245	0.417522	0.0231415	0.711725
chr17:68019915:-:tRNA-Arg-AGG|tRNA|tRNA	GUUCG|GGUUC	0.4761	0.4498	0.4584	0.6369	0.5765	0.5907	0.78244	0.752059	0.762231	0.930314	0.881275	0.893415	0.236049	0.00300694
chr17:68019943:-:tRNA-Arg-AGG|tRNA|tRNA	CAUCA	0.1445	0.2379	0.2281	0.1367	0.1727	0.1841	0.592138	0.766806	0.753214	0.571194	0.657696	0.680444	-0.145648	0.370769
chr17:75033959:+:tRNA-Arg-AGG|tRNA|tRNA	GGUUC|GUUCG	0.582	0.5321	0.5172	0.6103	0.5769	0.6837	0.923975	0.882219	0.868383	0.94495	0.920002	0.992048	0.0951901	0.090442
chr17:75034449:-:tRNA-Arg-AGG|tRNA|tRNA	GUUCG|GGUUC	0.6078	0.7068	0.6694	0.6321	0.68	0.6157	0.90752	0.979578	0.954121	0.926654	0.961537	0.913854	-0.0200292	0.638587
chr17:75035166:+:tRNA-Arg-CGG|tRNA|tRNA	GGUUC|GUUCG	0.4469	0.6744	0.6564	0.4973	0.5092	0.5327	0.792425	0.986592	0.975637	0.848779	0.860663	0.882761	-0.0876923	0.481459
chr17:77089412:+:SEC14L1	UCUUU|CUUUC|UUUCC	0.3878	0.3966	0.3714	0.2542	0.2286	0.2518	0.845982	0.853417	0.831308	0.681281	0.632067	0.677015	-0.346507	0.00300571
chr18:49489274:-:RPL17-C18orf32	AAUAA	0.1215	0.1453	0.136	0.1468	0.1446	0.1127	0.46667	0.53376	0.50897	0.537603	0.531952	0.438541	-0.00124751	0.99144
chr18:49491312:-:RPL17-C18orf32	UUUAC|AUUUA|GAUUU	0.1464	0.1386	0.1256	0.1615	0.1806	0.1518	0.552935	0.526017	0.475306	0.598941	0.647859	0.570247	0.225369	0.0525664
chr18:57284669:-:U6|snRNA|snRNA	GAUAC	0.2469	0.1685	0.1633	0.2192	0.0847	0.1389	0.748688	0.622076	0.611436	0.7101	0.393135	0.55639	-0.256243	0.370389
chr18:68858973:+:U6|snRNA|snRNA	GAUAC	0.084	0.1223	0.1319	0.093	0.0603	0.1404	0.390532	0.513299	0.538839	0.422862	0.292146	0.560041	-0.178187	0.575073
chr18:68859018:+:U6|snRNA|snRNA	AAUUC|AUUCG	0.6693	0.6443	0.6228	0.6363	0.6758	0.6465	1.01796	1.01447	1.01124	1.0133	1.01882	1.01479	0.0015329	0.694187
chr19:1021606:+:U6|snRNA|snRNA	AAUUC|AUUCG	0.6826	0.7433	0.7959	0.8013	0.8067	0.7589	1.0197	1.02686	1.03215	1.03265	1.03315	1.02851	0.00728822	0.285133
chr19:4724082:+:tRNA-Gly-GGA|tRNA|tRNA	UAUAG	0.1	0.3059	0.315	0.25	0.1509	0.1071	0.580851	0.911248	0.91843	0.859122	0.711409	0.602769	-0.149462	0.590827
chr19:4724653:-:tRNA-Val-GTG|tRNA|tRNA	GUUCG|GGUUC	0.1719	0.3498	0.3425	0.2759	0.2552	0.1388	0.215273	0.613403	0.601538	0.478921	0.434602	0.103937	-0.491253	0.479272
chr19:12703625:-:TNPO2	AUUGG|CAUUG	0.2173	0.2342	0.185	0.2634	0.2428	0.2528	0.564194	0.603626	0.474963	0.662674	0.622119	0.642428	0.230379	0.120172
chr22_KI270733v1_random:132832:+:LSU-rRNA_Hsa|rRNA|rRNA	UCUUU|CUUUU|UUUUC	0.1391	0.1823	0.1626	0.1123	0.1037	0.1143	0.358501	0.516203	0.452019	0.219974	0.165667	0.231817	-1.10344	0.0216639
chr19:22694874:-:SSU-rRNA_Hsa|rRNA|rRNA	CUUAG|UCUUA	0.2333	0.2131	0.1835	0.187	0.1929	0.1898	0.588546	0.52273	0.396708	0.413954	0.441434	0.427235	-0.233522	0.312923
chr19:40114654:-:U3|snRNA|snRNA	UCUCU	0.0639	0.0634	0.067	0.0523	0.0528	0.0553	0	0	0	0	0	0	0	NA
chr19:40114656:-:U3|snRNA|snRNA	UUUCU|GUUUC|AGUUU	0.1625	0.1484	0.1505	0.1959	0.1498	0.1435	0.269445	0.219026	0.226823	0.37303	0.224236	0.200415	0.157272	0.66739
chr19:45478620:-:tRNA-SeC(e)-TGA|tRNA|tRNA	GUUCA|GGUUC	0.4959	0.7186	0.6677	0.6839	0.6461	0.6649	0.880429	1.0066	0.983876	0.991412	0.973348	0.982543	0.0378905	0.580315
chr19:49489992:+:RPL13A	CAUCU	0.3493	0.3503	0.3346	0.3578	0.3549	0.3477	0.809796	0.810801	0.794516	0.818198	0.815366	0.80818	0.0158214	0.234336
chr19:50799466:-:SNORD88A	UUUGA|CUUUG|CCUUU	0.5953	0.6305	0.6043	0.6594	0.6214	0.6059	0.903505	0.929274	0.910301	0.948902	0.922817	0.911494	0.0209541	0.383892
chr19:50799467:-:SNORD88A	CUUUG|CCUUU|UUUGA	0.0698	0.0765	0.0708	0.1111	0.1043	0.1043	2.28899	2.56479	2.32346	0	28.8179	28.8179	3.00546	0.222048
chr19:50799468:-:SNORD88A	CCUUU|CUUUG|UUUGA	0.1442	0.137	0.125	0.1111	0.0851	0.1263	0.630911	0.604029	0.552361	0.478593	0.276122	0.558431	-0.444753	0.194606
chr19:50802352:-:SNORD88C	UUUGA|CUUUG|CCUUU	0.6159	0.6115	0.5695	0.6206	0.5901	0.582	0.918847	0.915633	0.883174	0.922242	0.899511	0.893186	-0.00144155	0.953129
chr19:50802354:-:SNORD88C	CCUUU|CUUUG|UUUGA	0.0866	0.0816	0.0647	0.0611	0.0643	0.0699	0.291097	0.239045	0.00380885	0	0	0.0882574	-2.59678	0.229242
chr2:28913692:+:WDR43	GGUUU|GUUUC|UUUCG	0.368	0.3626	0.362	0.372	0.3832	0.3773	0.865718	0.860609	0.860034	0.86942	0.879432	0.874221	0.0203342	0.0308176
chr2:28927090:+:WDR43	GGUUU|GUUUC|UUUCG	0.4502	0.471	0.4744	0.4972	0.5137	0.5054	0.930172	0.943327	0.94538	0.958504	0.967353	0.962966	0.0353599	0.0220201
chr2:28928001:+:WDR43	CAUUG|AUUGG	0.1402	0.1016	0.1125	0.1172	0.0789	0.1012	0.136746	0	0	0	6.517	0	5.57454	0.430818
chr2:28928006:+:WDR43	GGUUU|GUUUC|UUUCG	0.3197	0.2678	0.2847	0.24	0.2929	0.2376	0.814884	0.743645	0.769187	0.695403	0.780702	0.690818	-0.103266	0.216993
chr2:101272996:-:RNF149	UUUGC|GUUUG|AGUUU	0.4724	0.5176	0.5354	0.4969	0.5345	0.4818	0.907165	0.938992	0.950096	0.925112	0.949552	0.91426	-0.0037871	0.890161
chr2:130337165:-:tRNA-Glu-GAG_|tRNA|tRNA	UUUCA|UUUUC|GUUUU	0.1474	0.1636	0.1556	0.1208	0.1402	0.1598	0.269657	0.329732	0.300917	0.154197	0.240647	0.316243	-0.340386	0.310014
chr2:130337168:-:tRNA-Glu-GAG_|tRNA|tRNA	GGUUU|GUUUU|UUUUC	0.0755	0.1947	0.1698	0.1191	0.1338	0.1539	0.00956001	0.594372	0.521992	0.312959	0.384732	0.467023	0.0488651	0.951194
chr2:130337187:-:tRNA-Glu-GAG_|tRNA|tRNA	UCUAG	0.3301	0.5298	0.503	0.3502	0.4573	0.406	0.738759	0.919182	0.900956	0.762887	0.866429	0.821428	-0.062302	0.616095
chr2:132255290:-:SSU-rRNA_Hsa|rRNA|rRNA	AUUAA|GAUUA	0.2129	0.2092	0.1883	0.2401	0.2413	0.2207	0.664597	0.658069	0.618263	0.708476	0.71026	0.677894	0.111325	0.0492448
chr2:135136654:+:RAB3GAP1	ACUUG|CUUGU	0.2865	0.3094	0.2667	0.2065	0.2868	0.4332	0.764	0.803168	0.723812	0.543625	0.76456	0.936324	-0.0295651	0.905126
chr2:200830040:+:U6|snRNA|snRNA	AAUUG|AUUGG	0.1344	0.2097	0.2632	0.1684	0.087	0.1562	0.443662	0.755478	0.854062	0.626816	0	0.572551	-0.775596	0.305765
chr2:202293089:+:NOP58	CCUUU|CUUUU|UUUUG	0.4631	0.4859	0.4518	0.4427	0.4437	0.4368	0.983627	0.991121	0.979633	0.976268	0.976645	0.974012	-0.0134701	0.105501
chr2:202346293:-:LSU-rRNA_Hsa|rRNA|rRNA	AAUAC	0.5283	0.6383	0.4167	0.5778	0.551	0.5126	1.02169	1.03763	0.997806	1.02955	1.02546	1.0189	0.00789981	0.68129
chr2:206161910:+:EEF1B2	CAUCU	0.2885	0.3043	0.2903	0.2663	0.27	0.2898	0.739372	0.759638	0.74176	0.708057	0.713527	0.741099	-0.0511715	0.110157
chr2:216499392:+:RPL37A	UGUGG	0.0645	0.1469	0.1163	0.0769	0.0755	0.1364	0	0.280619	0.177982	0.0182745	0.0119071	0.247192	-0.725391	0.620556
chr2:229181007:-:LSU-rRNA_Hsa|rRNA|rRNA	UUUCU|UUUUC|CUUUU	0.1921	0.2616	0.2732	0.2308	0.2429	0.2378	0.362229	0.529127	0.551793	0.46245	0.489854	0.478506	-0.0123898	0.951626
chr2:231455852:-:NCL	AUUAU|CAUUA	0.3667	0.4217	0.348	0.3895	0.4054	0.375	0.813871	0.861313	0.795505	0.834642	0.848176	0.821628	0.0195785	0.635276
chr2:231455853:-:NCL	CAUUA|AUUAU	0.2521	0.3085	0.2067	0.2713	0.2665	0.281	0.867002	0.911682	0.815916	0.884057	0.879996	0.891886	0.03371	0.537658
chr6:89063599:-:U2|snRNA|snRNA	AUUAA|UAUUA	0.1014	0.1239	0.1027	0.0713	0.065	0.0771	0.372508	0.452876	0.377592	0.235575	0.201303	0.265198	-0.7769	0.00839274
chr2:233275805:+:ATG16L1	CAUUU|AUUUU|UUUUU	0.1027	0.1024	0.0645	0.0487	0.0625	0.0805	0.813178	0.811592	0	2.37426	0	0.586492	0.865725	0.607065
chr2:233275824:+:ATG16L1	CAUUU|AUUUA|UUUAA	0.2378	0.3275	0.2701	0.2247	0.2954	0.327	0.992482	1.01259	1.00168	0.987744	1.00714	1.01252	0.000310927	0.983027
chr2:233288816:+:ATG16L1	CAUUC|AUUCU	0.4155	0.5126	0.338	0.4177	0.4262	0.48	0.96149	0.993066	0.921342	0.962387	0.965755	0.984032	0.018084	0.626491
chr20:29298519:-:SSU-rRNA_Hsa|rRNA|rRNA	AUUCC|AAUUC	0.1136	0.0857	0.1538	0.1149	0.1967	0.1111	0.0025251	0	0.163763	0.00835063	0.301254	0	0.896707	0.699859
chr20:29298537:-:SSU-rRNA_Hsa|rRNA|rRNA	AUUCC|UAUUC	0.1143	0.0794	0.1154	0.0534	0.0943	0.1037	0.00566761	0	0.0105791	0	0	0	-10.6668	0.218436
chr20:29299124:-:SSU-rRNA_Hsa|rRNA|rRNA	GUUCG|GGUUC	0.455	0.4888	0.4516	0.4897	0.4882	0.4871	0.758238	0.796367	0.754208	0.797336	0.795719	0.794529	0.0484004	0.189368
chr20:29299166:-:SSU-rRNA_Hsa|rRNA|rRNA	UUUGC|AUUUG|CAUUU	0.6932	0.679	0.7452	0.713	0.7005	0.6924	1.02419	1.0189	1.04188	1.03122	1.02683	1.0239	-0.00141372	0.900684
chr20:29299471:-:SSU-rRNA_Hsa|rRNA|rRNA	GAUCU	0.4345	0.401	0.3872	0.4554	0.4172	0.4435	0.733119	0.681986	0.660451	0.764223	0.706913	0.746587	0.0955809	0.162915
chr20:29299475:-:SSU-rRNA_Hsa|rRNA|rRNA	GUUGG|AGUUG	0.2087	0.2093	0.2071	0.2257	0.2127	0.1891	0.384807	0.38665	0.379864	0.434823	0.39698	0.321181	0.00208295	0.988277
chr20:29299584:-:SSU-rRNA_Hsa|rRNA|rRNA	UUUAA|CUUUA|ACUUU	0.7328	0.7709	0.7754	0.8049	0.7212	0.7825	1.01473	1.02634	1.02764	1.03589	1.01099	1.02968	0.00368313	0.778724
chr20:37975232:-:7SK|RNA|RNA	UGUAG	0.443	0.4272	0.4722	0.268	0.3094	0.2769	0.90448	0.893637	0.923053	0.737819	0.788899	0.74965	-0.257492	0.00301957
chr13:44917967:-:tRNA-Glu-GAG_|tRNA|tRNA	GGUUU|GUUUU|UUUUC	0.1507	0.1432	0.1183	0.068	0.1075	0.0865	0.454965	0.425227	0.308716	0	0.247513	0.102954	-1.76226	0.0388006
chr21:8207929:+:ENSG00000278996	GGUGG	0.1531	0.1213	0.1758	0.1496	0.102	0.1092	0.28898	0.206472	0.342957	0.280309	0.151975	0.172726	-0.470689	0.238378
chr21:8210036:+:SSU-rRNA_Hsa|rRNA|rRNA	GGUGA	0.0667	0.0732	0.0741	0.0915	0.0843	0.0698	0.0459888	0.0725955	0.0762128	0.143142	0.116122	0.0587849	0.707249	0.235063
chr21:8215418:+:LSU-rRNA_Hsa|rRNA|rRNA	ACUAU	0.6371	0.6173	0.6374	0.6671	0.6705	0.6649	0.987357	0.975594	0.987531	1.00418	1.00602	1.00299	0.0303389	0.0290063
chr21:8215464:+:LSU-rRNA_Hsa|rRNA|rRNA	CGUAG	0.2447	0.2914	0.2749	0.222	0.209	0.2256	0.780992	0.841795	0.82212	0.744732	0.721435	0.750837	-0.141168	0.0332757
chr5:94569485:-:KIAA0825	GUUGU|GGUUG	0.2457	0.2912	0.2897	0.186	0.2082	0.1708	0.312789	0.432786	0.429176	0.113897	0.194432	0.0533923	-1.69938	0.00883971
chr21:8215626:+:LSU-rRNA_Hsa|rRNA|rRNA	AAUGA	0.6646	0.6964	0.6704	0.6571	0.6443	0.6484	0.999501	1.01663	1.00271	0.995296	0.987968	0.990336	-0.0217843	0.0873439
chr21:8215663:+:LSU-rRNA_Hsa|rRNA|rRNA	UAUUC|AUUCU	0.0737	0.0789	0.0725	0.0817	0.0664	0.0822	0	0	0	0	0	0	0	NA
chr21:8396528:+:ENSG00000280441	GGUUC|GUUCG	0.2559	0.2198	0.2353	0.1319	0.1931	0.1984	0.422521	0.298538	0.355319	0	0.185266	0.209518	-1.44702	0.0549
chr21:8216715:+:LSU-rRNA_Hsa|rRNA|rRNA	UGUAG	0.1017	0.0946	0.0992	0.1097	0.0996	0.1051	0.358202	0.330147	0.348511	0.38792	0.350075	0.371067	0.097118	0.159168
chr21:8216749:+:LSU-rRNA_Hsa|rRNA|rRNA	ACUUC|CUUCG	0.0723	0.0794	0.0809	0.0606	0.0692	0.0809	0	0	0	0	0	0	0	NA
chr21:8217117:+:LSU-rRNA_Hsa|rRNA|rRNA	ACUCU	0.0942	0.065	0.0632	0.0672	0.0581	0.0655	0	0	0	0	0	0	0	NA
chrM:11482:+:MT-ND4	UAUGG	0.102	0.0807	0.0837	0.1316	0.1315	0.0988	0.318265	0.23421	0.246819	0.417002	0.416699	0.306409	0.512369	0.0724017
chr21:8254050:+:SSU-rRNA_Hsa|rRNA|rRNA	GAUGC	0.0635	0.0591	0.0566	0.0641	0.0553	0.0634	0.991654	0.981253	0.974692	0.992971	0.971068	0.991433	0.00384812	0.777526
chr21:8254058:+:SSU-rRNA_Hsa|rRNA|rRNA	CAUUU|AUUUA|UUUAU	0.1737	0.2088	0.1888	0.1941	0.1761	0.1845	0.959167	0.980895	0.969933	0.973149	0.961061	0.967127	-0.00429881	0.713516
chr21:8254136:+:SSU-rRNA_Hsa|rRNA|rRNA	UCUAG	0.1423	0.1584	0.1465	0.1542	0.155	0.153	0.374889	0.421185	0.387386	0.409518	0.411762	0.406133	0.0526098	0.400514
chr21:8254246:+:SSU-rRNA_Hsa|rRNA|rRNA	GGUGA	0.3037	0.3054	0.2926	0.3071	0.3002	0.3016	0.665706	0.668493	0.647138	0.671265	0.659921	0.662243	0.0087783	0.630187
chr21:8254447:+:SSU-rRNA_Hsa|rRNA|rRNA	UCUGG	0.5977	0.4243	0.4887	0.517	0.5252	0.58	0.957327	0.780469	0.854169	0.883298	0.891407	0.942129	0.0678796	0.510369
chr21:8254487:+:SSU-rRNA_Hsa|rRNA|rRNA	UAUAU	0.2215	0.0784	0.1193	0.0942	0.1156	0.1381	0.823467	0.511753	0.640392	0.567527	0.630666	0.685347	-0.0688521	0.774931
chr21:8254489:+:SSU-rRNA_Hsa|rRNA|rRNA	UAUUA|AUUAA	0.5878	0.5447	0.6667	0.7225	0.6491	0.6999	1.05656	1.04811	1.06928	1.07665	1.0667	1.07381	0.0195118	0.129261
chr21:8254519:+:SSU-rRNA_Hsa|rRNA|rRNA	AGUUG|GUUGG	0.1458	0.1504	0.1797	0.1676	0.1733	0.1598	0.314912	0.33105	0.423651	0.387405	0.404805	0.362595	0.110559	0.49806
chr21:8254524:+:SSU-rRNA_Hsa|rRNA|rRNA	GAUCU	0.1686	0.1778	0.1841	0.1723	0.1564	0.1592	0.277416	0.295312	0.307467	0.284634	0.253415	0.258951	-0.143242	0.100255
chr21:8254652:+:SSU-rRNA_Hsa|rRNA|rRNA	AAUUA|AUUAG	0.1476	0.1139	0.1559	0.1532	0.1185	0.1312	0.620263	0.531529	0.639091	0.63308	0.544966	0.579762	-0.0268925	0.806285
chr21:8254701:+:SSU-rRNA_Hsa|rRNA|rRNA	AAUAA	0.4885	0.4644	0.483	0.4539	0.4516	0.4477	0.927728	0.9149	0.924889	0.908979	0.907654	0.905383	-0.0239166	0.0515532
chr21:8254704:+:SSU-rRNA_Hsa|rRNA|rRNA	AAUGG	0.173	0.2022	0.1343	0.167	0.1594	0.1611	0.476782	0.545669	0.368107	0.461347	0.441101	0.4457	-0.0446846	0.810769
chr21:8254734:+:SSU-rRNA_Hsa|rRNA|rRNA	GGUUU|GUUUU|UUUUC	0.3841	0.4139	0.3781	0.4023	0.4218	0.4109	0.880214	0.904456	0.874936	0.89539	0.910381	0.902154	0.0259751	0.212234
chr21:8254803:+:SSU-rRNA_Hsa|rRNA|rRNA	AAUUC|AUUCU	0.5937	0.61	0.5959	0.6026	0.6015	0.5953	1.00648	1.0092	1.00686	1.00799	1.0078	1.00675	1.21721e-06	0.999336
chr21:8254840:+:SSU-rRNA_Hsa|rRNA|rRNA	CAUUU|AUUUG|UUUGC	0.3305	0.3935	0.3627	0.3036	0.327	0.2933	1.01304	1.02055	1.01726	1.00867	1.01252	1.00673	-0.0108867	0.0535705
chr21:8254883:+:SSU-rRNA_Hsa|rRNA|rRNA	GGUUC|GUUCG	0.1701	0.1583	0.1359	0.1816	0.1534	0.1613	0.0678123	0	0	0.129183	0	0.0167961	1.10603	0.612294
chrX:109054313:+:LSU-rRNA_Hsa|rRNA|rRNA	ACUAU	0.1406	0.1417	0.1051	0.2081	0.2068	0.2132	0.305697	0.309258	0.177929	0.490591	0.487578	0.502235	0.900801	0.0325693
chr21:8254974:+:SSU-rRNA_Hsa|rRNA|rRNA	GCUUC|CUUCC	0.1022	0.0954	0.0771	0.0808	0.0774	0.0863	1.97381	1.88679	1.72122	1.74874	1.72337	1.79456	-0.0838481	0.289734
chr21:8255012:+:SSU-rRNA_Hsa|rRNA|rRNA	UAUGG	0.2472	0.1611	0.2141	0.2412	0.2418	0.2384	0.676672	0.499183	0.617227	0.666563	0.667586	0.661749	0.154595	0.324299
chr21:8255283:+:SSU-rRNA_Hsa|rRNA|rRNA	UCUUA|CUUAG	0.1667	0.1892	0.1724	0.0988	0.129	0.2174	0.363992	0.424017	0.379885	0.127983	0.244995	0.490101	-0.43634	0.442216
chr21:8255462:+:SSU-rRNA_Hsa|rRNA|rRNA	UAUUC|AUUCC	0.0904	0.1102	0.0957	0.0891	0.0906	0.0832	0	0.176121	0	0	0	0	-14.1044	0.42265
chr21:8255480:+:SSU-rRNA_Hsa|rRNA|rRNA	AAUUC|AUUCC	0.3271	0.3185	0.2951	0.3116	0.3321	0.3247	0.920433	0.915071	0.898763	0.910537	0.923413	0.918967	0.00980748	0.466017
chr21:8255528:+:SSU-rRNA_Hsa|rRNA|rRNA	CCUUU|CUUUG|UUUGU	0.1062	0.1602	0.1612	0.0912	0.1121	0.1113	0.447997	0.682011	0.684868	0.333959	0.484509	0.479784	-0.483297	0.150149
chr21:8392699:+:SSU-rRNA_Hsa|rRNA|rRNA	UGUCU	0.514	0.4218	0.4623	0.3905	0.4468	0.4304	0.851082	0.770521	0.808245	0.738423	0.794278	0.778872	-0.0719914	0.24727
chr21:8395360:+:ENSG00000280441	CGUGG	0.0741	0.0592	0.052	0.0553	0.0548	0.0625	0	0	0	0	0	0	0	NA
chr1:28508596:+:U17|snRNA|snRNA	GCUCU	0.198	0.1871	0.1833	0.1659	0.17	0.1619	0.306171	0.238734	0.213058	0.0779524	0.112683	0.0420821	-1.7035	0.00886044
chr21:8396534:+:ENSG00000280441	CGUGU	0.1394	0.089	0.0746	0.0757	0.1012	0.0997	0.186963	0.0842136	0.0538175	0.0561562	0.109597	0.106494	-0.255486	0.71788
chr21:8398498:+:LSU-rRNA_Hsa|rRNA|rRNA	CGUAG	0.0682	0.1081	0.0645	0.0956	0.0658	0.1146	0.213993	0.433357	0.187675	0.375124	0.19707	0.46074	0.306853	0.580949
chr21:8399418:+:LSU-rRNA_Hsa|rRNA|rRNA	GAUCG	0.2653	0.2528	0.249	0.2822	0.2696	0.2841	0.531618	0.506669	0.498948	0.564289	0.540045	0.567888	0.121427	0.0275161
chr21:8401779:+:LSU-rRNA_Hsa|rRNA|rRNA	GGUGC	0.1359	0.0993	0.101	0.1151	0.0982	0.0716	0.238847	0.117065	0.123012	0.171217	0.1132	0.015762	-0.673956	0.379521
chr21:8401882:+:LSU-rRNA_Hsa|rRNA|rRNA	CAUUC|AUUCG	0.4449	0.4722	0.4554	0.4757	0.5021	0.4902	0.972663	0.981666	0.976267	0.982738	0.990296	0.987	0.0144194	0.0468225
chr21:8401911:+:LSU-rRNA_Hsa|rRNA|rRNA	GGUUU|GUUUC|UUUCG	0.1484	0.1391	0.1333	0.1539	0.1419	0.1488	0.446071	0.408031	0.382469	0.467023	0.41985	0.447632	0.109959	0.234472
chr21:8401920:+:LSU-rRNA_Hsa|rRNA|rRNA	CGUAG	0.2209	0.2198	0.2086	0.2072	0.1918	0.2024	0.742837	0.740929	0.720685	0.718045	0.687235	0.708798	-0.0603909	0.0633088
chr21:8436968:+:SSU-rRNA_Hsa|rRNA|rRNA	AAUGG	0.3333	0.334	0.44	0.3808	0.24	0.2717	0.765753	0.76665	0.88058	0.821887	0.621927	0.676885	-0.186277	0.252363
chr3:169720208:-:U6|snRNA|snRNA	AUUCG|AAUUC	0.1735	0.194	0.134	0.2908	0.191	0.2537	0.240658	0.286957	0.144433	0.477693	0.280326	0.409536	0.796845	0.0883818
chr21:8437329:+:SSU-rRNA_Hsa|rRNA|rRNA	GCUAC	0.119	0.0863	0.0871	0.0931	0.097	0.0925	0.126379	0	0	0.0207963	0.0377052	0.0181607	-0.721101	0.733241
chr21:8437446:+:SSU-rRNA_Hsa|rRNA|rRNA	ACUUU|CUUUA|UUUAA	0.1527	0.2571	0.1296	0.1506	0.1615	0.108	0.585831	0.843752	0.45439	0.575993	0.623592	0.259421	-0.368791	0.430403
chr21:8438319:+:SSU-rRNA_Hsa|rRNA|rRNA	UCUUA|CUUAG	0.126	0.081	0.0686	0.1427	0.1425	0.0814	0.234343	0.0472198	0	0.29127	0.290621	0.0491471	1.16424	0.341373
chr21:8441194:+:LSU-rRNA_Hsa|rRNA|rRNA	AGUCA	0.4609	0.3594	0.4239	0.3636	0.3235	0.3265	0.89282	0.818283	0.868578	0.821925	0.784645	0.787641	-0.107641	0.0873063
chr21:8442681:+:LSU-rRNA_Hsa|rRNA|rRNA	ACUAU	0.1763	0.1826	0.1176	0.2007	0.1685	0.1593	0.411273	0.427975	0.225956	0.473196	0.38985	0.363458	0.20342	0.513516
chr21:8442889:+:LSU-rRNA_Hsa|rRNA|rRNA	AAUGA	0.0929	0.1106	0.0873	0.0823	0.0752	0.0897	0.230438	0.285593	0.211965	0.195026	0.170217	0.219945	-0.315024	0.157095
chr21:8988205:+:SSU-rRNA_Hsa|rRNA|rRNA	UGUCU	0.3839	0.2133	0.3	0.2499	0.2454	0.2153	0.73129	0.48574	0.6274	0.550793	0.543248	0.489525	-0.219998	0.34613
chr22:11251858:-:SSU-rRNA_Hsa|rRNA|rRNA	UUUGC|AUUUG|CAUUU	0.7407	0.7989	0.7893	0.7388	0.7731	0.7765	1.04045	1.05779	1.0551	1.03983	1.05041	1.05141	-0.00534775	0.587839
chr22:11630117:+:SSU-rRNA_Hsa|rRNA|rRNA	ACUUU|CUUUA|UUUAA	0.6361	0.6373	0.5833	0.4742	0.4362	0.4284	1.03112	1.03134	1.02046	0.990359	0.976061	0.972788	-0.0688739	0.00302211
chr22:11630407:+:SSU-rRNA_Hsa|rRNA|rRNA	AAUAA	0.6705	0.6348	0.649	0.6318	0.6468	0.6442	0.999686	0.988269	0.992935	0.987261	0.992223	0.991377	-0.00486183	0.431355
chr22:11630410:+:SSU-rRNA_Hsa|rRNA|rRNA	AAUGG	0.2225	0.274	0.2558	0.2238	0.2532	0.2222	0.588233	0.680599	0.65023	0.590827	0.645702	0.587632	-0.0731682	0.399159
chr22:11630990:+:SSU-rRNA_Hsa|rRNA|rRNA	UCUUA|CUUAG	0.1464	0.1447	0.1442	0.1424	0.1152	0.1336	0.303139	0.297717	0.296113	0.290296	0.194312	0.260957	-0.266721	0.216968
chr22:20126494:+:RANBP1	UAUCC	0.0914	0.087	0.0894	0.0954	0.0826	0.0947	0.492196	0.473247	0.483704	0.508603	0.453279	0.505786	0.0183217	0.769509
chr22:31479404:-:U6|snRNA|snRNA	AUUCA|AAUUC	0.0816	0.1149	0.0894	0.0896	0.0873	0.0648	0.0698544	0.184101	0.0982689	0.0989833	0.090725	0.00477329	-0.856827	0.314828
chrUn_GL000220v1:118319:+:LSU-rRNA_Hsa|rRNA|rRNA	CAUUC|AUUCG	0.129	0.0606	0.1071	0.1627	0.2651	0.1791	0.449901	0	0.22091	0.637792	0.857935	0.695425	1.7077	0.0407888
chr20:37975234:-:7SK|RNA|RNA	UUUGU|AUUUG|CAUUU	0.139	0.1184	0.1276	0.1597	0.1739	0.1724	0.264448	0.151289	0.204773	0.357521	0.412153	0.406687	0.922792	0.0147863
chr22:42615262:+:RNU12	AGUAA	0.2504	0.2716	0.2664	0.278	0.2953	0.2739	0.817573	0.84019	0.834922	0.846446	0.862201	0.842466	0.0334261	0.100389
chr22:42615271:+:RNU12	AAUAA	0.2242	0.2271	0.1987	0.2328	0.2272	0.2037	0.691796	0.696276	0.649002	0.704874	0.69643	0.657907	0.0155933	0.741655
chr22_KI270733v1_random:125964:+:SSU-rRNA_Hsa|rRNA|rRNA	UGUCU	0.3877	0.3662	0.3552	0.3444	0.3586	0.3343	0.735413	0.711485	0.698655	0.685644	0.702665	0.673089	-0.057726	0.114737
chr22_KI270733v1_random:125966:+:SSU-rRNA_Hsa|rRNA|rRNA	UCUCA	0.0663	0.0597	0.0546	0.0642	0.0654	0.0662	0	0	0	0	0	0	0	NA
chr22_KI270733v1_random:126023:+:SSU-rRNA_Hsa|rRNA|rRNA	AAUGG	0.0574	0.076	0.0785	0.0769	0.0839	0.0925	0.0629746	0.151192	0.162219	0.155183	0.185421	0.22073	0.576635	0.183394
chr22_KI270733v1_random:131739:+:LSU-rRNA_Hsa|rRNA|rRNA	ACUAU	0.4874	0.4772	0.4721	0.5196	0.5136	0.5094	0.882163	0.873358	0.868859	0.90837	0.90366	0.900317	0.0475651	0.00582058
chr22_KI270733v1_random:131785:+:LSU-rRNA_Hsa|rRNA|rRNA	CGUAG	0.2672	0.301	0.2804	0.2676	0.273	0.2808	0.812306	0.852466	0.828876	0.812826	0.819738	0.82936	-0.0184716	0.470051
chr22_KI270733v1_random:131947:+:LSU-rRNA_Hsa|rRNA|rRNA	AAUGA	0.5858	0.5831	0.5911	0.594	0.6075	0.5893	0.951809	0.950026	0.955278	0.957159	0.965759	0.954104	0.0100189	0.188441
chr22_KI270733v1_random:132710:+:LSU-rRNA_Hsa|rRNA|rRNA	GAUCG	0.3421	0.3225	0.3294	0.3737	0.3491	0.3664	0.671149	0.637628	0.649581	0.722498	0.682803	0.710919	0.111845	0.0278837
chr3:169764882:-:TERC	UGUCA	0.1027	0.1103	0.0682	0.1905	0.1863	0.1143	0.222006	0.246315	0.099572	0.458382	0.448956	0.258764	1.03799	0.0731353
chr22_KI270733v1_random:133849:+:LSU-rRNA_Hsa|rRNA|rRNA	UGUUU|GUUUA|UUUAA	0.0549	0.0825	0.0637	0.0631	0.0713	0.0674	4.70456	0	0	0	0	0	-18.8437	0.42265
chr22_KI270733v1_random:133925:+:LSU-rRNA_Hsa|rRNA|rRNA	UGUCA	0.0934	0.1144	0.116	0.1078	0.1138	0.0818	0.191033	0.259072	0.263985	0.238415	0.25722	0.15037	-0.144557	0.607914
chr22_KI270733v1_random:133944:+:LSU-rRNA_Hsa|rRNA|rRNA	AAUGA	0.2286	0.2175	0.1967	0.2842	0.2851	0.2817	0.560692	0.540056	0.498954	0.65246	0.653804	0.648704	0.28934	0.022044
chr22_KI270733v1_random:134028:+:LSU-rRNA_Hsa|rRNA|rRNA	AAUGG	0.1193	0.1047	0.1156	0.1232	0.1261	0.1225	0.319367	0.267636	0.30668	0.332447	0.341982	0.330121	0.168712	0.134493
chr22_KI270733v1_random:134032:+:LSU-rRNA_Hsa|rRNA|rRNA	GAUGA	0.4113	0.3724	0.3814	0.4333	0.4208	0.4368	0.774183	0.725269	0.736986	0.79997	0.785476	0.803956	0.0954463	0.0598489
chr22_KI270733v1_random:134061:+:LSU-rRNA_Hsa|rRNA|rRNA	ACUAU	0.311	0.3041	0.2414	0.3167	0.2987	0.3034	0.682509	0.671984	0.562007	0.691001	0.663553	0.670901	0.0797714	0.446903
chr22_KI270733v1_random:134063:+:LSU-rRNA_Hsa|rRNA|rRNA	UAUCC	0.0644	0.0625	0.0562	0.069	0.0775	0.0824	0.35786	0.346505	0.306606	0.384161	0.428748	0.452346	0.323685	0.0313244
chr22_KI270733v1_random:134093:+:LSU-rRNA_Hsa|rRNA|rRNA	GCUUG|CUUGG	0.1178	0.1043	0.1071	0.1101	0.1233	0.113	0	0	0	0	0	0	0	NA
chr22_KI270733v1_random:134130:+:LSU-rRNA_Hsa|rRNA|rRNA	GCUUG|CUUGA	0.6042	0.6318	0.6013	0.614	0.6014	0.6214	0.945551	0.967288	0.943157	0.953482	0.94324	0.959313	1.94662e-05	0.998943
chr22_KI270733v1_random:134169:+:LSU-rRNA_Hsa|rRNA|rRNA	UGUAG	0.5462	0.5365	0.525	0.585	0.601	0.5849	0.963069	0.95832	0.952511	0.980797	0.987569	0.980754	0.0372749	0.00361866
chr22_KI270733v1_random:134710:+:LSU-rRNA_Hsa|rRNA|rRNA	UGUUC|GUUCA	0.5213	0.4978	0.4437	0.6008	0.5735	0.6088	0.926645	0.910647	0.868289	0.972493	0.95802	0.976515	0.103606	0.0499751
chr22_KI270733v1_random:134731:+:LSU-rRNA_Hsa|rRNA|rRNA	CGUGA	0.3205	0.3188	0.2999	0.3846	0.3695	0.384	0.658361	0.655827	0.626925	0.746771	0.727124	0.746004	0.193609	0.0028188
chr22_KI270733v1_random:134761:+:LSU-rRNA_Hsa|rRNA|rRNA	GGUUA|GUUAG	0.6309	0.5872	0.5814	0.6711	0.6508	0.6528	0.991191	0.972724	0.970091	1.00629	0.998872	0.999621	0.0343892	0.0576715
chr22_KI270733v1_random:134786:+:LSU-rRNA_Hsa|rRNA|rRNA	UGUUG|GUUGU	0.1175	0.1089	0.1057	0.1269	0.1215	0.1204	0	0	0	0	0	0	0	NA
chr22_KI270733v1_random:134789:+:LSU-rRNA_Hsa|rRNA|rRNA	UGUUG|GUUGC	0.0892	0.0748	0.0781	0.0933	0.091	0.0944	0	0	0	0	0	0	0	NA
chr22_KI270733v1_random:134883:+:LSU-rRNA_Hsa|rRNA|rRNA	CAUCU	0.0841	0.0799	0.0804	0.0808	0.0831	0.0823	0.186964	0.163453	0.166305	0.168576	0.181457	0.177011	0.0285327	0.707074
chr22_KI270733v1_random:134899:+:LSU-rRNA_Hsa|rRNA|rRNA	ACUGA	0.3297	0.3537	0.3304	0.3283	0.3347	0.3294	0.671931	0.706949	0.672995	0.669796	0.679471	0.671475	-0.022058	0.464939
chr22_KI270733v1_random:135182:+:LSU-rRNA_Hsa|rRNA|rRNA	CAUUC|AUUCG	0.0878	0.1058	0.0739	0.1033	0.0917	0.0928	0	0.202248	0	0.164076	0	0	-0.301747	0.890846
chr22_KI270733v1_random:171045:+:SSU-rRNA_Hsa|rRNA|rRNA	UGUCU	0.3089	0.2459	0.2612	0.226	0.2074	0.2284	0.639734	0.544092	0.569224	0.5093	0.47441	0.51363	-0.227464	0.0798318
chr22_KI270733v1_random:174009:+:5_8S_rRNA	GCUGC	0.1348	0.1426	0.1466	0.2034	0.1761	0.1964	0.313736	0.336997	0.348572	0.490969	0.42725	0.475371	0.479805	0.00861175
chr8:69690159:-:LSU-rRNA_Hsa|rRNA|rRNA	CUUGG|GCUUG	0.1345	0.1415	0.1441	0.1566	0.1593	0.1537	0.134583	0.203048	0.2263	0.324541	0.343227	0.303547	0.784409	0.0253434
chr22_KI270733v1_random:174023:+:5_8S_rRNA	UGUGA	0.4087	0.4519	0.3942	0.3035	0.3891	0.3367	0.748877	0.796245	0.731772	0.607955	0.725599	0.656986	-0.193906	0.0885441
chr3:12840364:-:RPL32	AUUCC|CAUUC	0.3202	0.3256	0.2867	0.319	0.3284	0.3177	0.574427	0.583534	0.513572	0.572379	0.588184	0.570149	0.0501943	0.466728
chr3:12840414:-:RPL32	AUUCU|UAUUC	0.1556	0.1519	0.1439	0.1435	0.1496	0.1516	0.234209	0.220995	0.191399	0.189881	0.212633	0.219911	-0.0549808	0.634417
chr22_KI270733v1_random:174021:+:5_8S_rRNA	AAUGU	0.066	0.0703	0.0737	0.0564	0.0525	0.057	0.151247	0.166715	0.17873	0.115571	0.100608	0.117849	-0.572367	0.00706784
chr3:39408497:+:RPSA	GCUUG|CUUGC	0.1286	0.115	0.1125	0.1163	0.0909	0.1055	0	0	0	0	0	0	0	NA
chr3:45689017:-:tRNA-Arg-CGY_|tRNA|tRNA	GUUCG|GGUUC	0.36	0.1666	0.144	0.0528	0.0676	0.0606	0.629528	0.198554	0.122577	0	0	0	-16.5367	0.182488
chr3:47250554:-:U13|snRNA|snRNA	CUUGU|CCUUG	0.5282	0.4762	0.4845	0.5104	0.49	0.5032	0.93285	0.894684	0.901387	0.920754	0.90569	0.915591	0.00691636	0.754628
chr3:129397262:-:SNORA7B	AUUCC|CAUUC	0.3281	0.2666	0.27	0.2907	0.2593	0.2656	0.587688	0.47301	0.480106	0.52126	0.457431	0.470904	-0.0880336	0.520031
chr3:129397312:-:SNORA7B	AUUCU|UAUUC	0.6679	0.6795	0.6636	0.7035	0.68	0.6897	0.952978	0.959356	0.950569	0.97202	0.959627	0.964823	0.016817	0.0714436
chr3:160515105:-:KPNA4	UGUGU	0.0714	0.0793	0.0522	0.0663	0.0667	0.0576	0.0280455	0.0549175	0	0.0102476	0.0116566	0	-1.92078	0.327004
chr3:160515141:-:KPNA4	UUUAU|UUUUA|GUUUU	0.1158	0.09	0.0943	0.0874	0.1268	0.15	0.373096	0.294403	0.308376	0.285774	0.403233	0.461144	0.237052	0.386901
chr1:92840803:+:RPL5	UGUGU	0.1114	0.1051	0.1186	0.0789	0.0926	0.1013	0.156107	0.137197	0.177192	0.0535767	0.0983385	0.125576	-0.761721	0.0718711
chr3:169764754:-:TERC	GUUGG|AGUUG	0.3227	0.2868	0.1826	0.3175	0.1714	0.2465	0.653495	0.583509	0.298497	0.644003	0.257352	0.490397	-0.141806	0.774442
chr21:8215559:+:LSU-rRNA_Hsa|rRNA|rRNA	CCUCA	0.1306	0.1235	0.1421	0.1694	0.1648	0.1457	0.135692	0.103357	0.185048	0.289232	0.27283	0.199784	0.845091	0.0373002
chr3:169764900:-:TERC	UCUAG	0.3671	0.4263	0.3478	0.2817	0.3137	0.4098	0.781842	0.840122	0.7601	0.672333	0.717663	0.825023	-0.104893	0.355494
chr3:181231767:+:U6|snRNA|snRNA	AAUUG|AUUGG	0.1197	0.1485	0.1461	0.1561	0.1205	0.1294	0.320932	0.532495	0.518914	0.572063	0.32865	0.406037	-0.0706548	0.836292
chr3:181231776:+:U6|snRNA|snRNA	GAUAC	0.1406	0.1313	0.1119	0.1159	0.1327	0.1283	0.560525	0.537293	0.483517	0.495247	0.540889	0.529468	-0.0144243	0.855374
chr3:181231821:+:U6|snRNA|snRNA	AAUUC|AUUCG	0.7927	0.7939	0.7697	0.7967	0.7811	0.7871	1.03185	1.03196	1.02961	1.03222	1.03073	1.03131	0.000399766	0.765824
chr3:186784816:+:EIF4A2	CAUCU	0.4569	0.4632	0.4562	0.4737	0.4824	0.4772	0.897718	0.901851	0.897253	0.908544	0.913911	0.910722	0.0193179	0.00482574
chr3:186786354:+:EIF4A2	UGUUU|GUUUU|UUUUG	0.5987	0.5434	0.5597	0.6264	0.6315	0.5715	1.01291	1.00716	1.00899	1.01536	1.01578	1.01024	0.00585717	0.170334
chr3:186786410:+:EIF4A2	CAUUC|AUUCC	0.0911	0.077	0.1111	0.0797	0.0755	0.0785	0	0	0.273824	0	0	0	-14.741	0.42265
chr3:186787627:+:EIF4A2	GCUUU|CUUUU|UUUUU	0.1582	0.1558	0.142	0.1326	0.1555	0.1514	0.0670799	0.0509104	0	0	0.0488601	0.0201649	-0.773391	0.54858
chr3:195214871:+:U6|snRNA|snRNA	AAUUC|AUUCG	0.3684	0.3582	0.3043	0.4848	0.3704	0.325	0.942462	0.937527	0.905499	0.983339	0.943396	0.919152	0.0309485	0.421534
chr3:196785001:-:U6|snRNA|snRNA	AUUCG|AAUUC	0.6599	0.6	0.6128	0.6597	0.6302	0.6218	0.942056	0.885658	0.898167	0.941877	0.914763	0.906809	0.0197472	0.573715
chr4:1974671:+:NSD2	CCUGA	0.2744	0.1722	0.3146	0.1986	0.3078	0.25	0.647408	0.393666	0.714571	0.474768	0.704096	0.599539	0.0185816	0.952254
chr4:186597118:-:FAT1	CCUCU	0.0833	0.0727	0.0595	0.0533	0.1029	0.0893	0	0	0	0	0	0	0	NA
chr4:186600223:-:FAT1	GUUCU|GGUUC	0.1852	0.2538	0.2173	0.1795	0.1695	0.2703	0.253223	0.411046	0.33105	0.238587	0.212269	0.444585	-0.152558	0.72333
chr5:43495478:-:C5orf34	GGUGA	0.1591	0.087	0.1165	0.0533	0.1667	0.1111	0.358386	0.126363	0.230264	0	0.378954	0.212274	-0.274252	0.767438
chr5:56297607:-:RNU6ATAC2P	GUUAA|GGUUA	0.6154	0.662	0.6529	0.6371	0.6639	0.6232	0.923337	0.956222	0.950054	0.939059	0.957495	0.929074	-0.00203321	0.924177
chr5:71850975:+:LSU-rRNA_Hsa|rRNA|rRNA	UCUUU|CUUUU|UUUUC	0.2041	0.2574	0.2579	0.2231	0.2244	0.2314	0.575896	0.686867	0.68773	0.620316	0.623135	0.637877	-0.0520874	0.599333
chr5:83064316:-:TMEM167A	CUUCU|GCUUC	0.1313	0.0928	0.055	0.072	0.0698	0.1009	0.0908032	0	0	0	0	0	-13.1487	0.42265
chr1:91387334:-:LSU-rRNA_Hsa|rRNA|rRNA	GUUCA|CGUUC	0.1134	0.1025	0.1153	0.1214	0.1303	0.1171	0.151062	0.096892	0.160035	0.187971	0.226488	0.168415	0.514644	0.0904634
chr5:94569499:-:KIAA0825	UAUCA	0.2273	0.2126	0.2031	0.3356	0.3171	0.3184	0.655991	0.630327	0.612708	0.800382	0.780129	0.781601	0.314817	0.00164132
chr5:94569511:-:KIAA0825	GAUGG	0.1749	0.1871	0.1832	0.1377	0.157	0.1542	0.356375	0.384277	0.375467	0.264649	0.313546	0.306633	-0.335018	0.0201839
chr5:112161563:+:EPB41L4A-AS1	CCUUU|CUUUU|UUUUC	0.37	0.4015	0.3822	0.3488	0.3453	0.3754	0.943449	0.959128	0.949828	0.931305	0.929156	0.946324	-0.0232602	0.099606
chr5:112161588:+:EPB41L4A-AS1	CCUUU|CUUUG|UUUGG	0.7359	0.7278	0.7173	0.7463	0.7039	0.7047	1.04284	1.04172	1.04023	1.04424	1.03827	1.03839	-0.00179933	0.588525
chr5:134924090:+:PCBD2	UAUCA	0.127	0.0952	0.0968	0.2246	0.1371	0.1339	0.432833	0.328714	0.334515	0.651415	0.461599	0.452682	0.514471	0.121267
chr5:139278883:+:MATR3	UGUUU|GUUUU|UUUUG	0.3171	0.2901	0.3231	0.327	0.3508	0.3011	0.957698	0.945235	0.960117	0.961631	0.969981	0.950653	0.00964973	0.428691
chr5:181101860:+:tRNA-Leu-CTY|tRNA|tRNA	UCUAA	0.0935	0.094	0.092	0.0894	0.0895	0.0859	0.254778	0.256597	0.249284	0.239626	0.240001	0.226349	-0.10763	0.0374866
chr5:181101902:+:tRNA-Leu-CTY|tRNA|tRNA	GGUUC|GUUCG	0.3571	0.6231	0.6345	0.5398	0.4742	0.4676	0.659352	0.953878	0.961557	0.889105	0.824237	0.81684	-0.025212	0.896412
chr5:181173703:+:tRNA-Val-GTG|tRNA|tRNA	GGUUC|GUUCG	0.2367	0.3384	0.3439	0.221	0.2645	0.2234	0.360169	0.624348	0.634969	0.303147	0.448155	0.312254	-0.606634	0.164601
chr5:181187763:+:tRNA-Leu-CTY|tRNA|tRNA	GGUUC|GUUCG	0.4431	0.8642	0.8088	0.3802	0.5959	0.4688	0.787731	1.07652	1.05427	0.698612	0.934499	0.818198	-0.251682	0.253321
chr5:181188872:-:tRNA-Pro-CCA|tRNA|tRNA	GUUCA|GGUUC	0.1034	0.587	0.4875	0.1538	0.375	0.2571	0.101547	0.941353	0.873924	0.317067	0.766448	0.588858	-0.19682	0.803783
chr5:181191705:-:tRNA-Thr-ACA|tRNA|tRNA	GUUCA|AGUUC	0.3846	0.5081	0.5818	0.4828	0.3986	0.4444	0.77741	0.889577	0.938288	0.870208	0.792699	0.837618	-0.0592044	0.55703
chr5:181222413:-:tRNA-Val-GTG|tRNA|tRNA	GUUCG|GGUUC	0.1081	0.1388	0.089	0.0667	0.1151	0.1015	0	0.103937	0	0	0.0127795	0	-3.02283	0.473483
chr5:181222440:-:tRNA-Val-GTG|tRNA|tRNA	GUUCG|CGUUC	0.186	0.426	0.3869	0.1844	0.264	0.3089	0.257903	0.722617	0.669691	0.253196	0.453855	0.54314	-0.4005	0.486619
chrUn_GL000220v1:110133:+:SSU-rRNA_Hsa|rRNA|rRNA	GAUCA	0.0736	0.0752	0.0821	0.0564	0.0599	0.052	0.109144	0.115955	0.144617	0.0317283	0.0481339	0.0105997	-2.03092	0.00374923
chr6:8086453:-:EEF1E1-BLOC1S5	UUUGG|UUUUG|CUUUU	0.3254	0.321	0.3083	0.3172	0.2265	0.3621	0.808958	0.803549	0.787188	0.798773	0.64553	0.849549	-0.0650785	0.623857
chr6:26305508:-:tRNA-Ser-AGY|tRNA|tRNA	GUUCG|GGUUC	0.1471	0.1774	0.1417	0.1471	0.1848	0.0905	0.133474	0.232214	0.114389	0.133474	0.254376	0	-0.307762	0.733312
chr6:26328193:+:tRNA-Arg-CGY_|tRNA|tRNA	GGUUC|GUUCG	0.4935	0.7416	0.6529	0.6059	0.5641	0.6129	0.844879	1.02322	0.973444	0.941804	0.909748	0.946791	-0.022101	0.814041
chr6:27237589:-:tRNA-Ile-ATT|tRNA|tRNA	GUUCG|GGUUC	0.2609	0.2941	0.2037	0.0873	0.2814	0.2115	0.447144	0.515251	0.307905	0	0.490148	0.328797	-0.633323	0.414765
chr6:27280288:-:tRNA-Val-GTG|tRNA|tRNA	GUUCG|GGUUC	0.0526	0.2009	0.1544	0.1406	0.175	0.1505	0	0.300239	0.15852	0.110442	0.224872	0.145245	0.0669715	0.943404
chr6:27280315:-:tRNA-Val-GTG|tRNA|tRNA	GUUCG|CGUUC	0.1095	0.1826	0.1711	0.1429	0.1591	0.1189	0	0.247861	0.212774	0.118672	0.174206	0.0281234	-0.52103	0.633686
chr6:27547770:-:tRNA-Gln-CAG|tRNA|tRNA	GUUCA|AGUUC	0.1417	0.6354	0.6318	0.4286	0.55	0.4222	0.2723	0.967915	0.966054	0.822936	0.918542	0.816755	0.213538	0.664007
chr6:27547796:-:tRNA-Gln-CAG|tRNA|tRNA	UCUGG	0.1224	0.1685	0.1941	0.1154	0.1126	0.1471	0.194765	0.324131	0.387364	0.173115	0.164291	0.266767	-0.584956	0.216018
chr6:27547811:-:tRNA-Gln-CAG|tRNA|tRNA	UGUAA	0.1308	0.4213	0.4315	0.1566	0.4419	0.2286	0.4272	0.867138	0.874758	0.498737	0.882263	0.648386	-0.09605	0.814839
chr6:27583475:-:tRNA-Asp-GAY|tRNA|tRNA	GUUCG|GGUUC	0.69	0.8033	0.7804	0.7637	0.7424	0.765	0.968385	1.03715	1.02443	1.01481	1.00208	1.01557	0.00118709	0.97251
chr6:27672468:-:tRNA-Ser-TCG|tRNA|tRNA	GUUCA|GGUUC	0.65	0.7183	0.6608	0.5	0.6739	0.5667	0.975291	1.00647	0.980575	0.883542	0.986796	0.929132	-0.0815824	0.203999
chr6:27753418:-:tRNA-Val-GTY|tRNA|tRNA	GUUCG|GGUUC	0.1295	0.1952	0.1933	0.1905	0.2264	0.2091	0.0694223	0.284357	0.278978	0.270972	0.366922	0.32244	0.601876	0.259432
chr6:31623160:+:PRRC2A	ACUUU|CUUUG|UUUGA	0.2277	0.2955	0.2857	0.2411	0.1724	0.1186	0.798922	0.887254	0.877402	0.820916	0.663812	0.367221	-0.469112	0.212813
chr6:52995865:+:7SK|RNA|RNA	CAUUU|AUUUG|UUUGU	0.1264	0.1403	0.1384	0.1947	0.189	0.1999	0.895123	0.92149	0.918417	0.973498	0.970059	0.976396	0.0943876	0.0143853
chr6:52995869:+:7SK|RNA|RNA	UGUAG	0.267	0.2901	0.2725	0.1555	0.1646	0.1521	0.736457	0.766302	0.743864	0.527356	0.55011	0.518494	-0.493331	7.70005e-05
chr6:69473213:-:LSU-rRNA_Hsa|rRNA|rRNA	UUUCU|UUUUC|CUUUU	0.15	0.1636	0.2162	0.186	0.1121	0.1316	0.224976	0.273195	0.427049	0.344399	0.065362	0.152631	-0.71821	0.308544
chr6:73518402:-:EEF1A1	GGUGA	0.0938	0.0842	0.087	0.0794	0.0667	0.1042	0.151582	0.11574	0.126363	0.0971954	0.0459888	0.188641	-0.246612	0.674409
chr6:85677602:-:ENSG00000271793	AUUCG|GAUUC	0.2121	0.2067	0.206	0.2505	0.2224	0.2159	0.325959	0.3145	0.313004	0.403387	0.347413	0.333935	0.186093	0.171849
chr1:91387461:-:LSU-rRNA_Hsa|rRNA|rRNA	GAUCU	0.0933	0.0934	0.0839	0.119	0.1389	0.1098	0.124132	0.124344	0.1041	0.177856	0.218438	0.158797	0.654775	0.047527
chr6:89063602:-:U2|snRNA|snRNA	UAUAU	0.0739	0.0695	0.0581	0.0675	0.0641	0.0739	0.494123	0.476035	0.424789	0.467518	0.452592	0.494123	0.01981	0.805463
chr6:125780306:-:tRNA-Glu-GAG_|tRNA|tRNA	UCUAG	0.217	0.2176	0.2263	0.2277	0.2171	0.2212	0.559234	0.560445	0.577622	0.58032	0.559436	0.56764	0.00855517	0.712246
chr6:132815329:+:RPS12	UGUCG	0.1021	0.1069	0.1047	0.1147	0.1219	0.1217	0.139227	0.152632	0.146514	0.173972	0.193198	0.19267	0.352844	0.0092462
chr6:132817239:+:RPS12	GCUUA|CUUAC	0.1077	0.1068	0.0876	0.1184	0.1103	0.1085	0	0	0	0	0	0	0	NA
chr6:144216610:+:tRNA-Leu-TTA|tRNA|tRNA	GGUUC|GUUCG	0.23	0.5077	0.4724	0.3896	0.4387	0.3912	0.336555	0.859192	0.822237	0.713468	0.782209	0.715937	0.132184	0.739441
chr7:98881836:+:TRRAP	GCUAU	0.0952	0.1059	0.1028	0.1386	0.0708	0.0982	0	0.0433955	0.0288185	0.181399	0	0.00664882	1.38062	0.585188
chr7:123790626:-:U6|snRNA|snRNA	AUUCG|AAUUC	0.8145	0.8186	0.8013	0.8121	0.8105	0.807	1.06599	1.06891	1.05645	1.06427	1.06312	1.06059	-0.00152832	0.797221
chr7:139340726:+:tRNA-Arg-AGG|tRNA|tRNA	CAUUG|AUUGG	0.137	0.356	0.2179	0.1053	0.1707	0.2143	0.0713465	0.937248	0.732422	0	0.504729	0.721072	-0.506202	0.638631
chr7:139340747:+:tRNA-Arg-AGG|tRNA|tRNA	AUUGU|GAUUG	0.1989	0.2008	0.2025	0.19	0.1333	0.1786	0.396352	0.401619	0.406287	0.370952	0.174745	0.336551	-0.448886	0.217758
chr7:139340753:+:tRNA-Arg-AGG|tRNA|tRNA	GGUUC|GUUCG	0.4812	0.5985	0.5162	0.6432	0.6111	0.5929	0.83189	0.936419	0.867429	0.967253	0.945518	0.932265	0.11024	0.140441
chr8:33513546:+:U13|snRNA|snRNA	CCUUG|CUUGU	0.7765	0.7645	0.7216	0.7434	0.7226	0.7185	1.05504	1.05163	1.03841	1.04534	1.03874	1.03738	-0.0108739	0.260089
chr8:46040548:-:LSU-rRNA_Hsa|rRNA|rRNA	UUUCU|UUUUC|CUUUU	0.07	0.1628	0.1353	0.0952	0.0625	0.1228	0	0.27047	0.167898	0	0	0.114727	-1.93384	0.308895
chr8:66922518:-:SNHG6	UUUAC|GUUUA|CGUUU	0.0894	0.0974	0.0999	0.0983	0.1001	0.1037	0.277783	0.330804	0.346074	0.336368	0.347271	0.368221	0.139881	0.255533
chr8:66922525:-:SNHG6	UUUGC|UUUUG|UUUUU	0.1194	0.1221	0.1116	0.1209	0.1076	0.1156	0	0	0	0	0	0	0	NA
chr19:12706489:-:TNPO2	GAUGU	0.0737	0.0808	0.0596	0.1168	0.0871	0.0909	0.123539	0.14797	0.0727586	0.261405	0.169045	0.181492	0.829843	0.0748804
chr8:69690190:-:LSU-rRNA_Hsa|rRNA|rRNA	UAUCC	0.0683	0.0606	0.0499	0.067	0.0614	0.0654	0.380263	0.334845	0.26287	0.372927	0.339793	0.363718	0.138388	0.441473
chr8:69690192:-:LSU-rRNA_Hsa|rRNA|rRNA	ACUAU	0.0634	0.0616	0.0585	0.0845	0.0664	0.0672	0	0	0	0.0902623	0.00293384	0.00702376	13.291	0.361225
chr8:69690221:-:LSU-rRNA_Hsa|rRNA|rRNA	GAUGA	0.2653	0.2384	0.2509	0.2507	0.2513	0.2799	0.563637	0.515296	0.538212	0.537852	0.538932	0.58841	0.0422407	0.503507
chr8:69690225:-:LSU-rRNA_Hsa|rRNA|rRNA	AAUGG	0.2092	0.2142	0.2077	0.2451	0.252	0.228	0.560799	0.571308	0.557598	0.631272	0.643595	0.599105	0.149327	0.0340994
chr21:8218843:+:LSU-rRNA_Hsa|rRNA|rRNA	CAUUC|AUUCG	0.0961	0.1132	0.0884	0.1366	0.1364	0.1355	0.0338329	0.29917	0	0.504164	0.50285	0.496865	2.17505	0.0539456
chr8:118976552:+:U6|snRNA|snRNA	GAUAC	0.1127	0.1311	0.1111	0.1176	0.1694	0.1282	0.485891	0.536777	0.481127	0.500127	0.623882	0.529204	0.136663	0.318794
chr8:123157248:-:tRNA-Met_|tRNA|tRNA	GUUCG|AGUUC	0.3333	0.1769	0.2252	0.1821	0.1169	0.1607	0.586184	0.230691	0.363934	0.246372	0.0200842	0.17947	-1.40488	0.130135
chr9:14433979:-:tRNA-His-CAY_|tRNA|tRNA	GUUGU|CGUUG	0.2926	0.2822	0.282	0.2798	0.2781	0.3018	0.436136	0.410797	0.4103	0.404798	0.400514	0.457698	0.00661442	0.930652
chr9:14433980:-:tRNA-His-CAY_|tRNA|tRNA	CGUUG|GUUGU	0.1453	0.193	0.1992	0.1609	0.1759	0.1273	0.0555473	0.474969	0.506997	0.240389	0.367465	0	-0.771324	0.476567
chr9:14433999:-:tRNA-His-CAY_|tRNA|tRNA	UAUAG	0.2804	0.3436	0.3414	0.2846	0.3561	0.287	0.88933	0.939118	0.93762	0.893136	0.947359	0.895275	-0.0158898	0.697042
chr9:15776201:-:U6|snRNA|snRNA	UUUGU|GUUUG|AGUUU	0.2439	0.3958	0.4062	0.3333	0.32	0.56	0.608734	0.831172	0.841187	0.760043	0.741949	0.95057	0.104565	0.602298
chr9:15776247:-:U6|snRNA|snRNA	GAUAC	0.0695	0.0772	0.0897	0.0913	0.0657	0.0749	0.332863	0.364405	0.41129	0.41694	0.316467	0.355209	-0.0261879	0.866945
chr9:33934351:-:UBAP2	UUUCC|AUUUC|UAUUU	0.1316	0.1514	0.1443	0.1313	0.1309	0.146	0.221168	0.281041	0.260225	0.220215	0.218943	0.265273	-0.114149	0.453101
chr9:33952824:-:UBAP2	UUUCC|AUUUC|AAUUU	0.2157	0.2375	0.2066	0.2238	0.205	0.216	0.442003	0.487367	0.421846	0.459323	0.418222	0.442655	-0.0335011	0.67763
chr9:74903092:-:tRNA-Asp-GAY|tRNA|tRNA	GUUCG|GGUUC	0.557	0.7267	0.6758	0.6299	0.6845	0.6467	0.863933	0.992352	0.958618	0.924964	0.964636	0.937668	0.00632354	0.926338
chr9:76571937:+:LSU-rRNA_Hsa|rRNA|rRNA	CAUUC|AUUCG	0.2765	0.2784	0.2573	0.2964	0.3043	0.285	0.870469	0.872439	0.848589	0.889639	0.896437	0.879043	0.0404145	0.0643661
chr9:87998296:-:U6|snRNA|snRNA	GAUAC	0.1629	0.1174	0.1145	0.1709	0.1383	0.1374	0.610602	0.499556	0.491182	0.62687	0.554919	0.552701	0.115232	0.394304
chr9:127448601:-:RPL12	GUUGG|UGUUG	0.0621	0.06	0.0517	0.0542	0.0579	0.0522	0	0	0	0	0	0	0	NA
chr9:131485713:+:PRRC2B	ACUCA	0.13	0.1477	0.1786	0.1458	0.1826	0.1435	0	0.0832723	0.219971	0.073872	0.235699	0.0623187	0.294392	0.801572
chr9:131490534:+:PRRC2B	ACUCA	0.0604	0.0547	0.0663	0.0548	0.0563	0.0504	0	0	0	0	0	0	0	NA
chr9:132931507:+:tRNA-Gly-GGA|tRNA|tRNA	GGUAU	0.6243	0.7239	0.6763	0.752	0.7381	0.6201	0.942283	1.02095	0.985067	1.04081	1.0311	0.938648	0.0301474	0.63193
chr9:133350502:+:RPL7A	AAUCC	0.0597	0.0565	0.0611	0.0711	0.057	0.0576	0.292518	0.268789	0.302504	0.367628	0.272582	0.277092	0.0866794	0.63018
chr9:134164482:-:RNU6ATAC	GUUAA|GGUUA	0.727	0.6731	0.6498	0.7053	0.7011	0.6945	0.997084	0.963588	0.947926	0.984033	0.981441	0.977324	0.0168642	0.514931
chr19_KI270884v1_alt:225:+:U6|snRNA|snRNA	AAUUG|AUUGG	0.0571	0.0763	0.1545	0.1091	0.1111	0.0682	0	0	0.564138	0.203715	0.22821	0	-0.385259	0.842991
chr6_GL000251v2_alt:138063:-:tRNA-Thr-ACG_|tRNA|tRNA	GUUCG|GGUUC	0.1212	0.1258	0.0976	0.1363	0.1236	0.2245	0.0372696	0.0552514	0	0.0948105	0.0467024	0.362185	2.44458	0.296165
chr6_GL000251v2_alt:387007:-:tRNA-Leu-TTG|tRNA|tRNA	UCUAA	0.2047	0.2206	0.2481	0.1552	0.1961	0.1092	0.548899	0.578271	0.624163	0.440659	0.532031	0.309094	-0.450297	0.125375
chr6_GL000251v2_alt:430045:-:tRNA-Leu-CTY|tRNA|tRNA	GUUCG|GGUUC	0.3413	0.5733	0.5866	0.3509	0.5256	0.4228	0.599561	0.878483	0.889951	0.615167	0.834244	0.718507	-0.127356	0.594596
chr6_GL000251v2_alt:3312532:+:SNHG32	ACUCU	0.0731	0.068	0.0661	0.0756	0.0737	0.0983	0	0	0	0	0	0	0	NA
chr6_GL000254v2_alt:2965045:+:PRRC2A	ACUUU|CUUUG|UUUGA	0.4849	0.4174	0.4917	0.3833	0.4028	0.4099	0.993952	0.967946	0.996149	0.951011	0.961076	0.964483	-0.0402946	0.0781516
chr6_GL000256v2_alt:35424:+:tRNA-Thr-ACY_|tRNA|tRNA	GGUUC|GUUCG	0.9583	0.7722	0.7405	0.7851	0.7179	0.75	1.10884	1.03797	1.02267	1.04387	1.01101	1.02738	-0.0402565	0.391578
chr6_GL000256v2_alt:205644:-:tRNA-Leu-TTG|tRNA|tRNA	GUUCG|GGUUC	0.5249	0.7824	0.7829	0.6418	0.6552	0.5199	0.833556	1.02557	1.02585	0.934011	0.943922	0.828605	-0.0921076	0.476578
chr6_GL000256v2_alt:291701:+:tRNA-Glu-GAG_|tRNA|tRNA	GGUUC|GUUCG	0.2188	0.611	0.5217	0.2632	0.2766	0.2174	0.294668	0.945447	0.872635	0.444364	0.482091	0.289206	-0.797375	0.28093
chrM:1638:+:MT-TV	ACUUA|CUUAG	0.748	0.7493	0.7411	0.7769	0.7867	0.7941	1.05554	1.0558	1.05416	1.06107	1.06286	1.06418	0.0102689	0.00446323
chrM:3067:+:MT-RNR2	UCUGA	0.619	0.6123	0.621	0.625	0.6454	0.6314	0.941951	0.936988	0.943419	0.946333	0.960802	0.950943	0.0181445	0.0908315
chrM:3258:+:tRNA-Leu-TTA(m)|tRNA|tRNA	CAUAA	0.5724	0.5699	0.5564	0.6132	0.6026	0.5972	0.98221	0.981333	0.976489	0.995677	0.992324	0.990577	0.0187917	0.00569637
chrM:3285:+:tRNA-Leu-TTA(m)|tRNA|tRNA	GGUUC|GUUCA	0.2229	0.2257	0.2314	0.2358	0.1751	0.1993	0.310369	0.320844	0.341575	0.357056	0.0951919	0.213543	-0.547049	0.308487
chrM:4347:-:tRNA-Gln-CAA_|tRNA|tRNA	GUUCG|GGUUC	0.2723	0.2982	0.3297	0.2333	0.2364	0.221	0.471452	0.52312	0.580049	0.383828	0.391276	0.353366	-0.480632	0.0298209
chrM:4423:+:MT-TM	GCUAU	0.0556	0.0612	0.0554	0.0537	0.0555	0.0598	0	0	0	0	0	0	0	NA
chrM:4425:+:MT-TM	UAUCG	0.2599	0.2681	0.2706	0.2657	0.2719	0.264	0.711534	0.72413	0.727877	0.720492	0.729809	0.717891	0.00309839	0.813725
chrM:5674:-:MT-TN	UUUAA|GUUUA|GGUUU	0.7507	0.7437	0.7365	0.7939	0.7737	0.7902	1.02031	1.01816	1.0159	1.03288	1.02715	1.03185	0.0176077	0.00601681
chrM:5675:-:MT-TN	GUUUA|GGUUU|UUUAA	0.1261	0.098	0.152	0.1323	0.1118	0.1491	0.278595	0.144747	0.378688	0.304326	0.214301	0.36839	0.145305	0.747267
chrM:5701:-:MT-TN	CUUAG|GCUUA	0.0648	0.0517	0.057	0.0526	0.0609	0.0564	0	0	0	0	0	0	0	NA
chrM:5804:-:MT-TC	AUUGA|UAUUG	0.1554	0.3019	0.2953	0.2112	0.1998	0.1809	0.302342	0.626858	0.615969	0.450096	0.422869	0.374578	-0.308672	0.451017
chrM:5868:-:MT-TY	AUUGG|CAUUG	0.2121	0.15	0.1549	0.1567	0.1882	0.2388	0.551151	0.350272	0.369943	0.376966	0.484754	0.613641	0.214688	0.508105
chrM:6293:+:MT-CO1	CCUCC	0.117	0.1358	0.1679	0.1546	0.1511	0.1533	0	0.0450473	0.161909	0.115601	0.102936	0.110921	0.67074	0.486696
chrM:7464:-:tRNA-Ser-TCA(m)|tRNA|tRNA	GUUCG|GGUUC	0.396	0.6448	0.4081	0.5586	0.4916	0.5128	0.682555	0.936255	0.699133	0.865386	0.799375	0.821468	0.101114	0.56777
chrM:7541:+:MT-TD	CAUAA	0.3387	0.4515	0.4617	0.4977	0.4981	0.4667	0.859411	0.931112	0.936236	0.95298	0.953156	0.938684	0.0611497	0.251047
chrM:9903:+:MT-CO3	ACUUU|CUUUG|UUUGG	0.1412	0.1113	0.1307	0.1082	0.1477	0.1185	0.527331	0.296062	0.462041	0.261732	0.561822	0.366327	-0.111438	0.790426
chrM:10026:+:MT-TG	AAUUA|AUUAA	0.2317	0.2467	0.2267	0.1949	0.3297	0.2404	0.772894	0.793272	0.765738	0.715335	0.882867	0.784905	0.0313355	0.760563
chrM:10440:+:MT-TR	ACUCA	0.2449	0.3708	0.369	0.3801	0.3661	0.201	0.437495	0.692446	0.689705	0.7063	0.685248	0.303172	-0.102611	0.804717
chrM:11154:+:MT-ND4	UAUCA	0.1745	0.1646	0.196	0.2229	0.1845	0.2529	0.554041	0.531496	0.598966	0.648503	0.575587	0.696569	0.189277	0.141793
chr15:65304716:+:U5|snRNA|snRNA	CCUUU|CUUUU|UUUUA	0.0749	0.0702	0.0667	0.0903	0.0749	0.088	0.15844	0.0927491	0.037841	0.325915	0.15844	0.304615	1.44872	0.0666923
chrM:12161:+:MT-TH	CAUCA	0.1231	0.1572	0.145	0.1678	0.1625	0.2109	0.5311	0.623473	0.593434	0.647312	0.635638	0.727256	0.201631	0.0922037
chrM:12173:+:MT-TH	AAUCU	0.3498	0.342	0.3426	0.3752	0.3616	0.3051	0.808214	0.799838	0.800491	0.833908	0.820441	0.756691	0.0014951	0.975376
chrM:12291:+:MT-TL2	CAUUG|AUUGG	0.2537	0.3685	0.284	0.3717	0.3795	0.2258	0.818388	0.945818	0.866554	0.947891	0.952751	0.755245	0.0137143	0.917653
chrM:14692:-:MT-TE	GUUGU|GGUUG	0.4728	0.4746	0.475	0.346	0.3464	0.3738	0.753269	0.755599	0.756116	0.551407	0.552188	0.603123	-0.408274	0.00821818
chrM:14706:-:MT-TE	UAUCA	0.1373	0.1429	0.1243	0.1642	0.1839	0.1676	0.46215	0.477317	0.424824	0.530559	0.574327	0.538462	0.268484	0.011238
chrM:15973:-:MT-TP	GUUAA|AGUUA	0.312	0.4231	0.3968	0.3661	0.3785	0.3315	0.585889	0.742523	0.709985	0.668732	0.685847	0.617397	-0.0477923	0.701523
chrM:15992:-:MT-TP	UUUGG|CUUUG|GCUUU	0.5523	0.5827	0.5806	0.5652	0.5928	0.5938	0.980397	0.993996	0.993099	0.986332	0.998228	0.99864	0.00761683	0.429845
chrUn_KI270442v1:218878:-:SSU-rRNA_Hsa|rRNA|rRNA	CUUAG|UCUUA	0.1396	0.1613	0.16	0.1385	0.1627	0.1506	0.0938573	0.267266	0.258403	0.0833596	0.276628	0.189024	-0.174325	0.781884
chrUn_KI270442v1:219426:-:SSU-rRNA_Hsa|rRNA|rRNA	UUUCG|UUUUC|GUUUU	0.1118	0.135	0.1104	0.1334	0.1506	0.1245	0	0.0650847	0	0.0580768	0.130089	0.0178459	1.66218	0.307823
chrUn_KI270442v1:219641:-:SSU-rRNA_Hsa|rRNA|rRNA	GUUGG|AGUUG	0.1274	0.1267	0.1156	0.1148	0.1131	0.1001	0.0651975	0.061672	0.00341678	0	0	0	-13.6695	0.162444
chrUn_GL000220v1:95791:+:LSU-rRNA_Hsa|rRNA|rRNA	ACUGA	0.2924	0.2917	0.2701	0.4241	0.3984	0.3992	0.611166	0.609943	0.570538	0.794925	0.76508	0.766046	0.376594	0.00065916
chrUn_GL000220v1:109170:+:SSU-rRNA_Hsa|rRNA|rRNA	AAUGG	0.1402	0.1304	0.1098	0.1466	0.1223	0.1304	0.386173	0.355833	0.286223	0.405118	0.329455	0.355833	0.0847014	0.607229
chrUn_GL000220v1:109182:+:SSU-rRNA_Hsa|rRNA|rRNA	AAUCA	0.0978	0.0696	0.0641	0.1053	0.0984	0.0997	0.350738	0.248996	0.226793	0.37482	0.352706	0.356946	0.391856	0.149174
chrUn_GL000220v1:109186:+:SSU-rRNA_Hsa|rRNA|rRNA	AGUUA|GUUAU	0.1165	0.1183	0.0687	0.1884	0.1358	0.1068	0.414485	0.420975	0.198144	0.61584	0.479412	0.377782	0.511101	0.219286
chrUn_GL000220v1:109648:+:SSU-rRNA_Hsa|rRNA|rRNA	ACUUU|CUUUA|UUUAA	0.2048	0.2869	0.231	0.1552	0.168	0.1686	0.753448	0.878649	0.804613	0.597106	0.648351	0.650517	-0.361994	0.0227888
chrUn_GL000220v1:109686:+:SSU-rRNA_Hsa|rRNA|rRNA	UCUGG	0.4131	0.3026	0.3358	0.3083	0.3216	0.3732	0.766467	0.604537	0.65827	0.614118	0.635889	0.713304	-0.0476738	0.719638
chrUn_GL000220v1:109726:+:SSU-rRNA_Hsa|rRNA|rRNA	UAUAU	0.1167	0.0641	0.0517	0.1111	0.0543	0.0843	0.63359	0.452592	0.392871	0.618399	0.406136	0.533636	0.075179	0.795594
chrUn_GL000220v1:109728:+:SSU-rRNA_Hsa|rRNA|rRNA	UAUUA|AUUAA	0.1423	0.231	0.2276	0.2106	0.1347	0.2059	0.754716	0.899716	0.896061	0.876179	0.734635	0.870158	-0.0398707	0.744844
chrUn_GL000220v1:109758:+:SSU-rRNA_Hsa|rRNA|rRNA	AGUUG|GUUGG	0.0968	0.0933	0.0957	0.0966	0.0959	0.0924	0.107417	0.0895496	0.101854	0.106409	0.102869	0.0848758	-0.0227082	0.864187
chrUn_GL000220v1:109763:+:SSU-rRNA_Hsa|rRNA|rRNA	GAUCU	0.2941	0.2822	0.2821	0.3692	0.3359	0.3624	0.507466	0.486888	0.486714	0.631934	0.577864	0.621033	0.305859	0.0103286
chrUn_GL000220v1:109940:+:SSU-rRNA_Hsa|rRNA|rRNA	AAUAA	0.4337	0.4222	0.4171	0.4344	0.4142	0.4124	0.896971	0.889742	0.886439	0.897401	0.884533	0.88334	-0.00425746	0.659303
chrUn_GL000220v1:109943:+:SSU-rRNA_Hsa|rRNA|rRNA	AAUGG	0.1756	0.188	0.1942	0.2193	0.2206	0.2205	0.483325	0.513393	0.527756	0.581783	0.584415	0.584213	0.19938	0.0284773
chrUn_GL000220v1:109973:+:SSU-rRNA_Hsa|rRNA|rRNA	GGUUU|GUUUU|UUUUC	0.3357	0.31	0.3184	0.3237	0.3402	0.3287	0.833092	0.803081	0.813337	0.819578	0.837952	0.82531	0.0194974	0.354494
chrUn_GL000220v1:109994:+:SSU-rRNA_Hsa|rRNA|rRNA	GAUUA|AUUAA	0.1214	0.1335	0.1194	0.1393	0.1477	0.1401	0.394303	0.438819	0.386512	0.458687	0.485938	0.461358	0.205129	0.0425151
chrUn_GL000220v1:110042:+:SSU-rRNA_Hsa|rRNA|rRNA	AAUUC|AUUCU	0.5037	0.521	0.5173	0.4966	0.5167	0.4943	0.988108	0.992155	0.991313	0.986361	0.991176	0.985784	-0.00401356	0.268083
chrUn_GL000220v1:110079:+:SSU-rRNA_Hsa|rRNA|rRNA	CAUUU|AUUUG|UUUGC	0.3018	0.3482	0.3213	0.2719	0.2869	0.257	1.00834	1.01548	1.01164	1.00211	1.00544	0.998305	-0.0141434	0.0276248
chrUn_GL000220v1:110122:+:SSU-rRNA_Hsa|rRNA|rRNA	GGUUC|GUUCG	0.1813	0.1647	0.1543	0.1771	0.1695	0.1637	0.127652	0.0369531	0	0.105838	0.0644511	0.0310845	0.290848	0.796201
chr14:49862747:-:7SLRNA|srpRNA|srpRNA	GAUCG	0.0961	0.0772	0.082	0.0629	0.0722	0.07	0.123265	0.0659006	0.0807488	0.0204852	0.0502247	0.0432586	-1.24379	0.0746027
chrUn_GL000220v1:110158:+:SSU-rRNA_Hsa|rRNA|rRNA	CAUAA	0.4525	0.5188	0.4914	0.425	0.4256	0.4276	0.931622	0.961924	0.950191	0.91691	0.917247	0.918364	-0.0470348	0.0744858
chrUn_GL000220v1:110213:+:SSU-rRNA_Hsa|rRNA|rRNA	GCUUC|CUUCC	0.0827	0.0597	0.0624	0.0731	0.0663	0.0704	1.76385	1.61833	1.63195	1.69403	1.65299	1.67701	0.00284591	0.950694
chrUn_GL000220v1:110249:+:SSU-rRNA_Hsa|rRNA|rRNA	AGUAU	0.0628	0.064	0.0595	0.0637	0.059	0.0626	0.256441	0.264703	0.232925	0.262651	0.229256	0.255049	-0.0136711	0.872734
chrUn_GL000220v1:110251:+:SSU-rRNA_Hsa|rRNA|rRNA	UAUGG	0.1196	0.1263	0.1199	0.1392	0.1326	0.1315	0.379196	0.40065	0.380176	0.439552	0.420029	0.416699	0.13779	0.0178431
chrUn_GL000220v1:110254:+:SSU-rRNA_Hsa|rRNA|rRNA	GGUUG|GUUGC	0.0706	0.0851	0.079	0.0996	0.0949	0.0972	0	0	0	0	0	0	0	NA
chrUn_GL000220v1:110319:+:SSU-rRNA_Hsa|rRNA|rRNA	AAUUU|AUUUG|UUUGA	0.0815	0.0943	0.072	0.0983	0.1035	0.0914	0.79454	0.858637	0.708749	0.872443	0.887604	0.847164	0.142542	0.19438
chrUn_GL000220v1:110521:+:SSU-rRNA_Hsa|rRNA|rRNA	UCUUA|CUUAG	0.5171	0.4753	0.4469	0.5407	0.5001	0.5035	0.871117	0.838281	0.81355	0.888018	0.858236	0.860862	0.047344	0.235155
chrUn_GL000220v1:110701:+:SSU-rRNA_Hsa|rRNA|rRNA	UAUUC|AUUCC	0.075	0.0715	0.0664	0.0655	0.0682	0.062	0	0	0	0	0	0	0	NA
chrUn_GL000220v1:110719:+:SSU-rRNA_Hsa|rRNA|rRNA	AAUUC|AUUCC	0.2038	0.2163	0.1959	0.1962	0.1958	0.1927	0.79473	0.814785	0.780558	0.78112	0.780371	0.774442	-0.0330563	0.206871
chrUn_GL000220v1:114929:+:LSU-rRNA_Hsa|rRNA|rRNA	CGUAG	0.2903	0.1522	0.2593	0.1884	0.12	0.1618	0.840537	0.589555	0.801779	0.679964	0.482161	0.616127	-0.327793	0.201041
chrUn_GL000220v1:115091:+:LSU-rRNA_Hsa|rRNA|rRNA	AAUGA	0.4799	0.6154	0.5714	0.4961	0.5317	0.514	0.872733	0.970676	0.942172	0.886175	0.913897	0.900413	-0.044759	0.434961
chrUn_GL000220v1:115855:+:LSU-rRNA_Hsa|rRNA|rRNA	GAUCG	0.2599	0.2444	0.1317	0.3214	0.3059	0.3	0.520924	0.489513	0.223811	0.635706	0.608165	0.597447	0.577102	0.163073
chr22:42565084:-:7SK|RNA|RNA	UUUGU|AUUUG|CAUUU	0.1045	0.1052	0.0808	0.1691	0.156	0.1506	0.0596539	0.0646206	0	0.394418	0.342148	0.318777	3.08601	0.000541025
chrUn_GL000220v1:117165:+:LSU-rRNA_Hsa|rRNA|rRNA	AAUGG	0.0753	0.086	0.0949	0.0874	0.1013	0.0945	0.148072	0.194224	0.230242	0.200027	0.254919	0.228667	0.255803	0.274299
chrUn_GL000220v1:117169:+:LSU-rRNA_Hsa|rRNA|rRNA	GAUGA	0.3042	0.2601	0.2778	0.309	0.3078	0.3026	0.627555	0.554572	0.584907	0.634996	0.633145	0.625054	0.099492	0.183058
chr15:66502857:-:RPL4	GCUGU	0.0635	0.0573	0.061	0.0544	0.0527	0.0573	0.0285801	0.00788082	0.020292	0	0	0.00788082	-2.8467	0.097272
chrUn_GL000220v1:153945:+:SSU-rRNA_Hsa|rRNA|rRNA	GGUUU|GUUUU|UUUUC	0.2174	0.1273	0.2045	0.1327	0.1351	0.2417	0.6491	0.354373	0.619145	0.379737	0.390563	0.698607	-0.143579	0.733751
chrX:20136343:-:EIF1AX	UUUCC|CUUUC|GCUUU	0.2258	0.2136	0.2699	0.2093	0.1818	0.1515	0.463513	0.437418	0.548056	0.427906	0.362816	0.281329	-0.43467	0.0840326
chrX:48777040:-:U6|snRNA|snRNA	AUUGG|AAUUG	0.4096	0.3773	0.3475	0.3086	0.2282	0.3828	0.852919	0.821302	0.787919	0.736685	0.590118	0.826996	-0.193029	0.272022
chrX:68102105:-:U6|snRNA|snRNA	AUUGG|AAUUG	0.1529	0.125	0.169	0.1639	0.1406	0.0862	0.362013	0.23544	0.422269	0.404034	0.310115	0	-0.513871	0.506155
chr13:27255436:+:RPL21	UCUUU|CUUUA|UUUAU	0.0829	0.0842	0.0858	0.0939	0.0898	0.1034	0.00651649	0.017847	0.031507	0.0961855	0.0643452	0.163667	2.5365	0.0848658
chrX:109054177:+:LSU-rRNA_Hsa|rRNA|rRNA	UGUCA	0.1408	0.0877	0.1121	0.1467	0.141	0.1442	0.335735	0.171344	0.251945	0.351672	0.336282	0.344969	0.44451	0.19332
chrX:109054191:+:LSU-rRNA_Hsa|rRNA|rRNA	AAUUC|AUUCA	0.0897	0.1039	0.0874	0.0786	0.0867	0.0877	0.26326	0.411262	0.233129	0.0947522	0.223525	0.237181	-0.70845	0.177761
chrX:109054196:+:LSU-rRNA_Hsa|rRNA|rRNA	AAUGA	0.3047	0.2645	0.2717	0.3146	0.3204	0.3332	0.682108	0.621976	0.633357	0.695729	0.703511	0.720187	0.129521	0.0661371
chrX:109054284:+:LSU-rRNA_Hsa|rRNA|rRNA	GAUGA	0.0787	0.0644	0.0592	0.0743	0.0648	0.0869	0.129639	0.0837362	0.066422	0.115775	0.0850539	0.154887	0.34633	0.41196
chr2:231456466:-:NCL	UCUAG	0.0527	0.0561	0.0505	0.0758	0.0683	0.0644	0.00785003	0.0265352	0	0.125607	0.0896287	0.0701017	3.05244	0.0205924
chrX:109054382:+:LSU-rRNA_Hsa|rRNA|rRNA	GCUUG|CUUGA	0.5769	0.5357	0.4583	0.4872	0.4548	0.4062	0.922112	0.882471	0.789994	0.827748	0.785118	0.709357	-0.159993	0.158399
chrX:119787402:-:RPL39	UUUGA|UUUUG|UUUUU	0.4331	0.4356	0.4178	0.4809	0.4641	0.4311	0.74931	0.752258	0.730767	0.802085	0.784367	0.746935	0.0638713	0.162866
chrX:136879222:-:RBMX	UUUGU|UUUUG|UUUUU	0.0681	0.0601	0.0597	0.0642	0.057	0.0626	0	0	0	0	0	0	0	NA
chrX:141118051:-:U6|snRNA|snRNA	AUUCG|AAUUC	0.7402	0.6981	0.6774	0.7257	0.5862	0.6786	1.00992	0.975364	0.957557	0.998261	0.871877	0.958605	-0.0570489	0.423496
chrX:154400385:+:RPL10	UAUGG	0.1271	0.1305	0.1259	0.1589	0.1398	0.1352	0.403153	0.413652	0.399395	0.493524	0.441289	0.427812	0.164008	0.129636
chrY:10197864:+:SSU-rRNA_Hsa|rRNA|rRNA	UCUGG	0.32	0.1375	0.2541	0.1523	0.1343	0.1554	0.633312	0.239562	0.516304	0.281112	0.230278	0.289536	-0.794483	0.233047
chr12_KZ559112v1_alt:126839:-:LSU-rRNA_Hsa|rRNA|rRNA	CGUAG	0.413	0.394	0.386	0.4135	0.3989	0.4097	0.946495	0.933647	0.927927	0.94682	0.937057	0.944334	0.0103113	0.35837
chr12_KZ559112v1_alt:126846:-:LSU-rRNA_Hsa|rRNA|rRNA	UUUCG|GUUUC|GGUUU	0.0697	0.0767	0.0635	0.0669	0.0738	0.0684	0	0	0	0	0	0	0	NA
chr12_KZ559112v1_alt:126877:-:LSU-rRNA_Hsa|rRNA|rRNA	CAUUC|AUUCG	0.0588	0.2	0.15	0.0571	0.1455	0.1346	0	0.751356	0.580958	0	0.557421	0.490763	-0.346039	0.759301
chr21_ML143377v1_fix:446665:+:LSU-rRNA_Hsa|rRNA|rRNA	UCUUU|CUUUU|UUUUC	0.4516	0.25	0.4211	0.2676	0.3765	0.3684	0.894046	0.673771	0.872672	0.703937	0.83599	0.828501	-0.0432408	0.787433

## Sheet: Table S2. PAR_CLIP rep1
chr	start	end	Strand	Gene_information	Gene_name	Gene_type
chr1	7930275	7930307	-	tRNA-Glu-GAG_|tRNA|tRNA	.	.
chr1	8369487	8369517	+	U5|snRNA|snRNA	.	.
chr1	8861090	8861135	-	ENST00000234590	ENO1	protein_coding
chr1	11908160	11908272	+	U5|snRNA|snRNA	.	.
chr1	16514138	16514217	-	U1|snRNA|snRNA	.	.
chr1	16535273	16535350	-	tRNA-Glu-GAA|tRNA|tRNA	.	.
chr1	16666785	16666842	-	U1|snRNA|snRNA	.	.
chr1	16666843	16666880	-	U1|snRNA|snRNA	.	.
chr1	16740521	16740679	+	U1|snRNA|snRNA	.	.
chr1	16861959	16861989	+	tRNA-Gly-GGG|tRNA|tRNA	.	.
chr1	16872580	16872660	+	tRNA-Glu-GAA|tRNA|tRNA	.	.
chr1	16896048	16896085	+	U1|snRNA|snRNA	.	.
chr1	16896086	16896143	+	U1|snRNA|snRNA	.	.
chr1	17113291	17113317	-	ENST00000375486	PADI2	protein_coding
chr1	28648642	28648701	+	ENST00000602813	ENSG00000270103	lncRNA
chr1	39114268	39114289	+	tRNA-Glu-GAA|tRNA|tRNA	.	.
chr1	44721852	44721878	-	U5|snRNA|snRNA	.	.
chr1	44731055	44731166	-	U5|snRNA|snRNA	.	.
chr1	44819947	44819973	-	U5|snRNA|snRNA	.	.
chr1	93847621	93847651	+	tRNA-Arg-AGA|tRNA|tRNA	.	.
chr1	120850820	120850876	-	U1|snRNA|snRNA	.	.
chr1	121001030	121001061	-	tRNA-Glu-GAA|tRNA|tRNA	.	.
chr1	121009541	121009569	-	tRNA-Glu-GAA|tRNA|tRNA	.	.
chr1	121020722	121020801	-	tRNA-Val-GTG|tRNA|tRNA	.	.
chr1	143666986	143667015	-	tRNA-Glu-GAA|tRNA|tRNA	.	.
chr1	143729465	143729508	-	U1|snRNA|snRNA	.	.
chr1	143792721	143792751	-	tRNA-Glu-GAA|tRNA|tRNA	.	.
chr1	143803993	143804020	-	tRNA-Val-GTG|tRNA|tRNA	.	.
chr1	143804022	143804066	-	tRNA-Val-GTG|tRNA|tRNA	.	.
chr1	144551835	144551868	-	U1|snRNA|snRNA	.	.
chr1	144560672	144560768	-	U1|snRNA|snRNA	.	.
chr1	145157157	145157201	+	tRNA-Val-GTG|tRNA|tRNA	.	.
chr1	145168455	145168489	+	tRNA-Glu-GAA|tRNA|tRNA	.	.
chr1	145465675	145465712	-	U1|snRNA|snRNA	.	.
chr1	146035715	146035776	+	tRNA-Glu-GAG_|tRNA|tRNA	.	.
chr1	146037059	146037080	+	tRNA-Gly-GGA|tRNA|tRNA	.	.
chr1	146037106	146037133	+	tRNA-Gly-GGA|tRNA|tRNA	.	.
chr1	146038041	146038065	+	tRNA-His-CAY_|tRNA|tRNA	.	.
chr1	146038081	146038116	+	tRNA-His-CAY_|tRNA|tRNA	.	.
chr1	146376827	146376912	+	U1|snRNA|snRNA	.	.
chr1	146376913	146376970	+	U1|snRNA|snRNA	.	.
chr1	148038753	148038911	-	U1|snRNA|snRNA	.	.
chr1	148281362	148281386	+	tRNA-His-CAY_|tRNA|tRNA	.	.
chr1	148302770	148302808	-	tRNA-His-CAY_|tRNA|tRNA	.	.
chr1	149701327	149701359	-	tRNA-Glu-GAA|tRNA|tRNA	.	.
chr1	149712568	149712624	-	tRNA-Val-GTG|tRNA|tRNA	.	.
chr1	161399728	161399772	-	tRNA-Val-GTG|tRNA|tRNA	.	.
chr1	161420871	161420892	+	tRNA-Glu-GAA|tRNA|tRNA	.	.
chr1	161422088	161422166	-	tRNA-Glu-GAA|tRNA|tRNA	.	.
chr1	161447227	161447301	-	tRNA-Glu-GAG_|tRNA|tRNA	.	.
chr1	161447584	161447629	-	tRNA-Gly-GGA|tRNA|tRNA	.	.
chr1	161454607	161454656	-	tRNA-Glu-GAG_|tRNA|tRNA	.	.
chr1	161454658	161454683	-	tRNA-Glu-GAG_|tRNA|tRNA	.	.
chr1	161454959	161454992	-	tRNA-Gly-GGA|tRNA|tRNA	.	.
chr1	161462018	161462094	-	tRNA-Glu-GAG_|tRNA|tRNA	.	.
chr1	161462375	161462402	-	tRNA-Gly-GGA|tRNA|tRNA	.	.
chr1	161463030	161463063	-	tRNA-Asp-GAY|tRNA|tRNA	.	.
chr1	161465468	161465508	+	tRNA-Gly-GGY|tRNA|tRNA	.	.
chr1	161469394	161469447	-	tRNA-Glu-GAG_|tRNA|tRNA	.	.
chr1	161469750	161469783	-	tRNA-Gly-GGA|tRNA|tRNA	.	.
chr1	161531108	161531133	+	tRNA-Gly-GGA|tRNA|tRNA	.	.
chr1	161531135	161531187	+	tRNA-Gly-GGA|tRNA|tRNA	.	.
chr1	167714724	167714758	+	tRNA-Pro-CCG|tRNA|tRNA	.	.
chr1	167715483	167715521	-	tRNA-Pro-CCY|tRNA|tRNA	.	.
chr1	167715526	167715562	-	tRNA-Pro-CCY|tRNA|tRNA	.	.
chr1	169127739	169127766	+	ENST00000688755	ATP1B1	protein_coding
chr1	210374220	210374245	-	U5|snRNA|snRNA	.	.
chr1	211292263	211292284	-	tRNA-Gly-GGA|tRNA|tRNA	.	.
chr1	235863401	235863426	-	U5|snRNA|snRNA	.	.
chr1	248874243	248874270	+	tRNA-Glu-GAG_|tRNA|tRNA	.	.
chr1	248874271	248874324	+	tRNA-Glu-GAG_|tRNA|tRNA	.	.
chr1_KI270713v1_random	21861	21918	-	U1|snRNA|snRNA	.	.
chr1_KI270713v1_random	21919	21963	-	U1|snRNA|snRNA	.	.
chr1_KI270713v1_random	31629	31693	-	tRNA-Glu-GAA|tRNA|tRNA	.	.
chr1_KI270765v1_alt	71963	72017	-	U1|snRNA|snRNA	.	.
chr1_KI270765v1_alt	72021	72058	-	U1|snRNA|snRNA	.	.
chr1_KN538360v1_fix	153961	153987	-	U5|snRNA|snRNA	.	.
chr2	47161755	47161828	-	ENST00000422269	ENSG00000273269	protein_coding
chr2	47280755	47280793	-	tRNA-Val-GTY|tRNA|tRNA	.	.
chr2	76445307	76445346	-	7SK|RNA|RNA	.	.
chr2	130337121	130337205	-	tRNA-Glu-GAG_|tRNA|tRNA	.	.
chr2	148881767	148881821	-	ENST00000601658	KIF5C-AS1	lncRNA
chr2	199783339	199783373	-	HY4|scRNA|scRNA	.	.
chr2	205354228	205354251	+	tRNA-Glu-GAG|tRNA|tRNA	.	.
chr2	231460476	231460553	-	ENST00000461347	NCL	protein_coding
chr2	231460683	231460743	-	ENST00000461347	NCL	protein_coding
chr2	231461543	231461587	-	ENST00000461347	NCL	protein_coding
chr3	155661087	155661114	+	tRNA-Glu-GAG_|tRNA|tRNA	.	.
chr3	169772230	169772274	+	tRNA-Val-GTY|tRNA|tRNA	.	.
chr4	19057480	19057518	+	tRNA-Pro-CCY|tRNA|tRNA	.	.
chr4	87892632	87892673	+	GA-rich|Low_complexity|Low_complexity	.	.
chr4	173332085	173332153	-	ENST00000296503	HMGB2	protein_coding
chr5	80651184	80651266	-	ENST00000439211	DHFR	protein_coding
chr5	80651411	80651506	-	ENST00000439211	DHFR	protein_coding
chr5	80651507	80651579	-	ENST00000439211	DHFR	protein_coding
chr5	81205665	81205687	+	U5|snRNA|snRNA	.	.
chr5	93683129	93683240	-	ENST00000395965	FAM172A	protein_coding
chr5	97572376	97572401	+	ENST00000504012	LINC01340	lncRNA
chr5	118974073	118974137	+	(GATGAC)n|Simple_repeat|Simple_repeat	.	.
chr5	139325516	139325559	+	ENST00000361059	MATR3	protein_coding
chr5	181097070	181097134	+	tRNA-Val-GTG|tRNA|tRNA	.	.
chr5	181102253	181102325	-	tRNA-Val-GTG|tRNA|tRNA	.	.
chr5	181164151	181164235	+	tRNA-Val-GTY|tRNA|tRNA	.	.
chr5	181169607	181169654	+	tRNA-Val-GTY|tRNA|tRNA	.	.
chr5	181173650	181173725	+	tRNA-Val-GTG|tRNA|tRNA	.	.
chr5	181188414	181188488	-	tRNA-Val-GTY|tRNA|tRNA	.	.
chr5	181188892	181188927	-	tRNA-Pro-CCA|tRNA|tRNA	.	.
chr5	181218298	181218346	-	tRNA-Val-GTY|tRNA|tRNA	.	.
chr5	181222388	181222467	-	tRNA-Val-GTG|tRNA|tRNA	.	.
chr6	13214124	13214185	+	U1|snRNA|snRNA	.	.
chr6	26312620	26312642	-	tRNA-Ser-TCA_|tRNA|tRNA	.	.
chr6	26538054	26538128	+	tRNA-Val-GTG|tRNA|tRNA	.	.
chr6	26555306	26555344	+	tRNA-Pro-CCY|tRNA|tRNA	.	.
chr6	26577128	26577150	+	tRNA-Tyr-TAC|tRNA|tRNA	.	.
chr6	27091777	27091821	+	tRNA-Pro-CCG|tRNA|tRNA	.	.
chr6	27158164	27158199	+	tRNA-His-CAY_|tRNA|tRNA	.	.
chr6	27206103	27206157	-	tRNA-Val-GTG|tRNA|tRNA	.	.
chr6	27235509	27235552	+	tRNA-Val-GTY|tRNA|tRNA	.	.
chr6	27280265	27280347	-	tRNA-Val-GTG|tRNA|tRNA	.	.
chr6	27290630	27290670	+	tRNA-Val-GTG|tRNA|tRNA	.	.
chr6	27503764	27503799	+	tRNA-Asp-GAY|tRNA|tRNA	.	.
chr6	27532243	27532265	+	tRNA-Ser-TCY|tRNA|tRNA	.	.
chr6	27650956	27651002	-	tRNA-Val-GTY|tRNA|tRNA	.	.
chr6	27681134	27681178	-	tRNA-Val-GTY|tRNA|tRNA	.	.
chr6	28607195	28607231	+	tRNA-Ala-GCY_|tRNA|tRNA	.	.
chr6	28982211	28982274	+	tRNA-Glu-GAG_|tRNA|tRNA	.	.
chr6	44248688	44248740	+	ENST00000620073	HSP90AB1	protein_coding
chr6	44250390	44250462	+	ENST00000620073	HSP90AB1	protein_coding
chr6	44250465	44250564	+	ENST00000620073	HSP90AB1	protein_coding
chr6	44251126	44251159	+	ENST00000620073	HSP90AB1	protein_coding
chr6	52995870	52995951	+	7SK|RNA|RNA	.	.
chr6	99836222	99836243	-	AluSz|SINE|Alu	.	.
chr6	125780238	125780322	-	tRNA-Glu-GAG_|tRNA|tRNA	.	.
chr6	151349218	151349314	+	ENST00000402676	AKAP12	protein_coding
chr6	151350762	151350853	+	ENST00000402676	AKAP12	protein_coding
chr6_GL000250v2_alt	247782	247858	+	tRNA-Glu-GAG_|tRNA|tRNA	.	.
chr6_GL000251v2_alt	468671	468747	+	tRNA-Glu-GAG_|tRNA|tRNA	.	.
chr6_GL000252v2_alt	247800	247875	+	tRNA-Glu-GAG_|tRNA|tRNA	.	.
chr6_GL000253v2_alt	247776	247832	+	tRNA-Glu-GAG_|tRNA|tRNA	.	.
chr6_GL000255v2_alt	247800	247851	+	tRNA-Glu-GAG_|tRNA|tRNA	.	.
chr6_GL000256v2_alt	291671	291722	+	tRNA-Glu-GAG_|tRNA|tRNA	.	.
chr7	5528596	5528665	-	ENST00000674681	ACTB	protein_coding
chr7	5529247	5529319	-	ENST00000674681	ACTB	protein_coding
chr7	5529582	5529629	-	ENST00000674681	ACTB	protein_coding
chr7	128783449	128783483	+	tRNA-Pro-CCY|tRNA|tRNA	.	.
chr8	98693073	98693097	-	ENST00000617590	STK3	protein_coding
chr9	14433939	14433974	-	tRNA-His-CAY_|tRNA|tRNA	.	.
chr9	35657752	35657920	-	ENST00000602361	RMRP	ribozyme
chr9	132421636	132421677	+	U5|snRNA|snRNA	.	.
chr10	5853739	5853781	-	tRNA-Val-GTA|tRNA|tRNA	.	.
chr10	86889650	86889676	+	U1|snRNA|snRNA	.	.
chr10	101364847	101364934	-	U2|snRNA|snRNA	.	.
chr11	16842308	16842356	+	7SK|RNA|RNA	.	.
chr11	59551009	59551059	-	tRNA-Val-GTA|tRNA|tRNA	.	.
chr11	62841623	62841707	-	U2|snRNA|snRNA	.	.
chr11	62853906	62853967	-	ENST00000686500	SNHG1	lncRNA
chr11	64197268	64197322	+	ENST00000358794	STIP1	protein_coding
chr11	66059250	66059310	+	ENST00000528302	SF3B2	protein_coding
chr11	76235511	76235546	+	tRNA-Pro-CCY|tRNA|tRNA	.	.
chr11	76235548	76235589	+	tRNA-Pro-CCY|tRNA|tRNA	.	.
chr11	76235819	76235861	-	tRNA-Pro-CCA|tRNA|tRNA	.	.
chr11	112227034	112227057	+	ENST00000528679	PTS	protein_coding
chr11	119340624	119340646	-	ENST00000528368	C1QTNF5	protein_coding
chr12	49128719	49128764	-	ENST00000336023	TUBA1B	protein_coding
chr12	103931563	103931616	+	ENST00000681861	HSP90B1	protein_coding
chr12	103938380	103938418	+	GA-rich|Low_complexity|Low_complexity	.	.
chr12	103947354	103947416	+	GA-rich|Low_complexity|Low_complexity	.	.
chr12	120291760	120291839	-	U4|snRNA|snRNA	.	.
chr12	120293094	120293173	-	U4|snRNA|snRNA	.	.
chr13	41060729	41060815	-	tRNA-Glu-GAG_|tRNA|tRNA	.	.
chr13	44917922	44917975	-	tRNA-Glu-GAG_|tRNA|tRNA	.	.
chr13	99205730	99205762	+	7SK|RNA|RNA	.	.
chr13	109424156	109424214	-	ENST00000701490	ENSG00000289901	lncRNA
chr13	109424215	109424343	-	ENST00000701490	ENSG00000289901	lncRNA
chr14	20609326	20609367	-	tRNA-Pro-CCY|tRNA|tRNA	.	.
chr14	20609374	20609408	-	tRNA-Pro-CCY|tRNA|tRNA	.	.
chr14	20613397	20613436	-	tRNA-Pro-CCY|tRNA|tRNA	.	.
chr14	20613439	20613473	-	tRNA-Pro-CCY|tRNA|tRNA	.	.
chr14	20632999	20633039	+	tRNA-Pro-CCA|tRNA|tRNA	.	.
chr14	20653084	20653125	-	tRNA-Tyr-TAC|tRNA|tRNA	.	.
chr14	20684052	20684090	+	tRNA-Pro-CCA|tRNA|tRNA	.	.
chr14	34546768	34546866	+	U1|snRNA|snRNA	.	.
chr14	34556242	34556321	-	U1|snRNA|snRNA	.	.
chr14	49862550	49862598	-	7SLRNA|srpRNA|srpRNA	.	.
chr14	49862704	49862751	-	7SLRNA|srpRNA|srpRNA	.	.
chr14	89712575	89712621	+	7SK|RNA|RNA	.	.
chr14	102081695	102081784	-	ENST00000334701	HSP90AA1	protein_coding
chr14	102083049	102083158	-	L1M4c|LINE|L1	.	.
chr14	102083236	102083279	-	ENST00000334701	HSP90AA1	protein_coding
chr14	102083545	102083603	-	ENST00000334701	HSP90AA1	protein_coding
chr14	102083618	102083699	-	ENST00000334701	HSP90AA1	protein_coding
chr14	102084720	102084984	-	ENST00000334701	HSP90AA1	protein_coding
chr14	102085349	102085390	-	ENST00000334701	HSP90AA1	protein_coding
chr15	26082229	26082308	-	tRNA-Glu-GAG_|tRNA|tRNA	.	.
chr15	43172808	43172832	+	ENST00000260403	TMEM62	protein_coding
chr15	45198647	45198676	-	tRNA-His-CAY_|tRNA|tRNA	.	.
chr15	45200451	45200483	-	tRNA-His-CAY_|tRNA|tRNA	.	.
chr15	65296056	65296167	+	U5|snRNA|snRNA	.	.
chr15	65304690	65304792	+	U5|snRNA|snRNA	.	.
chr15	78860581	78860618	+	tRNA-Lys-AAG|tRNA|tRNA	.	.
chr15	99259671	99259747	+	ENST00000558879	LRRC28	protein_coding
chr16	3158958	3158994	+	tRNA-Pro-CCA|tRNA|tRNA	.	.
chr16	3172047	3172081	+	tRNA-Pro-CCG|tRNA|tRNA	.	.
chr16	3172083	3172122	+	tRNA-Pro-CCG|tRNA|tRNA	.	.
chr16	3182627	3182671	-	tRNA-Pro-CCY|tRNA|tRNA	.	.
chr16	3182672	3182708	-	tRNA-Pro-CCY|tRNA|tRNA	.	.
chr16	3184127	3184168	-	tRNA-Pro-CCA|tRNA|tRNA	.	.
chr16	3188129	3188170	+	tRNA-Pro-CCA|tRNA|tRNA	.	.
chr16	3189670	3189712	+	tRNA-Pro-CCY|tRNA|tRNA	.	.
chr16	3191988	3192022	+	tRNA-Pro-CCY|tRNA|tRNA	.	.
chr16	3192023	3192067	+	tRNA-Pro-CCY|tRNA|tRNA	.	.
chr17	1488271	1488295	-	ENST00000648651	MYO1C	protein_coding
chr17	8221547	8221569	+	tRNA-Gly-GGA|tRNA|tRNA	.	.
chr17	8221570	8221622	+	tRNA-Gly-GGA|tRNA|tRNA	.	.
chr17	8222821	8222869	-	tRNA-Pro-CCG|tRNA|tRNA	.	.
chr17	8222871	8222907	-	tRNA-Pro-CCG|tRNA|tRNA	.	.
chr17	8226607	8226656	-	tRNA-Ser-TCY|tRNA|tRNA	.	.
chr17	16441223	16441298	+	ENST00000475947	SNHG29	lncRNA
chr17	19061998	19062128	+	U3|snRNA|snRNA	.	.
chr17	19063959	19063999	-	U3|snRNA|snRNA	.	.
chr17	19064001	19064048	-	U3|snRNA|snRNA	.	.
chr17	19112421	19112538	-	U3|snRNA|snRNA	.	.
chr17	19112564	19112614	-	U3|snRNA|snRNA	.	.
chr17	19188046	19188151	+	U3|snRNA|snRNA	.	.
chr17	19188153	19188232	+	U3|snRNA|snRNA	.	.
chr17	19190068	19190108	-	U3|snRNA|snRNA	.	.
chr17	19190144	19190234	-	U3|snRNA|snRNA	.	.
chr17	43271378	43271427	-	U2|snRNA|snRNA	.	.
chr17	49192564	49192603	+	tRNA-Gln-CAA|tRNA|tRNA	.	.
chr17	64146081	64146153	+	ENST00000582965	SNHG25	lncRNA
chr17	81511381	81511439	-	ENST00000681052	ACTG1	protein_coding
chr17	81845197	81845229	-	ENST00000680083	P4HB	protein_coding
chr19	582817	582891	+	ENST00000545507	BSG	protein_coding
chr19	3977434	3977517	-	ENST00000600794	EEF2	protein_coding
chr19	3981337	3981416	-	ENST00000309311	EEF2	protein_coding
chr19	3983185	3983250	-	ENST00000309311	EEF2	protein_coding
chr19	4724115	4724144	+	tRNA-Gly-GGA|tRNA|tRNA	.	.
chr19	4724623	4724715	-	tRNA-Val-GTG|tRNA|tRNA	.	.
chr19	12940343	12940387	+	ENST00000586760	CALR	protein_coding
chr19	23827722	23827775	+	ENST00000692590	RPSAP58	protein_coding
chr19	49497265	49497305	+	ENST00000600027	RPS11	protein_coding
chr21	36353458	36353479	-	tRNA-Glu-GAA|tRNA|tRNA	.	.
chr22	42615314	42615365	+	ENST00000362512	RNU12	snRNA
chr22	44150656	44150711	+	tRNA-SeC(e)-TGA|tRNA|tRNA	.	.
chrX	10285755	10285779	-	tRNA-Val-GTY|tRNA|tRNA	.	.
chrX	11570942	11570965	-	ENST00000495242	ARHGAP6	protein_coding
chrX	67047097	67047132	-	tRNA-Pro-CCY|tRNA|tRNA	.	.
chrX	119423814	119423903	+	U1|snRNA|snRNA	.	.

## Sheet: Table S2. PAR_CLIP rep2
chr	start	end	Strand	Gene_information	Gene_name	Gene_type
chr1	7930275	7930309	-	tRNA-Glu-GAG_|tRNA|tRNA	.	.
chr1	11908149	11908215	+	U5|snRNA|snRNA	.	.
chr1	11909806	11909872	-	U5|snRNA|snRNA	.	.
chr1	16514122	16514179	-	U1|snRNA|snRNA	.	.
chr1	16535273	16535351	-	tRNA-Glu-GAA|tRNA|tRNA	.	.
chr1	16666801	16666838	-	U1|snRNA|snRNA	.	.
chr1	16666843	16666943	-	U1|snRNA|snRNA	.	.
chr1	16740516	16740679	+	U1|snRNA|snRNA	.	.
chr1	16872580	16872657	+	tRNA-Glu-GAA|tRNA|tRNA	.	.
chr1	16896048	16896143	+	U1|snRNA|snRNA	.	.
chr1	17113292	17113316	-	ENST00000375486	PADI2	protein_coding
chr1	28648609	28648641	+	ENST00000602813	ENSG00000270103	lncRNA
chr1	28648651	28648722	+	ENST00000602813	ENSG00000270103	lncRNA
chr1	30968213	30968234	-	ENST00000424085	PUM1	protein_coding
chr1	35189021	35189074	-	ENST00000470472	SFPQ	protein_coding
chr1	39114266	39114289	+	tRNA-Glu-GAA|tRNA|tRNA	.	.
chr1	40544299	40544324	+	ENST00000648542	ZNF684	protein_coding
chr1	44721841	44721890	-	U5|snRNA|snRNA	.	.
chr1	44731067	44731169	-	U5|snRNA|snRNA	.	.
chr1	44819943	44819988	-	U5|snRNA|snRNA	.	.
chr1	93847621	93847651	+	tRNA-Arg-AGA|tRNA|tRNA	.	.
chr1	120850818	120850876	-	U1|snRNA|snRNA	.	.
chr1	121001030	121001062	-	tRNA-Glu-GAA|tRNA|tRNA	.	.
chr1	121009538	121009572	-	tRNA-Glu-GAA|tRNA|tRNA	.	.
chr1	121020722	121020801	-	tRNA-Val-GTG|tRNA|tRNA	.	.
chr1	143666986	143667016	-	tRNA-Glu-GAA|tRNA|tRNA	.	.
chr1	143729407	143729490	-	U1|snRNA|snRNA	.	.
chr1	143792718	143792750	-	tRNA-Glu-GAA|tRNA|tRNA	.	.
chr1	143803993	143804066	-	tRNA-Val-GTG|tRNA|tRNA	.	.
chr1	144560666	144560784	-	U1|snRNA|snRNA	.	.
chr1	145157157	145157217	+	tRNA-Val-GTG|tRNA|tRNA	.	.
chr1	145168456	145168490	+	tRNA-Glu-GAA|tRNA|tRNA	.	.
chr1	145465731	145465763	-	U1|snRNA|snRNA	.	.
chr1	146035715	146035766	+	tRNA-Glu-GAG_|tRNA|tRNA	.	.
chr1	146037057	146037083	+	tRNA-Gly-GGA|tRNA|tRNA	.	.
chr1	146037085	146037134	+	tRNA-Gly-GGA|tRNA|tRNA	.	.
chr1	146038080	146038116	+	tRNA-His-CAY_|tRNA|tRNA	.	.
chr1	146376875	146376958	+	U1|snRNA|snRNA	.	.
chr1	147073222	147073260	+	tRNA-His-CAY_|tRNA|tRNA	.	.
chr1	148038753	148038841	-	U1|snRNA|snRNA	.	.
chr1	148281361	148281398	+	tRNA-His-CAY_|tRNA|tRNA	.	.
chr1	148281402	148281432	+	tRNA-His-CAY_|tRNA|tRNA	.	.
chr1	148302736	148302769	-	tRNA-His-CAY_|tRNA|tRNA	.	.
chr1	148302775	148302804	-	tRNA-His-CAY_|tRNA|tRNA	.	.
chr1	148362369	148362440	-	U1|snRNA|snRNA	.	.
chr1	148388512	148388569	-	U1|snRNA|snRNA	.	.
chr1	149701330	149701359	-	tRNA-Glu-GAA|tRNA|tRNA	.	.
chr1	149712549	149712578	-	tRNA-Val-GTG|tRNA|tRNA	.	.
chr1	149712580	149712624	-	tRNA-Val-GTG|tRNA|tRNA	.	.
chr1	161399686	161399779	-	tRNA-Val-GTG|tRNA|tRNA	.	.
chr1	161420867	161420892	+	tRNA-Glu-GAA|tRNA|tRNA	.	.
chr1	161422091	161422166	-	tRNA-Glu-GAA|tRNA|tRNA	.	.
chr1	161440818	161440851	-	tRNA-Asp-GAY|tRNA|tRNA	.	.
chr1	161447226	161447303	-	tRNA-Glu-GAG_|tRNA|tRNA	.	.
chr1	161447578	161447634	-	tRNA-Gly-GGA|tRNA|tRNA	.	.
chr1	161454607	161454683	-	tRNA-Glu-GAG_|tRNA|tRNA	.	.
chr1	161454965	161455007	-	tRNA-Gly-GGA|tRNA|tRNA	.	.
chr1	161462017	161462067	-	tRNA-Glu-GAG_|tRNA|tRNA	.	.
chr1	161462375	161462403	-	tRNA-Gly-GGA|tRNA|tRNA	.	.
chr1	161469398	161469447	-	tRNA-Glu-GAG_|tRNA|tRNA	.	.
chr1	161469449	161469474	-	tRNA-Glu-GAG_|tRNA|tRNA	.	.
chr1	161469756	161469798	-	tRNA-Gly-GGA|tRNA|tRNA	.	.
chr1	161531110	161531132	+	tRNA-Gly-GGA|tRNA|tRNA	.	.
chr1	161531138	161531191	+	tRNA-Gly-GGA|tRNA|tRNA	.	.
chr1	167714761	167714798	+	tRNA-Pro-CCG|tRNA|tRNA	.	.
chr1	167715486	167715523	-	tRNA-Pro-CCY|tRNA|tRNA	.	.
chr1	167715526	167715562	-	tRNA-Pro-CCY|tRNA|tRNA	.	.
chr1	169127739	169127766	+	ENST00000688755	ATP1B1	protein_coding
chr1	173866878	173866940	-	ENST00000651080	GAS5	lncRNA
chr1	211292263	211292286	-	tRNA-Gly-GGA|tRNA|tRNA	.	.
chr1	248874242	248874327	+	tRNA-Glu-GAG_|tRNA|tRNA	.	.
chr1_KI270713v1_random	21863	21956	-	U1|snRNA|snRNA	.	.
chr1_KI270713v1_random	31629	31709	-	tRNA-Glu-GAA|tRNA|tRNA	.	.
chr1_KI270765v1_alt	71963	72112	-	U1|snRNA|snRNA	.	.
chr1_KN538360v1_fix	153935	153987	-	U5|snRNA|snRNA	.	.
chr2	3604921	3604943	+	ENST00000382062	COLEC11	protein_coding
chr2	47280760	47280793	-	tRNA-Val-GTY|tRNA|tRNA	.	.
chr2	76445248	76445336	-	7SK|RNA|RNA	.	.
chr2	130337119	130337203	-	tRNA-Glu-GAG_|tRNA|tRNA	.	.
chr2	148881767	148881820	-	ENST00000601658	KIF5C-AS1	lncRNA
chr2	177042395	177042417	-	ENST00000665720	ENSG00000236501	lncRNA
chr2	205104862	205104883	-	tRNA-Glu-GAA|tRNA|tRNA	.	.
chr2	205354228	205354251	+	tRNA-Glu-GAG|tRNA|tRNA	.	.
chr2	210932100	210932121	+	tRNA-Gly-GGA|tRNA|tRNA	.	.
chr2	224934104	224934127	+	tRNA-His-CAY_|tRNA|tRNA	.	.
chr3	39411062	39411132	+	ENST00000697728	RPSA	protein_coding
chr3	155661088	155661114	+	tRNA-Glu-GAG_|tRNA|tRNA	.	.
chr3	169772230	169772274	+	tRNA-Val-GTY|tRNA|tRNA	.	.
chr3	180880769	180880804	+	(A)n|Simple_repeat|Simple_repeat	.	.
chr3	191732548	191732573	-	tRNA-Glu-GAA|tRNA|tRNA	.	.
chr4	19057481	19057515	+	tRNA-Pro-CCY|tRNA|tRNA	.	.
chr4	85322485	85322507	+	tRNA-Glu-GAG|tRNA|tRNA	.	.
chr5	80651215	80651265	-	ENST00000439211	DHFR	protein_coding
chr5	80651436	80651500	-	ENST00000439211	DHFR	protein_coding
chr5	80651507	80651597	-	ENST00000439211	DHFR	protein_coding
chr5	93683193	93683228	-	ENST00000395965	FAM172A	protein_coding
chr5	97572380	97572401	+	ENST00000504012	LINC01340	lncRNA
chr5	181097070	181097143	+	tRNA-Val-GTG|tRNA|tRNA	.	.
chr5	181102257	181102325	-	tRNA-Val-GTG|tRNA|tRNA	.	.
chr5	181164151	181164235	+	tRNA-Val-GTY|tRNA|tRNA	.	.
chr5	181169609	181169654	+	tRNA-Val-GTY|tRNA|tRNA	.	.
chr5	181169656	181169688	+	tRNA-Val-GTY|tRNA|tRNA	.	.
chr5	181173650	181173729	+	tRNA-Val-GTG|tRNA|tRNA	.	.
chr5	181188414	181188488	-	tRNA-Val-GTY|tRNA|tRNA	.	.
chr5	181188847	181188890	-	tRNA-Pro-CCA|tRNA|tRNA	.	.
chr5	181188892	181188927	-	tRNA-Pro-CCA|tRNA|tRNA	.	.
chr5	181218275	181218346	-	tRNA-Val-GTY|tRNA|tRNA	.	.
chr5	181222388	181222461	-	tRNA-Val-GTG|tRNA|tRNA	.	.
chr6	13214162	13214201	+	U1|snRNA|snRNA	.	.
chr6	26312617	26312642	-	tRNA-Ser-TCA_|tRNA|tRNA	.	.
chr6	26538054	26538131	+	tRNA-Val-GTG|tRNA|tRNA	.	.
chr6	26555266	26555303	+	tRNA-Pro-CCY|tRNA|tRNA	.	.
chr6	26555306	26555348	+	tRNA-Pro-CCY|tRNA|tRNA	.	.
chr6	26575594	26575621	+	tRNA-Tyr-TAC|tRNA|tRNA	.	.
chr6	26577126	26577150	+	tRNA-Tyr-TAC|tRNA|tRNA	.	.
chr6	27091738	27091815	+	tRNA-Pro-CCG|tRNA|tRNA	.	.
chr6	27158127	27158162	+	tRNA-His-CAY_|tRNA|tRNA	.	.
chr6	27158164	27158199	+	tRNA-His-CAY_|tRNA|tRNA	.	.
chr6	27206115	27206157	-	tRNA-Val-GTG|tRNA|tRNA	.	.
chr6	27235508	27235552	+	tRNA-Val-GTY|tRNA|tRNA	.	.
chr6	27280265	27280347	-	tRNA-Val-GTG|tRNA|tRNA	.	.
chr6	27290626	27290670	+	tRNA-Val-GTG|tRNA|tRNA	.	.
chr6	27478847	27478872	+	tRNA-Ser-TCY|tRNA|tRNA	.	.
chr6	27479688	27479741	+	tRNA-Asp-GAY|tRNA|tRNA	.	.
chr6	27503074	27503104	+	tRNA-Ser-TCY|tRNA|tRNA	.	.
chr6	27650956	27651002	-	tRNA-Val-GTY|tRNA|tRNA	.	.
chr6	27681134	27681180	-	tRNA-Val-GTY|tRNA|tRNA	.	.
chr6	27753397	27753471	-	tRNA-Val-GTY|tRNA|tRNA	.	.
chr6	28607198	28607230	+	tRNA-Ala-GCY_|tRNA|tRNA	.	.
chr6	28982197	28982273	+	tRNA-Glu-GAG_|tRNA|tRNA	.	.
chr6	36639563	36639625	-	U1|snRNA|snRNA	.	.
chr6	44250487	44250541	+	ENST00000620073	HSP90AB1	protein_coding
chr6	52995861	52995951	+	7SK|RNA|RNA	.	.
chr6	53219332	53219366	+	U1|snRNA|snRNA	.	.
chr6	99836222	99836244	-	AluSz|SINE|Alu	.	.
chr6	125780238	125780322	-	tRNA-Glu-GAG_|tRNA|tRNA	.	.
chr6_GL000250v2_alt	247782	247858	+	tRNA-Glu-GAG_|tRNA|tRNA	.	.
chr6_GL000251v2_alt	468696	468747	+	tRNA-Glu-GAG_|tRNA|tRNA	.	.
chr6_GL000252v2_alt	247801	247876	+	tRNA-Glu-GAG_|tRNA|tRNA	.	.
chr6_GL000253v2_alt	247759	247833	+	tRNA-Glu-GAG_|tRNA|tRNA	.	.
chr6_GL000255v2_alt	247800	247851	+	tRNA-Glu-GAG_|tRNA|tRNA	.	.
chr6_GL000256v2_alt	291662	291723	+	tRNA-Glu-GAG_|tRNA|tRNA	.	.
chr7	128783449	128783527	+	tRNA-Pro-CCY|tRNA|tRNA	.	.
chr8	95269678	95269703	-	tRNA-Ser-TCY|tRNA|tRNA	.	.
chr8	98693073	98693097	-	ENST00000617590	STK3	protein_coding
chr8	123044773	123044809	+	HY4|scRNA|scRNA	.	.
chr9	14433939	14433974	-	tRNA-His-CAY_|tRNA|tRNA	.	.
chr9	34194816	34194848	-	HY4|scRNA|scRNA	.	.
chr9	35657750	35657970	-	ENST00000602361	RMRP	ribozyme
chr9	86422941	86422974	-	U2|snRNA|snRNA	.	.
chr9	132421637	132421678	+	U5|snRNA|snRNA	.	.
chr10	5853739	5853777	-	tRNA-Val-GTA|tRNA|tRNA	.	.
chr10	6506454	6506476	+	U5|snRNA|snRNA	.	.
chr10	43951046	43951069	-	tRNA-Glu-GAG|tRNA|tRNA	.	.
chr10	101364848	101364922	-	U2|snRNA|snRNA	.	.
chr11	59550986	59551059	-	tRNA-Val-GTA|tRNA|tRNA	.	.
chr11	62841623	62841717	-	U2|snRNA|snRNA	.	.
chr11	76235509	76235546	+	tRNA-Pro-CCY|tRNA|tRNA	.	.
chr11	76235548	76235588	+	tRNA-Pro-CCY|tRNA|tRNA	.	.
chr11	76235819	76235860	-	tRNA-Pro-CCA|tRNA|tRNA	.	.
chr11	76235862	76235898	-	tRNA-Pro-CCA|tRNA|tRNA	.	.
chr11	112227033	112227057	+	ENST00000528679	PTS	protein_coding
chr11	123058900	123059000	-	U14|snRNA|snRNA	.	.
chr11	123301472	123301524	+	U8|snRNA|snRNA	.	.
chr12	68835628	68835651	+	ENST00000258149	MDM2	protein_coding
chr12	96036036	96036092	+	tRNA-Asp-GAY|tRNA|tRNA	.	.
chr12	98503525	98503547	+	tRNA-Asp-GAY|tRNA|tRNA	.	.
chr12	103938377	103938441	+	GA-rich|Low_complexity|Low_complexity	.	.
chr12	120293094	120293118	-	U4|snRNA|snRNA	.	.
chr12	120293140	120293173	-	U4|snRNA|snRNA	.	.
chr13	41060727	41060815	-	tRNA-Glu-GAG_|tRNA|tRNA	.	.
chr13	44917922	44918001	-	tRNA-Glu-GAG_|tRNA|tRNA	.	.
chr13	57884466	57884488	-	tRNA-Glu-GAG_|tRNA|tRNA	.	.
chr13	99205763	99205811	+	7SK|RNA|RNA	.	.
chr13	109424146	109424282	-	ENST00000701490	ENSG00000289901	lncRNA
chr13	109424303	109424343	-	ENST00000701490	ENSG00000289901	lncRNA
chr14	20609326	20609371	-	tRNA-Pro-CCY|tRNA|tRNA	.	.
chr14	20609374	20609408	-	tRNA-Pro-CCY|tRNA|tRNA	.	.
chr14	20613397	20613437	-	tRNA-Pro-CCY|tRNA|tRNA	.	.
chr14	20613439	20613473	-	tRNA-Pro-CCY|tRNA|tRNA	.	.
chr14	20663181	20663229	-	tRNA-Tyr-TAC|tRNA|tRNA	.	.
chr14	20684016	20684049	+	tRNA-Pro-CCA|tRNA|tRNA	.	.
chr14	20684051	20684090	+	tRNA-Pro-CCA|tRNA|tRNA	.	.
chr14	34546782	34546877	+	U1|snRNA|snRNA	.	.
chr14	34556226	34556283	-	U1|snRNA|snRNA	.	.
chr14	34556301	34556385	-	U1|snRNA|snRNA	.	.
chr14	77269785	77269825	+	(C)n|Simple_repeat|Simple_repeat	.	.
chr14	102083074	102083158	-	L1M4c|LINE|L1	.	.
chr14	102083641	102083688	-	ENST00000334701	HSP90AA1	protein_coding
chr14	102084772	102084865	-	ENST00000334701	HSP90AA1	protein_coding
chr14	102084881	102084925	-	ENST00000334701	HSP90AA1	protein_coding
chr14	102084938	102084982	-	ENST00000334701	HSP90AA1	protein_coding
chr15	26082231	26082307	-	tRNA-Glu-GAG_|tRNA|tRNA	.	.
chr15	45198642	45198680	-	tRNA-His-CAY_|tRNA|tRNA	.	.
chr15	45200463	45200485	-	tRNA-His-CAY_|tRNA|tRNA	.	.
chr15	45201148	45201184	+	tRNA-His-CAY_|tRNA|tRNA	.	.
chr15	45201187	45201214	+	tRNA-His-CAY_|tRNA|tRNA	.	.
chr15	65296075	65296100	+	U5|snRNA|snRNA	.	.
chr15	65296128	65296167	+	U5|snRNA|snRNA	.	.
chr15	65304683	65304793	+	U5|snRNA|snRNA	.	.
chr15	66502830	66502888	-	ENST00000307961	RPL4	protein_coding
chr15	99259694	99259740	+	ENST00000558879	LRRC28	protein_coding
chr16	3158918	3158939	+	tRNA-Pro-CCA|tRNA|tRNA	.	.
chr16	3158957	3158997	+	tRNA-Pro-CCA|tRNA|tRNA	.	.
chr16	3172083	3172122	+	tRNA-Pro-CCG|tRNA|tRNA	.	.
chr16	3182627	3182671	-	tRNA-Pro-CCY|tRNA|tRNA	.	.
chr16	3182672	3182708	-	tRNA-Pro-CCY|tRNA|tRNA	.	.
chr16	3184127	3184205	-	tRNA-Pro-CCA|tRNA|tRNA	.	.
chr16	3188093	3188127	+	tRNA-Pro-CCA|tRNA|tRNA	.	.
chr16	3188129	3188171	+	tRNA-Pro-CCA|tRNA|tRNA	.	.
chr16	3189632	3189667	+	tRNA-Pro-CCY|tRNA|tRNA	.	.
chr16	3189669	3189712	+	tRNA-Pro-CCY|tRNA|tRNA	.	.
chr16	3191988	3192022	+	tRNA-Pro-CCY|tRNA|tRNA	.	.
chr16	3192024	3192066	+	tRNA-Pro-CCY|tRNA|tRNA	.	.
chr16	30067627	30067650	+	ENST00000395248	ENSG00000285043	protein_coding
chr16	30070365	30070390	+	ENST00000395248	ENSG00000285043	protein_coding
chr16	70778218	70778275	-	tRNA-Gly-GGY|tRNA|tRNA	.	.
chr16_KV880768v1_fix	909247	909283	+	tRNA-Leu-CTA|tRNA|tRNA	.	.
chr17	8221547	8221569	+	tRNA-Gly-GGA|tRNA|tRNA	.	.
chr17	8221575	8221625	+	tRNA-Gly-GGA|tRNA|tRNA	.	.
chr17	8222236	8222283	-	tRNA-Asp-GAY|tRNA|tRNA	.	.
chr17	8222819	8222869	-	tRNA-Pro-CCG|tRNA|tRNA	.	.
chr17	8222870	8222907	-	tRNA-Pro-CCG|tRNA|tRNA	.	.
chr17	8226607	8226656	-	tRNA-Ser-TCY|tRNA|tRNA	.	.
chr17	19062001	19062128	+	U3|snRNA|snRNA	.	.
chr17	19063919	19064040	-	U3|snRNA|snRNA	.	.
chr17	19112459	19112499	-	U3|snRNA|snRNA	.	.
chr17	19112560	19112617	-	U3|snRNA|snRNA	.	.
chr17	19188019	19188138	+	U3|snRNA|snRNA	.	.
chr17	19188153	19188193	+	U3|snRNA|snRNA	.	.
chr17	19190068	19190121	-	U3|snRNA|snRNA	.	.
chr17	19190141	19190218	-	U3|snRNA|snRNA	.	.
chr17	43233791	43233861	-	U2|snRNA|snRNA	.	.
chr17	49192564	49192603	+	tRNA-Gln-CAA|tRNA|tRNA	.	.
chr19	4724070	4724143	+	tRNA-Gly-GGA|tRNA|tRNA	.	.
chr19	4724623	4724715	-	tRNA-Val-GTG|tRNA|tRNA	.	.
chr21	17454786	17454859	-	tRNA-Gly-GGY|tRNA|tRNA	.	.
chr21	36353458	36353479	-	tRNA-Glu-GAA|tRNA|tRNA	.	.
chr22	42615328	42615376	+	ENST00000362512	RNU12	snRNA
chrX	20612193	20612219	-	tRNA-Glu-GAG_|tRNA|tRNA	.	.
chrX	67047098	67047133	-	tRNA-Pro-CCY|tRNA|tRNA	.	.
chrX	119423822	119423896	+	U1|snRNA|snRNA	.	.

## Sheet: Table S3. KAS-seq results
	PRR value (Pol II release ratio)
Gene_name	si7SK_rep1	si7SK_rep2	siPUS7_rep1	siPUS7_rep2	siCtrl_rep1	siCtrl_rep2
SPOPL	3.38462	1.41379	1.38636	1.63889	0.514851	0.348485
SIRT1	1.92308	1.65385	1.11628	1.71739	0.244444	0.555556
PTPRA	1.46429	1.77273	0.447761	0.428571	0.420455	0.305556
FAM126A	2.45	1.42424	0.666667	1.30233	0.356322	0.524752
DENND10	1.6	2.92857	1.27083	1.5283	0.619469	0.477064
FKBP3	1.79167	1.27027	0.818182	1.88889	0.728814	0.210526
ENSG00000258677	1.56522	1.89655	2.08824	1.05085	0.51	0.459184
UBE2W	1.53191	1.83333	2	1.01639	0.519608	0.45098
IPP	1.32353	1.5	1.19512	1.59524	0.505747	0.411765
LUZP1	1.61538	2.54545	0.606061	1.8	0.913043	0.478992
TIGD3	2.26316	1.25714	0.848485	1.04762	0.588235	0.515464
SLC39A14	1.54348	3	1.42857	1.07692	0.755556	0.709677
TECPR2	1.28947	0.90625	0.582278	1	0.614458	0.220779
STXBP3	1.3125	1.45098	1.72093	1.1358	0.40625	0.561728
DBR1	0.640625	0.596154	0.226804	0.631579	0.258333	0.18
FBXL20	1.62857	1.03704	0.45614	0.702128	0.430769	0.481928
BOLA3	1.1129	0.536232	0.627273	0.882979	0.266129	0.277027
CNNM4	2.33333	1.58065	1.13333	1.8	0.710145	0.642857
CPSF6	1.39474	0.869565	0.45	1.19298	0.404762	0.373984
PIK3R1	2.54167	0.604167	1.225	1.17778	0.449275	0.427184
SCPEP1	1.76	0.837209	0.725	1.1875	0.440476	0.418367
FGFR1OP2	0.740741	1	0.78125	0.791667	0.197917	0.472222
KARS1	1.01923	1.4	0.76	1.53125	0.507246	0.36
AAMDC	0.866667	1.78261	1.23077	1.51111	0.378378	0.52439
AP4B1	2.61111	1.56098	1.9375	1.61111	0.829268	0.634615
GANAB	1.97674	1.37037	1.47273	0.886598	0.458716	0.766667
ETFRF1	1.22222	3.10526	0.882353	1.43137	0.743902	0.688073
ARHGEF1	2.16667	1	1.51852	1.15254	0.561404	0.52439
RIPK2	1.90909	1	1.45238	1.63636	0.446154	0.584746
LSM5	1.96	1.15385	0.528302	1.8	0.826087	0.377193
C2orf68	1.375	0.589744	0.5625	1.45652	0.37931	0.304878
MED17	1.51429	1.14286	0.666667	1.08929	0.5	0.493976
CEP70	1.04878	0.97561	1.04167	0.96	0.384615	0.379747
CCDC40	1.54839	2.27778	1.53571	0.942857	0.689655	0.7375
PTPA	0.772727	1.3125	0.813559	1.66667	0.350427	0.423313
RCC1L	1.85714	1.4359	0.981132	1.26667	0.571429	0.688312
EAF2	0.785714	0.888889	0.5	0.581395	0.265306	0.392157
SLC25A16	0.310345	0.2	0.196078	0.414894	0.0666667	0.139241
EIF4G1	3.52381	1.5122	2.86667	2.66667	0.9	0.89011
GGCX	0.804348	0.72093	0.837209	0.540541	0.320988	0.271845
TENT5A	1.28571	2.27273	1.48485	1.54348	0.581081	0.762376
NFS1	1	0.574468	0.525	0.9375	0.314516	0.278146
EPB41L2	1.11594	0.666667	0.377358	0.470588	0.392308	0.289017
ATP10D	1.37838	0.722222	0.777778	1.47059	0.633803	0.239583
TRAPPC6B	1.45161	0.833333	1.35294	1.74286	0.435484	0.423913
ATG2A	3.8	0.869565	0.859375	0.848837	0.878378	0.576471
NANOS1	8.32143	7.45455	8.10714	7.51282	3.13	3.04255
FOCAD	1.0339	0.983051	0.482759	0.626263	0.375	0.418605
TBCCD1	1.2	0.681818	0.513514	1	0.375	0.33871
ABI1	0.75	1.92593	0.6	1.34043	0.333333	0.679012
EPHB3	1.63333	1.23077	0.680851	0.693333	0.575758	0.551282
TRIM66	1.05882	1.03947	0.829545	0.648855	0.421769	0.413043
SLIT2	1.2	1.4375	0.488372	0.918367	0.481481	0.573034
GMFB	1.56522	1.24324	0.901961	1.47826	0.557692	0.564356
GNAI2	1.52174	1.16981	1.04167	1.86885	0.470149	0.613793
RANBP2	0.431373	0.638298	0.166667	0.300971	0.25	0.179104
RCOR1	0.888889	2.08333	0.870968	2.87097	0.682353	0.445312
ENSG00000285542	1	1.19444	1	0.672727	0.546512	0.373016
MRPS25	1.66667	1.35	0.557377	1.68	0.576271	0.666667
TIMM29	1.54762	1.71429	1.1	0.903226	0.716216	0.633333
CCDC186	2.54545	1.83871	1.44737	1.73333	0.985915	0.828283
ECD	1.58491	1.81481	0.55	1.42857	0.470588	1.07273
EPHX1	1.75	1.33333	1.475	1.07937	0.925373	0.442857
BACH1	3.075	2.025	1.1	1.11842	0.943182	1.16162
UGCG	1.44828	1.74194	1	1.24138	0.733333	0.615385
NFKBID	2.85714	1.38235	2.1	1.2931	0.701754	1.01124
ESYT2	4.38636	3.05556	4.51724	2.82609	1.96154	1.22917
XRRA1	1.26531	0.836735	0.85	0.823529	0.345238	0.554217
PRKCA	3.96296	1.77778	1.7619	2.80952	1.06061	1.20588
CRELD1	1.80488	1.23256	0.981818	1.49275	0.680412	0.593548
LAMTOR1	1.35849	1.38462	0.357143	1.05882	0.505618	0.678571
DCP1A	1.04762	0.804348	0.611111	1	0.5625	0.274336
ENSG00000167807	0.583333	0.820513	1.04412	0.647059	0.280992	0.313433
ABHD3	1.93939	1.5	0.651515	1.15493	0.672897	0.795775
NUMB	1.68966	1.54286	1.37778	2.02326	0.622222	0.775281
CLCC1	2.30769	2	0.8125	1.33962	1.08333	0.789474
STT3B	2.34783	0.931034	1.08	0.952381	0.557377	0.730337
VWA5A	1.13333	0.973684	0.945946	0.680556	0.57971	0.355556
MDH2	2.71795	2.89744	1.67391	2.11628	1.03448	1.4375
SARNP	1.11765	0.849057	0.847826	0.794521	0.329268	0.545455
WDR82	2.0303	1.11905	0.704545	0.968254	0.6625	0.65
TMEM267	1.04167	1.36667	0.555556	1.57143	0.549296	0.493333
CCDC121	1.44737	1.55319	0.910714	1.61905	0.77381	0.557252
DYNC1LI1	0.884615	1.11111	0.75	1.15789	0.428571	0.441176
MIA3	1.34146	1	0.846154	0.782609	0.577465	0.448718
ZNF512	1.61111	1.375	1	0.816667	0.803571	0.535354
ZNF621	1.51613	0.638298	0.82	0.963636	0.439024	0.428571
SNRPE	1.17778	2	1.17544	1.21311	0.473684	0.967033
SOWAHC	2.08065	2.52174	1.31343	2.02899	0.938272	1.08989
RAP2B	1.45	1.92857	1.875	1.35294	0.962963	0.567568
FDX2	0.571429	0.820513	1.02899	0.647059	0.297521	0.308824
AKNAD1	2.4	1.875	0.825397	1.35849	1.08333	0.815789
ZNF18	1.54545	1.11111	1.27778	0.971429	0.470588	0.718447
ALCAM	2.88571	1.97222	2.06	1.61111	1.07339	1.04762
PCNX4	1.38889	2.67857	1.28889	1.57778	0.697917	1.06154
IFRD2	1.61364	1.375	2.02778	1.26923	0.770115	0.573913
H2BC6	2.73529	2.24324	1.08621	2.08889	1.03125	1.19444
MBTPS1	1.76596	1.63415	0.692308	1.11594	0.607143	0.954545
TM9SF3	1.4	2.09091	1.51852	1.64865	0.590909	1
ERLIN1	1.04688	1.66667	1.12069	1.31343	0.910256	0.388889
IRS2	2.94595	2.30303	1.56923	2.075	1.02778	1.34426
SDHD	1.38776	1.075	0.661017	1.38596	0.60274	0.506173
SPOUT1	0.883333	1.01818	1.15942	0.793651	0.316176	0.584071
FAM171B	1.21053	1.26667	1.36111	1.14062	0.769231	0.409639
SLC7A5	0.576923	0.371901	0.706422	0.649351	0.275	0.160606
XPR1	0.954545	1	0.644444	1.10811	0.594937	0.330275
RNF103	1.12245	1.29268	0.764706	1.57778	0.471154	0.634921
C22orf39	0.87037	1.27027	1.02041	0.9375	0.466019	0.489583
C21orf91	0.914894	0.844444	0.54902	1.17647	0.425287	0.375
TIA1	0.635294	0.859649	0.466667	0.664	0.333333	0.338235
SELENOM	3.87097	4.13636	1.61538	4.05714	1.55435	2.13265
STARD7	1.72727	1.62791	1.49091	1.50877	0.674157	0.87013
PSMA6	1.48214	1.52632	0.826923	2.22222	0.671233	0.705882
FAM222A	3.27778	2.25806	3.09091	2.09302	1.05952	1.46535
SDHC	0.942857	0.837838	0.521739	0.561404	0.208333	0.802817
TTC3	1.875	1.08929	1.05769	1.53061	0.738636	0.587719
TPMT	1.47222	1.83333	0.764706	1.17647	0.746479	0.771084
KNTC1	1.15	0.8	0.574074	0.8	0.451613	0.4375
ADIPOR1	2.2	0.826087	0.925373	1.32558	0.608696	0.647059
MAF1	2.66667	0.923077	1.75	1.51613	0.72619	0.735043
C16orf95	1.7551	1.21429	0.785714	1.01163	0.758929	0.61
CDAN1	1.64444	2.29167	1.38182	2.55556	0.987342	0.830769
SDE2	1.14286	0.434783	1.31818	0.881356	0.238636	0.453608
EDEM1	1.68675	1.70769	1.14118	0.967213	0.760736	0.825806
PSPC1	0.65	0.862069	1.14	0.933333	0.387755	0.315789
TAF13	0.905405	1.6875	1.40678	0.9625	0.475	0.705426
SLC20A1	1.57759	1.04098	0.888889	1.03623	0.594595	0.608209
YIPF2	3.04	1.61765	1.4359	1.95	0.885714	1.22353
PSMB2	1.56604	1.55556	0.711538	1.20896	0.891304	0.60274
ETFA	1.43137	0.816327	1.02439	0.939394	0.684211	0.377551
GHITM	1.54098	2.20588	1.39535	1.86364	1.18182	0.636364
ARHGEF19	1.15254	0.984848	0.694915	0.885057	0.582524	0.434109
CUL9	0.862745	1.05556	0.54	0.857143	0.393617	0.515464
AP1AR	1.81034	2.08	1.92857	2.74074	0.7875	1.06667
TRA2A	1.69697	1.41304	0.756098	1.01389	0.851064	0.632353
RRAS2	2.18919	1.62162	0.666667	2.59184	0.884058	0.909091
SRXN1	2.26531	3.55172	1.56863	1.39726	1.29688	1.40476
CINP	0.704225	0.866667	0.573171	1.10909	0.423913	0.326203
ALG3	1.60606	1.42857	1.12821	0.7	0.866667	0.6
NTMT1	1.77778	2.41667	1.02198	1.94118	0.911392	1.06849
WDR5B	1.59574	1.18605	0.623188	0.767442	0.609195	0.704762
USP48	1.63889	0.83871	0.939394	0.823529	0.481928	0.653061
CENPC	1	1.53333	0.745763	1.02083	0.52459	0.67033
EDRF1	1.19149	1.8	1.55556	1.06154	0.71875	0.685393
MEGF6	1.475	0.980769	1.35897	1.52	0.494382	0.672414
ANG	0.193084	0.0943953	0.129741	0.194059	0.0686869	0.0611511
DPY19L4	1.28261	1.5625	0.91954	1.75	0.763889	0.606061
MARCHF3	1.37838	1.25714	0.846154	0.852459	0.655172	0.611765
ELOC	1.32836	1.13333	0.482759	0.811765	0.606299	0.578947
MAP2K4	0.92	1	0.807018	1.09259	0.461538	0.466102
PSMD14	0.605634	0.978723	0.359375	1.06667	0.428571	0.32381
DIAPH1	1.28571	0.69863	1.01333	1.39344	0.686747	0.307692
HIP1R	2.53333	1.01695	1.33333	0.981481	0.559524	1.08602
MRPL30	1.61364	1.37838	0.625	1.13208	1	0.525424
CACNA2D2	0.914286	1.18182	0.415385	1.77778	0.587302	0.43617
FASTK	2.88889	2.23333	2.15789	3.09091	1.10112	1.3913
ARL15	0.275862	0.567901	0.295652	0.244444	0.229412	0.162162
TFAM	1.425	1	0.567901	1.19355	0.71875	0.471154
KPNA4	2.33333	2.17647	1.27778	1.96667	1.10526	1.09346
TANK	1.93103	1.08889	0.854167	1.375	0.769231	0.651163
PPM1D	2.425	1.17857	1.35417	2.36735	0.926316	0.736364
NAT9	2.39535	2.94444	1.30909	1.46552	1.11429	1.51667
TERF2IP	1	1.28571	0.574468	1.26	0.721649	0.428571
H1-10	1.75556	2.00787	1.27197	1.95545	0.871886	0.973333
ACAP2	1.97143	0.979592	0.982759	1.46667	0.784946	0.593496
ENSG00000258674	1	0.955556	0.830769	0.738095	0.5	0.461538
ABLIM1	1.14286	1.48936	1.5	1.21951	0.603306	0.683673
NFYC	1.22917	1.86486	0.84375	1.48333	0.814815	0.682927
E4F1	1.38776	1.20513	1	0.810127	0.633803	0.641304
NIT1	2.5	2.0625	1.33333	1.32143	1.02655	1.22523
PDLIM5	1.2459	1.5	0.983871	1.0274	0.835165	0.54717
TPRKB	1.05882	1.25714	1.04839	1.51852	0.676056	0.482143
DNAJC27	1.28571	1.05405	0.796296	0.544118	0.647887	0.513043
JMJD1C	1.97222	1.75	0.666667	1.33333	0.738462	1.14865
CDKN1A	2.30573	2.7	1.78462	2.05202	1.27979	1.19574
TSPAN10	1.25	1.12121	0.508197	1.05455	0.627451	0.549296
AHR	1.40845	0.855422	0.669492	0.835052	0.657534	0.451613
ASNS	1.18519	1.64706	1.7907	1.14865	0.786885	0.6125
TRIM37	1.08571	0.907692	0.71028	1.08219	0.517544	0.471545
RND1	0.873684	0.485981	0.760684	0.87013	0.335616	0.314103
PFDN2	2.82432	2.16667	1.8	1.68868	1.20144	1.28105
GPX4	3.67105	4.01493	2.78095	3.02727	1.75132	2.11702
SHB	1.2766	2.4	1.10769	1.3913	0.866667	0.889831
DIMT1	1.42222	1.34483	1.69565	1.05	0.671429	0.72093
ERP29	2.76471	3.90909	1.89655	2.92157	1.7561	1.56322
UGDH	1	0.723077	0.796875	1.15278	0.397059	0.465909
BZW2	1.28947	0.877193	0.483333	0.945455	0.651786	0.445087
C11orf24	2.02703	3.21429	1.72222	1.95652	1.14667	1.47436
NDUFS7	0.225243	0.167421	0.0991124	0.181149	0.142282	0.0687936
NBPF1	0.492754	0.6875	0.44	0.397059	0.206349	0.427273
SGSM3	1.31707	1.28	1.51163	1.51562	0.647887	0.679012
POLR1F	0.803279	0.509091	0.5	1.07843	0.282051	0.378378
PTGR2	4.3913	2.76	1.84906	1.32353	1.72973	1.83333
CERS5	1.44	1.26316	0.726027	1.26042	0.727273	0.654412
UNC5B	2.76087	2.2	1.2623	1.5283	1.28889	1.23864
COX18	0.625	0.730769	0.478261	0.528	0.383085	0.313559
IKZF5	1.56757	1.52778	0.666667	1	1.15385	0.547368
TRAF4	3.33929	2.60417	3.4375	3.15873	1.37363	1.67797
PPP1CC	1.4918	1.21277	1.01471	0.907407	0.802083	0.598361
SAXO1	0.5	1.2381	1.28571	0.728814	0.333333	0.494382
SOCS3	1.42857	1.56897	1.43529	1.34146	0.765432	0.78
GLG1	1.2	1	1.31429	0.743243	0.707547	0.451923
BCAS3	0.952941	0.896552	0.84127	1.36765	0.64	0.356383
ERN1	2.40541	0.85	0.933333	1.19697	0.674074	0.810219
FARP2	1.01389	2.23333	0.683333	1.08163	0.730769	0.827869
RTEL1	2.85294	3.95	3.47727	2.19118	1.51899	1.9878
FOXC1	1.8	2.13793	1.13514	1.27083	0.945946	1.09091
SMIM14	2.30556	1.4	1	1.65079	0.9375	0.924051
ARID5A	2.03333	2.13333	1.24138	2.11765	1.0274	1.13402
SEC63	0.744681	1.22449	0.684211	0.775	0.520548	0.470588
IDS	0.441558	0.210526	0.256757	0.606061	0.101852	0.245283
RPLP1	1.52747	0.9375	0.607843	0.833333	0.575758	0.67284
MGAT2	0.662162	1.10256	1.20755	1.55932	0.468468	0.422222
FAM149B1	0.528571	1.15625	0.79661	0.980769	0.454545	0.364706
PRPF4	1.14894	1.5	1.22581	1.17021	0.758065	0.619048
SETD5	2.13158	2.15789	2.03125	1.38298	1.45902	0.86
ARMC7	1.70909	2.03636	1.90476	1.56757	1.01064	0.940594
CCN1	2.4375	2.06849	1.40541	2.16981	1.22945	1.12399
TRAPPC2L	1	1.23684	1.69444	2.57895	0.549451	0.618557
SLC25A32	1.45833	1.50794	1.10145	1.27059	0.806452	0.752137
ACTR8	1.11864	1	1.03704	1.47917	0.549383	0.561947
PGK1	2	1.72093	1.03571	1.64706	1.02632	0.925926
SHOC2	2.17778	2.17949	1.64062	2.06667	1.05208	1.24576
SMIM27	1.19565	1.2069	0.604651	0.597701	0.61194	0.653061
RNF11	1.30612	1.10256	1.34375	2.15	0.708333	0.564815
ENSG00000258465	1.12963	1.20455	0.677966	0.942857	0.663462	0.574586
VPS33A	0.9375	0.866667	0.976744	0.897959	0.414634	0.55
KATNA1	1.42857	1.12766	0.649351	1.09459	0.728395	0.621951
PTPN13	2.22727	0.657143	1.73913	1.325	0.824176	0.5
ENSG00000141979	0.753846	1.34146	0.57	0.685185	0.547826	0.52
MED26	0.753846	1.34146	0.57	0.685185	0.547826	0.52
TAF7	4.5	2.65116	3.06977	2.65079	2.07317	1.62832
XBP1	1.6963	1.20339	1.10053	1.52349	0.784404	0.737864
MPL	2.54839	0.898305	1.5641	0.925373	0.722222	0.9
ENSG00000167774	1.30508	0.673469	0.581081	0.951613	0.432099	0.578947
RPL36AL	1.26316	1.29268	1.59615	1.33333	0.576087	0.806818
LARP4	1.72222	0.868421	0.666667	1.1	0.547945	0.777778
ISYNA1	3.46753	5.10417	2.42268	3.56383	1.78947	2.82278
PEX19	1.12963	1.20455	0.677966	0.942857	0.673077	0.58011
TWNK	2.04762	1.83871	0.963415	1.67742	1.11429	0.970297
IMPA1	0.44898	0.290323	0.547945	0.632653	0.137255	0.272727
RC3H2	1.11765	1.62069	0.76	0.529412	0.6875	0.757576
LGMN	0.683824	0.746269	0.408377	0.727778	0.383929	0.38247
CYCS	0.878173	0.598039	0.477419	0.577922	0.39577	0.384409
VAMP1	0.757143	0.335714	0.269231	0.524194	0.36214	0.203509
ULBP3	0.903846	0.853659	0.707692	0.870968	0.466019	0.480263
ASPH	0.972222	1.32558	0.851852	1.38776	0.51087	0.736842
ENSG00000259784	3.81818	1.90278	1.65	3.525	1.41176	1.5035
BLVRB	1.52542	2.87097	1.76316	1.4717	0.960526	1.33333
GGN	2.53061	5.125	1.57377	2.14516	2.26667	1.67532
RPS10-NUDT3	1.42857	2.72222	1.57778	2	1.30435	0.873418
NUMBL	1.76364	2.875	1.20588	2	1.75	0.848837
BAHCC1	1.01282	0.890244	0.520548	0.684615	0.746154	0.35533
MTHFSD	2.85714	2.08475	2.06122	1.96471	1.42105	1.23308
CLYBL	0.680851	0.894737	0.928571	1.14062	0.363636	0.494118
DELE1	1.45714	0.803571	0.675	0.615385	0.507246	0.681159
NQO1	1.49231	1.93182	1.24615	2.07018	0.852632	1
SLC25A19	0.9	1.04444	0.857143	1.12857	0.552381	0.503759
PPP2R2A	3.07143	2.85714	1.87179	1.63492	1.50617	1.72581
SPTY2D1	1.94737	0.789474	0.698413	0.791667	0.806122	0.565217
EEF1G	2.26667	1.76471	1.02273	1.95652	1.04286	1.13793
PPARD	1.71111	1.18919	0.729167	0.714286	1.23636	0.490741
DERL1	1.41176	0.9	1.52273	0.981132	0.597222	0.634615
SMC5	1.08772	1.36842	0.833333	1.53846	0.638889	0.695652
INTS5	0.892857	1.05	0.767857	1.28261	0.552632	0.507042
WDR47	0.953846	0.796296	0.317757	0.858824	0.383929	0.591837
PARP2	0.469697	0.956522	0.46875	0.487179	0.445652	0.301724
PLPPR3	3.61972	5.13725	2.95699	3.37647	2.20155	2.53179
SLC8B1	1.14754	0.613861	0.49505	0.840708	0.375	0.565714
IMMP2L	1.37037	1.02941	0.825	1.41667	0.810811	0.525773
PGF	1.43243	0.804348	0.662162	1.19118	0.548673	0.636364
TOM1L2	2.2	1.21951	0.693548	1.11364	0.847458	0.961039
CD59	2.42857	1.35417	0.854545	1.38333	0.988095	1.01124
SPCS3	1.70968	0.956522	0.673077	2.03846	0.835821	0.594937
PKN2	1.77551	0.918919	1.34375	0.59375	0.94	0.528571
PPP1R8	0.878788	0.977273	0.863636	1.06667	0.602941	0.433962
EPM2AIP1	1.57778	1.79412	1.25	1.85	1.21667	0.708861
NRBF2	1.56757	1.62222	1.15686	1.06349	0.753247	1.03061
CLDND1	1.60465	1.20548	1.14943	1.21212	0.762295	0.777778
SLC20A2	2.01695	2.08929	1.81818	2.03125	1.1875	1.08784
NDUFA7	1.28333	0.680851	0.597222	1	0.443038	0.605505
TRIM25	0.621469	0.545455	0.360465	0.664835	0.30888	0.337121
RBM34	0.887097	0.672131	0.596154	0.807018	0.6	0.307087
DDX17	6	2.50847	2.29487	2.4507	3.01471	1.54464
FAM81A	1.16667	0.883333	0.769231	0.908333	0.574194	0.555556
ATP6V0C	3.65217	1.91667	1.67089	3.55	1.44186	1.5035
BTAF1	1.42553	1.56098	0.947368	0.960784	1.32609	0.523364
PLPP5	1.37705	1.78723	1.21875	1.55738	1.17333	0.654676
RBBP6	1.83333	1.67949	2.06061	1.82192	0.971154	0.992754
HSPD1	2.5625	2.66667	1.32039	2.42391	1.47101	1.45455
MTAP	1.60526	1.07895	1.23256	2	0.951807	0.570175
DCLRE1B	3.42105	0.9	1.46875	2.02857	1.1519	0.838095
BCL10	1.89231	1.55932	0.961538	1.95082	0.848739	1.09028
GTPBP8	0.802632	0.925	0.837838	0.885246	0.588235	0.395833
MARCHF7	1.52174	2.24324	1.22222	1.2037	1.46667	0.732394
LEPR	0.976744	1.08108	1.13333	1.03509	0.784314	0.423729
MGRN1	2.07812	6.875	3.66667	2.85714	2.41509	1.86207
THAP9	2.37097	3.02128	2.10127	2.01136	1.57895	1.43089
EIF2S2	1.90123	2.8	1.05814	2.57447	1.19048	1.41176
ING4	1.51724	1.0625	1.01786	1.48214	0.544304	0.935065
EBPL	1.26	1.5	1.24444	1.4386	0.606061	0.985075
TACO1	1.27941	0.787879	0.568421	0.570175	0.529412	0.601852
CRY1	3.02174	4	3	2.05882	2.34375	1.63462
MRPL16	1.77778	1.49057	1.23288	2.10638	0.833333	1.0102
IMP3	1.08889	1.73913	1.33333	1.08108	0.834951	0.720588
C12orf60	1.16667	0.625	0.325581	0.74	0.493333	0.469697
CD164L2	0.685714	0.869565	0.604651	1.16418	0.380952	0.5
TLL2	1.63077	1.525	1.07407	0.9	0.919643	0.863946
MIDEAS	1.94444	1.56	0.857143	1.59091	0.90991	1.06522
MFSD14A	1.22414	0.494118	0.590909	0.925	0.447619	0.432749
PIAS2	0.789474	0.425532	0.78125	0.578947	0.368421	0.292135
DNAJC25-GNG10	0.536946	0.384211	0.294606	0.53527	0.303249	0.217984
AK1	0.964286	2.05	1.16279	1.87805	0.881579	0.719008
TM2D1	0.833333	0.692308	0.870968	1.01818	0.57732	0.322222
MIF4GD	2.97674	4.45833	2.36842	1.21053	2.7	1.5873
THBS1	1.53333	1.55882	0.442857	1.74603	0.765306	1.00935
ZWILCH	0.508197	1.17143	0.495238	0.815534	0.388235	0.495575
DDX39A	2.10256	1.29268	1.39474	2.03846	1.11236	0.789809
ZBTB37	0.342541	0.311594	0.192118	0.405714	0.152263	0.226804
LRPPRC	1.09589	1.09434	1.09091	1.51724	0.592593	0.655172
CCDC90B	1.71053	1.71875	1.15	1	1	0.951923
EPN1	0.813953	0.892857	0.649123	0.755102	0.426829	0.551402
SLC38A6	1.18919	1.55882	0.913043	1.04444	0.794118	0.756757
CHUK	1.01786	1.78125	0.809524	0.869048	1.06329	0.552941
TMF1	1.32143	2.41379	1.42373	1.37288	1.01389	1.0202
CCAR2	2.475	2.23077	1.82692	2.20339	1.38806	1.29167
MND1	2.28571	1.76667	1.78	1.78571	1.04819	1.25316
CDR2L	2.34884	1.26829	1.91667	1.52	0.720339	1.34959
ENSG00000285932	0.923077	1.81579	1.29268	1.725	1.01449	0.539474
NOL7	2.1087	2.09677	1.38462	1.54688	1.48936	0.970149
SETX	1.2093	1.74545	1.35556	1.54762	0.835165	0.828571
PDE12	2.10811	1.375	1.15686	1.56604	0.9375	1.01493
HYPK	3.75862	12.6	2.67391	2.82456	3.76923	4.125
MRPS18C	1.38462	1.02439	0.520833	0.980392	0.666667	0.69863
TEN1-CDK3	3.05263	2.44737	2.07273	3.41667	1.69767	1.44643
RWDD2A	1.71875	1.51064	1.82979	1.94872	1.0099	0.845588
RPS6KB1	0.803922	1.31746	0.896552	1.34483	0.65625	0.530973
STX5	1.31183	1.65625	1.25	1.20952	0.819277	0.872832
AHCY	2.9697	1.97059	2.54054	2.46154	1.38356	1.39241
LIN7C	0.837838	0.921053	0.894737	0.509091	0.402778	0.630769
UBR4	1.17647	1.74359	0.510417	0.703704	0.95	0.711712
DCAF16	1.48148	1.39286	0.967213	1.68333	0.933333	0.73
CDK12	0.983607	1.45	1.52778	1.05085	0.606742	0.78
SMU1	1.07407	1.05128	0.543478	0.758242	0.6	0.625
COMMD5	1.6	2.35714	2.18367	1.69014	1.21176	1.03488
OAZ2	2.54054	0.979592	1.82692	1.87931	1.02326	0.809524
C4orf3	2.75	1.85714	2.78378	1.75	1.23333	1.37864
ARHGAP26	1.64444	0.708738	0.457627	1.01905	0.808333	0.480226
HMGB2	0.95	1.17021	0.880952	1.40476	0.75	0.494737
GDI2	1.04545	2.68182	1.7451	1.44595	0.931034	1.00752
COX15	1	1.73171	1.28571	1.74359	1.04286	0.556962
KIAA1191	0.924051	0.942308	1.12658	0.963855	0.564516	0.517857
NMT2	2.125	1.02128	1.41026	1.01639	0.876543	0.833333
TBK1	1.54054	1.2	1.19672	0.897059	0.741935	0.839506
SLC19A2	0.905405	0.729167	0.576923	1.39583	0.539823	0.413223
KLHL23	1.71739	1.83871	1	1.22951	1.01852	1.04762
FTH1	2.04651	1.71533	1.11585	1.59259	1.10213	1.07895
ABCD4	0.741935	0.517241	0.554348	0.631068	0.474359	0.274336
CCNC	1.02128	0.714286	1.01667	1.3	0.515789	0.48
ETV5	2.57895	1.52174	2.08571	2.10417	1.29333	1.0303
DNM1L	1.07895	1.22581	0.637931	0.775862	0.666667	0.675325
SDHAF2	0.878788	0.75	0.466667	0.916667	0.649123	0.345679
CALHM2	2.625	3.07895	2.81633	2.87143	1.42857	1.93023
RPLP2	1.84932	2.125	1.74648	2.23333	0.903226	1.48544
HM13	2.23684	1.25455	0.959184	1.63462	1.14894	0.835165
ZNF721	1.56522	1.51111	0.694444	0.858974	0.774194	1.04478
EGR1	4.32287	3.06742	2.74516	2.94034	1.94444	2.33557
INSIG1	1.975	2.15789	3.16129	1.63462	1.08571	1.34444
TEN1	3.12727	2.41026	2.13208	3.5	1.75904	1.46789
TMEM150A	1.9	2.17241	1.11268	1.67797	1.08046	1.30882
ATP6V1F	1.80702	1.66667	1.38028	1.66667	0.85	1.21495
TMEM161A	1.63636	2.07143	1.06897	1.5	1.25	0.931507
WDR37	1.77358	1.65217	1.75	2.06383	1.37255	0.734375
POLR2C	0.958333	0.591837	0.416667	0.597015	0.506667	0.385417
TAF4B	1.875	0.933333	0.962025	1.34848	0.928571	0.649351
GSS	1.64865	0.972222	0.863636	1.33898	0.626866	0.882353
HARBI1	1.5814	1.28205	0.761905	1.51429	0.710145	0.99
TAF12	0.833333	1.31429	1.37143	0.842105	0.709302	0.537037
COTL1	3.2	3.38462	2.80769	2.83562	1.89412	1.98925
NR2F2	1.4898	1.06061	3	1.5	0.858974	0.64
ZNF580	4.05263	2.08889	1.68519	1.81481	1.73134	1.70423
SELENOK	1.35294	1.77049	1.71154	1.44348	0.954198	0.875676
SLC38A10	1.04348	2.23077	1.5	1.74138	1.0102	0.803922
ACOX1	1.40625	1.35185	1.24074	1.19355	0.845238	0.785047
CRTC2	2.23529	1.07317	1.41026	1.84444	0.857143	0.978022
RPS14	2.21277	1.23214	1.46154	1.4125	1.03448	0.921569
CDT1	3.21875	5.93103	3.08475	7.09677	2.72093	2.45536
BIRC2	1.59524	1.02381	0.541667	0.666667	0.73494	0.777778
YTHDF3	1.44231	1.1087	0.936508	1.11688	0.858824	0.653226
DHX36	1.65854	1.27027	1.12	0.903846	0.877193	0.84375
DNAJC25	0.55157	0.402062	0.340164	0.566265	0.321799	0.242667
FBF1	1.14118	0.985294	0.726562	1.06122	0.704545	0.5625
CCT4	1.56	2.57143	1.16176	1.7625	1.39535	1.01515
ZFAND1	2.08333	1.86047	1.10526	1.66	1.28571	1.06667
LRCH3	1.53125	1.42373	0.904762	1.36232	0.850877	0.908451
JMJD7-PLA2G4B	0.97561	0.916667	0.78125	0.943089	0.646409	0.490741
BCAM	2.84906	3.05263	2.90741	2.32203	1.69027	1.8254
RAB10	1.95	1.25	0.5	1.14865	1.05405	0.820755
JMJD7	0.987805	0.916667	0.762887	0.943089	0.651934	0.493088
SOX9	3	1.12	1.42857	1.19444	1.22283	0.97561
TMEM101	1.46154	2.09302	0.985075	1.32857	1.42222	0.763889
MAPRE1	1.83607	1.58824	0.921569	1.4186	1.23881	0.836735
CDKN2B	1.43333	1.02222	0.849057	1.0303	0.75	0.694915
CTNNAL1	1.64045	0.970297	0.676259	1.07692	0.660606	0.859459
NANS	1.34259	1	0.610687	1.31452	0.706977	0.679487
SETDB2	1.3	1.46429	1	1.91892	0.621951	1.09756
KLC1	1.6	1.5	0.716418	1.46939	0.802326	1.07317
PITRM1	0.758929	1	0.555556	0.771739	0.435897	0.625616
TM2D2	1.89655	0.617021	1.17073	1.07843	0.796875	0.527778
MED29	1.25564	1.15328	0.612335	1.03846	0.793388	0.656
HES4	3.33929	3.4	3.04688	3.2766	1.97196	2.06977
ZBED8	0.707317	1.65217	1.17949	0.657143	0.758621	0.554217
PCIF1	1.91667	1.54348	1.54839	1.21154	1.21839	0.874016
RNF34	0.788732	1.06452	1.07692	1.53226	0.611111	0.496063
LTA4H	0.360825	0.611111	0.35443	0.493506	0.284211	0.280488
ERRFI1	2.13372	1.48322	1.49495	1.79703	1.04297	1.09747
RPL4	1.94915	2.21739	0.986755	1.16146	1.09774	1.42564
CLTC	1.66667	1.77778	1.66316	1.62887	1.19531	0.89823
GDF15	1.55039	1.49	1.53247	1.56818	0.951724	0.879699
GCN1	0.765217	0.68	0.427419	0.751938	0.377246	0.5
POP5	2.11667	2.2619	1.46774	1.88571	1.19811	1.44898
PRKAG1	0.983784	0.973856	0.696296	1.00778	0.591696	0.589595
POLR3D	0.605263	0.630872	0.268041	0.457944	0.348837	0.399177
ENSG00000159239	1.13158	1.325	0.745455	1.04348	0.826923	0.66129
ICE2	0.766234	0.859375	0.923077	0.726562	0.342857	0.701149
PELI1	0.878788	0.375	0.403509	0.580645	0.313253	0.384615
ETS1	2.41463	1.22727	1.55769	2.08696	1.18391	0.915888
TFRC	1.35519	0.985	0.983471	1.38326	0.711538	0.6875
NT5C2	2	1.61364	1.51923	1.63158	0.884058	1.34043
PUM1	1.47826	1.78571	1.61224	2	0.95	1.02041
PHOSPHO2	1.83333	1.89655	1.08333	1.13235	1.23404	1.03571
TERF1	1.14286	0.571429	1.31034	0.742857	0.54902	0.43956
DYNC1H1	1.80435	1.01923	1.10959	1.75385	0.773333	0.882353
LUC7L3	1.01389	1.47917	1.21212	1.08889	0.747368	0.744681
GRWD1	1.52222	1.66667	1.20192	1.29091	0.983051	0.958621
BAZ2A	2.3871	2.2	1.60465	2.73171	1.30952	1.49425
ACADSB	0.9	0.608108	0.452703	1.03226	0.605505	0.337349
ELL	2.28333	1.53571	1.18293	1.18072	1.2243	1.06977
RSAD1	1.81633	1.02703	1	1.40964	0.811966	0.859259
AZIN2	0.896552	1.13333	0.492754	0.505882	0.746269	0.509804
DUSP6	1.70667	1.68504	1.3526	1.11282	1.15854	0.929961
DNAJC3	1.04348	0.924528	0.907407	0.915493	0.708861	0.51
MANBAL	1.05455	0.887097	1.2	2.15217	0.542857	0.646341
PTPN11	1.83333	2.03704	0.569444	1.2	1.11864	1.25397
POR	0.842466	0.631579	0.549296	1.03571	0.507042	0.394531
DPM2	1.72527	1.87692	1.03125	1.87778	1.1134	1.09459
NOL11	0.978723	1.96154	1.10417	0.82	0.7375	0.983051
AKAP8L	1.3875	1.61111	0.944444	1.18889	0.9	0.940299
PPP1R12A	1.93333	0.868421	1.13333	2.21053	0.797297	0.797619
MRPS17	2.4375	1.30952	1.16981	2.41176	0.898551	1.34568
PTDSS1	0.95	0.517857	0.559701	0.608696	0.316547	0.588957
HNRNPA0	2.04918	1.24615	1.03488	1.24211	1.12632	0.859259
BSG	1.57143	0.951807	0.976471	1.21875	0.789474	0.718563
LMLN	0.679245	1.03704	0.647059	0.909091	0.585714	0.456311
H2AC6	1.625	1.91489	1.63063	1.936	1.21311	0.975904
CPEB4	0.684211	1.65517	0.653061	0.881579	0.666667	0.646465
EIF2A	0.983871	3.7619	0.979167	0.666667	1.22667	1.14894
RIT1	1.94444	1.21053	1.14286	1.37209	0.822034	1.09091
CTBS	4.37931	3.05882	1.90476	3.02632	2.94805	1.73438
CYRIB	1.38	1.21429	0.95	1.56604	1.09091	0.587629
CAAP1	0.824561	2.16129	0.822581	0.731343	0.674419	1.01163
IER5L	1.0201	1.15217	0.774775	1.24153	0.808943	0.557641
CNNM2	1.56667	1.49123	1.075	1.84615	0.92	0.975207
METTL23	3.10606	2.60938	2.86567	2.3908	1.95745	1.592
MXD1	0.897727	1.22449	0.582278	0.813084	0.562044	0.753425
CEBPA	0.608696	0.655914	0.751724	0.709677	0.438202	0.35124
QRICH1	1.33333	1.52542	1.02532	1.07865	0.80531	0.975806
USPL1	1.14286	0.957447	0.690141	0.885714	0.612903	0.69
SFR1	1.05405	1	1.2381	1.2	0.620321	0.657303
GTF2H3	1.69643	2.42857	2	2.06522	1.25316	1.27473
COG1	2.51163	2.44	3.38889	2.21053	1.30864	1.81579
H3C12	1.28966	1.60227	0.774194	1.54658	1.07639	0.746606
L3HYPDH	3.275	3.27586	2	4.2	2.91667	1.43333
MAP2K3	2.01869	2.19753	1.216	1.77037	1.32515	1.3046
ENDOG	2.04762	1.4	2.18605	2.16364	0.888889	1.25926
DAB1	1.30189	1.57143	1.03774	1.67442	1.34483	0.59434
ENSG00000272162	0.692308	1.34375	1.17143	1.12245	0.56338	0.64557
LAMA2	2.16071	3.06061	1.5	2.83636	1.33333	1.93939
WDR27	1.05	0.627907	0.886364	0.655172	0.521739	0.494624
TXN2	1.2	0.613208	0.647541	0.719178	0.551181	0.522876
HUS1	1.55263	1.09375	1.12069	1.15789	0.828125	0.803279
SNAPC4	0.907692	1.51515	1.20339	0.959184	0.671429	0.802469
STRAP	0.966667	0.9625	0.725	0.807143	0.595041	0.612676
YARS2	1.5	1.65	2.46667	1.70423	0.716049	1.35616
ZNF552	1.26866	0.765957	0.898551	1.30769	0.650602	0.586207
MYH9	2.65079	1.60784	2.34615	2.47674	1.30189	1.28571
TTPAL	1.12245	0.932432	1.22642	1.14925	0.773913	0.533333
AEN	3.56604	3.10526	2.5	2.77778	2.27174	1.92523
PSME4	1.7	0.924242	1.23333	1.51163	1.06579	0.582677
AVPI1	1.7973	1.27632	0.969697	1.45872	0.866667	1.048
RTN4	2.81818	1.66972	2.05455	1.85714	1.2	1.5534
ZCCHC8	1.08642	1.53659	1.03093	1.7439	0.876106	0.754967
METTL1	1.19048	1.7	1.17188	0.74026	0.920635	0.871287
PPRC1	2.7193	2.26562	2.1791	2.87755	1.39423	1.75207
FAM228B	1.7931	1.21053	1.27907	1	1.18033	0.730337
TMBIM4	1.41176	1.95349	2.25641	2.06667	0.739726	1.48077
EVA1B	4.41026	4.88462	4.46667	5	2.74576	3.11628
ARL4D	1.08974	0.708333	0.47973	1.28713	0.549669	0.558011
ROPN1L	1.80851	1.87179	1.73469	1.7381	1.04762	1.28571
SLC25A4	1.45763	1.37179	1.27368	1.67059	0.933962	0.853846
ENSG00000288684	1.4186	1.33333	1.78049	0.885057	0.955224	0.792079
ENSG00000285733	1.05	0.586957	0.829787	0.706897	0.514286	0.479592
KCNK5	1.66667	0.705882	0.683333	1.35714	0.610169	0.772152
HIRIP3	2.37778	0.847222	1.09836	1.07812	1.01266	0.796992
DENND2C	0.71831	0.903846	0.676471	0.958333	0.401961	0.647619
MT-CYB	65.173	88.672	78.9583	62.2662	43.496	53.4381
OMA1	1.30189	1.5	1.01887	1.67442	1.31034	0.6
AFF4	1.15254	0.738462	1.2	1.34694	0.481132	0.712644
ENDOV	1.71111	1.54545	1.58	1.23636	0.792208	1.34524
GLE1	1.11538	0.862069	1.24444	1.08772	1	0.387755
ENSG00000263809	1.43411	1.40426	1.09494	1.32468	1	0.812207
EDC4	0.639344	0.363636	0.325926	0.67033	0.335366	0.279817
CALCOCO2	2.11364	1.5122	1.46032	1.50847	1.12308	1.14894
DDIT3	2.657	2.16744	1.74812	2.576	1.4658	1.58876
ATG5	1.68182	1.5	3.11538	1.2549	1.27586	0.8
KLHL11	1	0.581081	0.424242	1.36232	0.590476	0.398374
TMEM39A	1.23333	1.51923	0.919355	0.795455	0.829787	0.915254
DUSP3	2.65789	3.25806	2.40476	4.20833	2.07692	1.69027
ZBTB10	4.10256	2.90476	2.01887	2.47059	2.17284	2.22414
INPP5K	1.54545	1.07143	1.03571	0.917526	0.75641	0.887755
FDXR	0.907407	1.19149	0.828125	0.895833	0.553398	0.793103
LEPROT	0.978723	1.05263	1.04688	1.11321	0.891304	0.469231
STN1	0.769231	0.528302	0.393258	0.602041	0.480769	0.343195
DVL2	2.28	1.22619	1.17355	1.88119	1	1.13514
EARS2	1	1.40476	1.31707	0.967742	0.901408	0.633028
ZNF207	1.52381	1.61818	0.702381	1.27381	1.10811	0.90566
ASF1A	1.67442	1.76087	2.28571	1.86047	0.955224	1.25676
RANGRF	1.70588	3.09677	1.80435	1.35484	1.59016	1.35484
ANP32E	1.52703	0.962264	0.950617	1.25316	0.931034	0.644172
AREG	2.38983	1.38554	1.63303	1.64885	1.23	1.1
GINS4	1.03704	1.25	1.38636	0.95	0.785714	0.675676
SRSF1	1.68345	1.28889	0.952	1.23246	1.13953	0.78
EXT1	3.51163	2.77551	3.29787	2.58065	1.7766	2.25455
RABGEF1	0.838235	0.730159	0.619718	1.08696	0.606383	0.414815
TRIM41	0.376147	0.370277	0.267273	0.451777	0.288538	0.19845
UBE2S	1.22404	0.872222	0.746377	1.31776	0.615616	0.713235
MTG2	1.32787	1.07317	0.780822	1.01538	0.573171	1.02299
SLC35E3	0.94	0.916667	0.693548	0.736842	0.478873	0.741379
RPL26	1.43846	1.38947	1.11538	1.31579	1.00568	0.819048
TUBA1C	1.54902	1.22727	1.0241	0.980769	0.845238	0.928571
KDELR2	2.48718	3.62069	1.2037	1.6087	1.44444	2.57576
KTI12	1.62712	2.74286	1.51923	1.11429	1.42222	1.29688
WDR24	1.45455	1.60526	0.895833	1.57377	1	0.966102
ZNF397	0.872727	1.18182	0.506667	1.14815	0.615385	0.695122
PUF60	0.672414	0.88	0.379747	0.442857	0.466667	0.526316
RSBN1	0.8625	1.41379	0.881356	0.9375	0.90099	0.561983
TMEM183A	0.8	1	0.588235	0.586207	0.641509	0.518519
FEM1C	2.13636	1.88372	2.08	1.87692	1.36364	1.22857
NMNAT1	0.943662	1.16667	0.579439	0.728571	0.623656	0.735537
TUBA1A	2.49206	1.96078	1.62222	1.54918	1.98734	1.02469
AAMP	1.14286	1.41176	0.894737	2.1087	0.573333	1.17442
ADAM17	1.7381	2.60714	1.41463	1.03226	1.16883	1.61842
ATF7IP2	0.785714	0.675325	0.471154	0.8375	0.386207	0.57377
KIF5B	1.01818	1.25581	0.830769	1.33333	0.84	0.636364
ENSG00000285133	2.65049	2.12385	1.71481	2.64315	1.48173	1.58929
MYO1E	1.1831	1.15873	0.857143	1.04167	0.778523	0.737624
ERO1B	0.851852	0.840909	0.654762	1.25806	0.38843	0.772727
DNAJB4	2.19298	1.67241	1.60345	2.10448	1.28947	1.192
AKIRIN2	1.01786	0.84058	1.02381	1.27619	0.632353	0.567251
SRSF11	0.776316	0.82	0.430233	0.68	0.640449	0.41791
RIPOR3	6.3871	5.77778	6.69444	4.12281	3.64706	4.2561
PCNA	0.971831	0.892857	0.876923	1.2375	0.752941	0.485714
RPAP3	0.928571	0.923077	0.207547	0.768116	0.461538	0.783333
ENSG00000285589	1.09091	1.97727	0.939394	1.32432	0.85124	1.06931
EGLN3	0.740741	0.627907	0.6625	1.53061	0.348148	0.564885
USP8	1.05714	0.625	0.8	0.836957	0.511111	0.546763
KIF1B	1.73171	1	1.55932	0.896104	0.795699	0.920635
ITGA6	2.35294	1.97	2.22222	1.65354	1.46939	1.33721
EEF1AKMT2	1	1.42424	1.40816	1.31111	1.01538	0.594937
BCL9L	3.67347	3.1087	2.63514	3.44444	1.85577	2.61165
IDI1	0.691275	0.709677	0.395455	0.552846	0.569565	0.365696
NABP1	1.34872	1.13793	1.19124	1.36321	0.885305	0.736111
VMP1	0.958678	0.816794	0.75	0.694915	0.540698	0.615385
USO1	2.5974	1.7971	2.38596	1.96429	1.51695	1.30894
ENSG00000228144	1.41176	1.84091	2.2	1.97826	0.739726	1.49515
SND1	1.22727	0.55814	1.42857	1.06757	0.663158	0.439655
PACRGL	0.773585	0.944444	0.836735	1.60976	0.518519	0.6
SELENOI	0.984615	1.38462	0.534247	1.38462	0.888889	0.653846
UBXN4	2.15	1	0.470588	0.949153	0.902778	1.01562
ENY2	1.09804	0.763158	0.54	1.30357	0.764706	0.468085
CDKN3	0.934783	1.86207	1.06667	1.5	1.02597	0.725275
ENGASE	1.86667	1.81818	1.31818	1.96552	1.53409	0.946154
TMEM14B	0.696429	1.35294	1.17143	1.19149	0.608108	0.662651
MFSD3	2.71429	1.89041	1.32432	2.94805	1.16514	1.88542
USP45	0.866667	0.966667	0.415094	1.07317	0.670588	0.534884
ALS2CL	2.5	1.26027	1.21296	2.31884	1.19469	1.13103
COQ10B	1.38462	1.75342	1.46667	1.70526	0.94964	1.0974
LRRC14	2.55263	1.73529	2.36364	2.28125	1.25556	1.51613
TRMO	2.19565	2.36111	1.95349	2.55882	1.97959	1.12766
CTR9	1.21739	0.708333	0.886364	0.701754	0.824561	0.45098
NAGK	0.986301	1.51163	1.05405	1.12698	0.909091	0.707692
DDX21	3.2439	2.40426	2.31707	2.08	2.06557	1.63077
VPS39	1.25	0.930233	1.45455	1.1087	0.762712	0.658537
UQCRB	1.38182	0.681818	1.17073	1	0.450549	0.903614
PPP4C	1.05634	0.947368	0.924242	0.843478	0.629921	0.686667
TES	3.17978	2.89888	2.99242	4.21649	2.17241	1.83755
RPL21	3.63636	3.03774	2.43077	2.57732	2.70115	1.77686
BPGM	0.376812	0.302158	0.246231	0.43299	0.284644	0.173913
CHCHD5	1.47222	2.03571	1.53704	1.86207	1.01111	1.29126
SLC25A17	1.65714	0.977273	0.714286	0.802198	0.888889	0.794393
TBCC	0.915254	0.934783	0.683333	0.917808	0.822785	0.453782
GRIN2C	3.3	2.73684	2.33333	2.48438	1.22222	3.22917
GTF2A2	1.02381	0.906977	0.616438	1.0641	0.654762	0.62
ETNK1	1.52083	1.0404	1.39394	1.33036	0.789855	0.877863
TMSB10	3.31878	2.70936	2.3012	2.75686	2.22353	1.77326
CSNK1A1	1.19672	2.85714	0.957746	1.38095	1.26866	1.18182
ENSG00000282988	2.50704	1.51852	2.35088	3.11475	1.55932	1.07071
ISG15	2.33803	3.07692	1.73214	1.76829	1.80909	1.74809
BCAS2	1.20588	1	0.774194	1.08475	0.984615	0.539326
RPL6	1.76087	2.17742	1.24031	1.40411	1.07362	1.57447
TXNRD1	12.5312	9.20513	8.6	8.66667	7.6338	6.67033
ZBTB48	1.27397	2.5625	2.3	2.37143	1.28	1.12613
MPHOSPH9	0.850746	0.618182	0.688889	0.669725	0.475806	0.488372
CHD1	0.577465	2.75862	0.777778	1.28571	1.14286	0.616667
ZNF19	1.75	1.52727	1.28889	1.7	1.14493	1.03333
TNFRSF21	1.775	0.753846	0.75	0.644737	1.04918	0.566265
ROMO1	2.75325	2.51613	2.84375	3.13684	1.82803	1.68447
PDIA4	2.45946	1.87037	1.77049	1.29885	1.58871	1.28824
PAIP2	2.48684	2.22973	1.80986	1.68519	1.55556	1.5873
DDX54	0.923077	2.2963	1.26531	1.21569	1.28571	0.735632
AMOTL2	2.47458	3.02941	2.58442	2.17391	1.9697	1.6988
RPL13A	1.75601	1.6449	1.12844	1.52249	1.17765	1.09524
OAT	0.57563	0.698113	0.534615	0.605096	0.457055	0.392638
POLR2B	2.27027	1.88095	1.0202	1.42647	1.48864	1.28155
USP53	1.075	0.901099	0.761538	0.927273	0.69802	0.620192
MTREX	0.891892	0.456522	0.615385	1.06667	0.418182	0.435644
SNX14	0.704082	1.34694	0.76	1.24359	0.436364	0.972603
LRRC46	1.91803	0.890625	1.11538	1.12658	0.848485	0.90099
ERP44	1.25373	1.2973	0.74026	1.34375	1.11864	0.651376
SRSF4	1.29032	1.23077	0.830769	1.57812	0.902439	0.788618
PILRA	8.09677	3.90323	6.55814	5.44444	3.81538	3.71429
NDUFA4	0.649351	0.381579	0.564103	0.533333	0.344828	0.322222
ANKMY1	2.2766	1.61364	2.225	2.17857	1.24691	1.32143
POLB	0.90625	0.618421	0.42446	1.12613	0.494949	0.507937
LRCH4	0.934426	0.826923	0.844828	1.25352	0.559524	0.619565
ENSG00000261611	1.79545	1.56364	1.34091	1.72	1.15942	1.08889
SLMAP	1.12281	1.34146	1.59459	1.18	1.14754	0.590476
DEPDC5	1.08511	0.508475	1	1.07843	0.603175	0.412371
POLR2L	2	2.36458	1.61212	2.18286	1.46452	1.45607
DYNLL2	1.43182	1.0625	1.51087	1.65714	0.766355	0.895833
PYCARD	5.75	4.18519	3.5	3.52703	3.09091	3.51562
TRAF7	1.38462	2	0.76	0.236559	0.782609	1.6
SKP1	1.2551	0.803738	1.13542	1.65347	0.593985	0.768707
CAPNS1	3.15217	5.16129	3.43333	5.23529	2.62353	2.81111
HSD17B12	1.32895	1.11429	1.69091	1.39796	0.827586	0.811594
TNFAIP3	1.95455	1.16667	1.71429	1.74359	1	1.03488
GAN	1.82927	1.03279	1.31481	1.83333	0.867347	0.988764
COPG1	1.57143	1.54839	1.2766	1.88571	1.04819	1.05479
EIF1B	1.25	0.518519	0.857143	1.625	0.575758	0.511628
NUP133	1.1	0.684211	0.755102	0.863636	0.741379	0.462366
PTPN1	1.96491	1.26154	0.811765	1.30952	1.17021	0.967742
MYH7B	0.803922	1	0.820896	1.07692	0.58209	0.632184
GARIN4	1.90385	6.23529	2.74074	3.42308	1.97531	2.75248
PPP1R2	0.836364	0.918919	1.86957	1.03704	0.549296	0.641026
CCS	0.827586	0.925926	1.04688	1.72	0.553571	0.634409
PMAIP1	1.30357	1	0.889764	1.27149	0.766917	0.780255
TYSND1	1.16981	0.820513	0.939394	0.935065	0.794643	0.554688
C2orf42	1.98413	1.65714	1.02353	1.37234	1.1828	1.27692
UGP2	2.47826	1.5	2.8	1.47945	1.24286	1.375
NGFR	1.10526	0.5625	0.853333	1.20988	0.678571	0.421348
SERPINE1	0.894737	1.61818	0.942857	1.44086	1.01351	0.657343
TTC5	0.605263	0.945946	0.808989	0.834951	0.44898	0.586957
CEMIP2	1.26471	1.38889	1.06383	1.25758	1.32	0.613636
CFL1	2.14876	1.77143	1.64539	1.80667	1.31169	1.33846
SC5D	1.43396	0.698113	1.04545	1.10169	0.655914	0.704082
TOPORS	1.4186	1.27273	1.92683	0.872093	0.970149	0.858586
CCNH	1.36842	1.38636	1.59459	1.39583	1.05063	0.833333
NUDT16L1	2.78788	2.68254	1.92045	1.94495	2.14286	1.61184
RIC1	1.4359	0.978261	0.814815	1.21429	0.731481	0.88764
BTG2	1.35514	0.763514	0.939394	1.095	0.766816	0.623824
PSKH1	1.375	0.921569	0.909091	0.95082	0.920635	0.636364
MAGOH	1.56098	1.36538	0.872727	0.9375	0.666667	1.48077
PIP5KL1	3.17241	2.40385	2.47059	2.61765	1.7	2.07778
RPL32	1.72619	1.89231	1.95385	1.35185	1.10891	1.36458
TUBB4B	1.69231	1.33333	1.06883	1.48085	1.02194	1.02387
CA8	0.480769	0.634146	0.651515	1.02778	0.402778	0.351064
GAPDH	1.97419	2.0431	1.67059	2.11765	1.3178	1.42017
CCNG1	1.1129	1.13043	0.931034	1.09091	0.679012	0.860759
RPL13	1.17957	1.4469	1.01099	1.17722	0.833333	0.951807
GBF1	1.89041	2.55172	1.59155	1.50909	1.72868	1.3
ELMOD3	1.02381	0.357143	0.36036	0.579832	0.447368	0.380952
SUPT5H	1.26316	1.09756	1.06667	0.670455	1.01316	0.638095
YBX1	2.28205	1.07692	0.849315	1.11538	1.08696	1.05495
IRF1	1.46753	0.681034	0.787879	0.943262	0.797468	0.585253
RIPK4	1.64286	1.04348	0.904762	1.21569	1.02667	0.78022
PRRT2	2.57143	1.275	1.28846	1.58	1.32692	1.15556
WDR45B	2.81481	1.81034	1.72093	3.44186	1.51685	1.57143
TMSB4X	1.93443	0.768293	1.21053	1.26549	0.982456	0.708333
METTL15	1.13462	2	1.24528	1.8	1.34328	0.791304
CRK	1.90698	1.58427	1.65591	1.64706	1.21239	1.16794
PPP1R16A	1.91667	2.2439	1.80357	2.84783	1.27778	1.57955
ELL2	2.13953	1.34091	1.32353	1.21495	1.37069	0.982249
DDIT4	1.64615	1.20812	1.15498	1.10175	0.851964	1.09577
PKM	1.38953	1.25694	1.02804	1.124	0.915751	0.895408
UBP1	0.859649	0.535714	0.336634	0.8125	0.622222	0.347518
ENSG00000289700	1.25532	0.973333	1.90244	0.742857	0.657407	0.872727
F2RL1	2.89831	1.76812	1.86667	1.94667	2.07407	1.16092
DGUOK	2.22222	1.88889	0.877551	1.81818	1.14444	1.72449
CDC37L1	0.861538	1.13462	0.761905	0.938272	0.842105	0.546392
MAGOHB	2.83333	1.19565	1.33962	1.43077	1.16129	1.37333
SPAG9	2.65306	1.31532	1.75325	2.16981	1.59722	1.02913
UNK	2.06383	2.66667	2.30435	2.28571	1.53125	1.6962
ENSG00000285976	2.752	2.90291	2.18182	2.99225	1.72527	2.18617
POMP	0.846154	1.19048	1.75862	1.05556	0.884615	0.537736
NME3	5.39623	6.70455	5.45312	4.5	4.14943	4.1215
RETSAT	1.15385	0.686747	0.40566	0.760331	0.564815	0.663366
ZC3H6	0.875	1.21622	1.21429	1.11111	0.743902	0.676471
C11orf71	0.987342	1.4375	0.891566	1.1831	0.89	0.755319
GEMIN6	0.190678	0.0869565	0.183908	0.262774	0.0597015	0.131579
SH3BGRL3	1.71212	2.23529	1.6	1.15315	1.18898	1.5283
PPME1	0.52381	0.928571	0.545455	1.96296	0.54386	0.425
SEPHS2	1.52381	0.984375	1.11594	1.11688	1.04054	0.686441
CEBPB	1.83553	1.93913	1.47771	1.65196	1.60274	1.05769
RPP38	3	2.53846	2.41667	2.13793	1.81356	2
AASDH	1.09677	1.27419	1.06098	1.01786	0.919192	0.724638
RPS23	1.38889	1.7875	1.42553	1.34783	1.22881	0.964029
IRF6	1.25532	0.934211	1.61702	0.76699	0.628571	0.893204
ILF2	0.5	0.740741	0.35443	0.47549	0.426667	0.415663
PRMT5	0.589286	0.835443	0.465839	0.642857	0.475862	0.49697
ENSG00000283977	1.76744	0.808511	1.06897	2.11628	0.96	0.716418
STYX	0.692308	0.534483	0.575758	1.08475	0.5125	0.347518
MSX1	1.85135	0.855556	1.42308	1.77333	0.933333	0.817647
KRT18	3	4.78261	3.35849	3.09091	2.88889	2.39474
NT5C	1.84722	3.61765	2.60976	2.54098	1.6129	2
EMG1	1.53521	4.66667	1.53623	2	1.93182	1.79048
FBXO5	1.47619	1.17143	1.0989	1.78333	0.939394	0.888889
ZNF789	0.897959	1.14	1	1.11321	0.77381	0.639535
SCFD1	1.11111	0.645833	0.484615	0.969072	0.757143	0.458564
P4HB	3.26471	3	2.62319	3.64706	2.24706	2.11111
HAX1	1	0.884615	0.649123	0.969231	0.728395	0.588235
LRRC8A	0.9375	1.01754	0.666667	0.962963	0.6875	0.672897
SPATA1	1.73333	1.13889	1.40385	1.16667	1.12195	0.854545
ITPR1	1.16071	0.48	1.01562	1.0202	0.590278	0.458564
GCC1	1.35294	0.777778	0.9	1.11321	0.888889	0.575342
ENSG00000288721	2.03846	1.05479	1.33333	1.11719	0.938776	1.11321
GRPEL1	0.547619	0.705128	0.913978	0.907216	0.45283	0.414474
HDHD2	1	1.42857	1.8	1.45238	0.75	0.925926
ITSN1	1.01852	0.875	0.74	0.684932	0.609756	0.711712
ARFIP2	2.41509	2.23881	3	2.03125	1.2381	2.12791
ERVK3-1	1	1.32143	0.854167	1.09615	1	0.644068
NFIC	1.28889	0.942857	0.744186	1.3	0.58427	1.01538
PSMB4	2.16923	2.19355	1.66197	1.84211	1.33721	1.73864
P2RX4	1.18	1.30769	1.96429	1.68627	0.941176	0.804878
SPAG5	0.745098	1.125	1.19048	1.27027	0.671233	0.613333
DUSP5	3.25786	2.1068	2.61429	2.60674	1.82943	1.8432
NFX1	1.93421	2.21154	1.45333	1.60256	1.14607	1.83529
RNF19B	0.681818	0.444444	0.677165	0.487805	0.29717	0.502092
HCCS	1.32	1.75676	1.21212	2.05714	0.923913	1.2381
NACA	1.31034	1.54717	1.38596	1.39744	0.961538	1.04032
ST3GAL3	1.5614	1.47692	1.37313	1.17204	1.0297	1.10526
UBE2D3	2.18095	1.50459	1.92308	1.40645	1.15344	1.4086
KDM3B	1.14894	0.772727	0.960784	1.21429	0.685484	0.641618
TRA2B	1.60638	1.1157	1.22807	1.06122	0.9625	0.922619
C16orf46	1.13115	2.32353	1.64706	1.38462	1.33333	0.976744
ENSG00000290146	1.56522	4.5	1.58209	2.01235	1.96552	1.7757
EPPK1	2.39474	2.125	3.53333	1.5914	1.41772	1.77885
RPL30	3.14754	1.73958	2.06557	1.92941	1.70238	1.59483
C16orf72	0.860558	0.80303	0.724138	0.795556	0.703822	0.4875
SLC25A51	1.75	1.34375	0.975904	0.785714	0.884211	1.32292
ZC3H4	4.21154	3.72093	2.95312	2.95588	2.65854	2.93617
RGS2	1.41429	0.902439	0.950495	1.008	0.806452	0.788793
SERINC5	1.38462	1.52174	0.7	2.04255	1.08	0.972973
DDX49	0.888889	1.46	1.17568	1.35955	0.854839	0.757576
ZNF250	1.42	1.30233	2.2	1.18367	0.901408	1.02439
TTC19	1.32258	0.828947	1.39437	0.933962	0.633663	0.864407
PTGES3	4.875	3	2.5	2.85366	2.7027	2.70455
RO60	1.29508	0.8125	0.65	1.22059	0.772727	0.681034
EIF3D	1.78571	0.905405	0.671642	1.34211	1.13008	0.717241
STXBP4	1.06383	0.474576	0.5	1.1	0.366667	0.691358
CCNYL1	2.09375	0.638298	0.867647	1.35802	0.747126	0.899083
ANKRD12	1.14516	2.08824	1.33333	1	1.1125	1.08235
TLNRD1	2.13462	1.0566	1.21154	1.07692	1.10294	1.03061
SEC61G	0.897959	0.891304	0.846154	1.63889	0.725806	0.556818
CCT6B	0.888889	1.22	1.46341	0.79798	0.589286	0.929577
TP53	1.92857	1.93421	1.19008	1.93966	1.45902	1.29204
GPN2	1.36538	1.06897	1.53846	1.96429	0.928571	0.794521
TOB1	0.759358	0.789634	0.566337	0.783186	0.574144	0.528354
COX20	1.17323	1.38462	1.008	1.37209	0.928571	0.885135
NAA80	1.09091	1.33333	1.45	1.0177	0.963303	0.764706
SEC22B	0.361702	0.372093	0.432432	0.274194	0.333333	0.204545
GPRC5A	2.36145	2.72222	1.02703	1.85859	1.75758	1.85577
RPS2	1.50193	1.4823	1.12676	1.24294	1.12465	1.00452
APRT	2.76744	1.68182	2.21739	1.89412	1.44828	1.63158
STK17A	1.09524	0.68932	0.788618	0.870968	0.585526	0.655914
GLO1	1.37288	1.46667	0.913978	1.66667	1.18987	0.86087
PSMC3IP	1.42466	1.09231	1.31034	0.87037	0.72043	1.0989
KLF2	1.94611	1.42667	1.61268	1.90698	1.30303	1.08411
URM1	0.795918	1.0303	1.36364	1.1	0.772727	0.54
CDC42EP4	1.1791	2.77778	1.41791	3.25641	1.16038	1.43697
CYC1	2.7013	1.82353	2.82258	2.83544	1.83168	1.37086
ZNF296	1.88235	0.972222	1.19231	1.8	0.820896	1.13699
NDUFS5	1.05128	1.29167	1.53846	1.25	0.852459	0.8125
CREB3	1.53571	1.65306	1.56923	1.64706	1.14103	1.1358
HNRNPA3	3.64286	4.72	2.44444	1.79012	3.25455	2.69863
RPL27	1.9759	2.31169	2.18182	1.75439	1.74775	1.33533
RPS11	1.31111	1.28395	0.835443	1.14685	1	0.860606
S100A10	5.42308	4.77273	5.025	4.09009	4.56471	2.90141
FAM83D	0.840426	1	0.823529	1.12081	0.623377	0.690476
SACM1L	0.222581	0.12381	0.141333	0.193717	0.108374	0.130326
HNRNPAB	1.08696	1.04375	1.04306	1.21162	0.844828	0.688385
PNN	1.41304	1.02381	1.59375	0.767123	1.03571	0.716049
PI4K2B	0.646154	0.833333	0.822222	0.533333	0.653846	0.422222
SLC25A3	1.15183	1.37681	0.80543	1.10363	0.987013	0.824034
ID1	2.61574	2.54598	2.50826	3.03213	1.93488	1.76534
TAF2	1.10169	0.934426	0.883721	1.15254	0.733333	0.72043
CCNA2	1.69697	1.37037	1.18644	1.31667	0.958904	1.2459
FRMD6	0.883721	1.10345	0.790698	1.58537	0.69697	0.719101
TNFRSF6B	2.25424	2.67606	1.83537	2.03196	1.55319	2
SEC22A	1.91892	1.41463	1.63158	1.41071	1.18841	1.17647
RBM4B	1.61364	0.66	1.84848	1.24638	0.58427	0.939024
FNDC3B	2.26667	1.7193	1.35849	1.28235	1.76271	1.13913
VEGFA	1.18487	0.848485	0.845714	1.125	0.730769	0.708861
B4GALT7	1.71053	0.892857	1.39474	1.35593	1.00943	0.780488
TAX1BP3	1.34211	1.59322	1.37975	1.12097	1.03817	1.06452
MRPL43	1.22	3.4	1.65574	2.13725	1.68519	1.27536
KLF6	3.66667	4.08974	3.82292	3.03371	2.82609	2.75325
RASSF5	2.95238	0.8	1.64444	0.96875	1.08475	1.13043
STC2	1.07407	0.979381	0.835714	0.796178	0.748031	0.730496
TOR1AIP2	1.17333	0.630952	0.536082	0.654762	0.708738	0.542857
JUNB	2.61852	2.25514	1.90263	2.31443	1.71163	1.79352
HOMER1	1.19149	1.97059	2.25	1.97297	1.47692	0.826531
ENSG00000271793	1.6625	2.125	1.83871	1.41489	1.16049	1.58621
SEM1	0.941176	0.77193	1.32143	1.17647	0.814815	0.464789
FAM43A	0.776	0.566038	0.848485	0.85641	0.488095	0.469136
GXYLT1	0.833333	0.520833	0.523077	1	0.493827	0.458716
EHD4	0.977778	1.23077	0.933333	1.80435	0.855072	0.735294
BMP4	1.63158	1.14815	1.32979	1.77632	1.5	0.652778
KIF27	0.892857	1.40385	1.40625	1.6875	0.777778	0.84252
HOXB9	5.18605	3.03279	3.04167	2.91429	2.89655	2.83908
PSMB1	2.6875	1.7451	1.57447	2.46667	1.56667	1.56522
CEND1	3.02941	1.87755	1.94595	2.23529	1.84615	1.61111
NIPSNAP2	2.19444	1.475	1.05085	2.10526	0.985507	1.72059
WARS2	0.462687	0.790698	0.577778	0.349206	0.337349	0.568182
ATP1A1	1.43636	1.22807	1.70968	1.83582	0.884615	1.04575
CREM	6.44186	5.5122	4.28571	6.15217	5.10448	3.65094
KICS2	1.65909	1.35897	1.15556	2	1.17284	1.00935
QSOX1	0.767857	0.711111	1.27778	1.27586	0.46	0.623529
FBXW9	1.05085	0.846154	0.768116	0.604396	0.615385	0.759494
EFNB2	0.883721	1.2027	1.1236	1.112	0.770408	0.725322
SAV1	0.686747	1.15686	0.75	1.10667	0.405797	1.02941
PIGG	1.2	0.698113	0.909091	0.88	0.688312	0.640777
FOXRED1	1.95	1.40541	1.36508	1.33333	1.38095	1.04651
TRIM3	1.41429	1.37838	0.985915	1.06667	0.809091	1.27193
ARIH1	1.60993	1.26891	0.965986	1.54545	1.14439	0.942568
GCAT	1.32203	2.01538	0.959016	1.51938	1.25	1.12587
DDX6	1.425	1.84615	0.828571	0.897059	1.20339	1.15476
LZIC	0.938776	0.969697	0.811321	0.967742	0.753247	0.638554
SAFB2	0.953488	0.474576	0.75	0.858824	0.44186	0.541176
DERA	0.693878	1.17241	0.622642	0.876923	0.917808	0.46875
THEM4	1.54348	0.814815	0.431034	0.639535	0.710145	0.936709
EFR3A	0.813559	1.86667	1.47727	1.18868	0.666667	1.20635
RPS27L	1.29268	1.29032	1.11628	1.19718	1.01961	0.866667
GLMN	0.366667	0.76	0.6	1.2	0.463768	0.318681
TTC33	2.02326	0.777778	0.959596	1.03226	0.747664	1.1165
COQ7	1.3012	1.31507	1.09184	1.57971	1.00943	0.899471
PYGL	1.55556	1.65217	2.34211	2.2	1.11236	1.22619
PRR13	1.06349	0.777778	0.564103	1.63077	0.730337	0.601504
TBL2	1.59524	1.22449	1.10417	1.53968	1.0375	1
FOXO3	6.46154	4.31579	4.425	2.60345	3.52174	4.20779
EGR3	2.59459	2	2.94737	3.11364	2.20755	1.25
RPL35A	1.76119	2.07937	1.32609	1.75789	1.37624	1.41667
NCOA3	0.738636	0.620253	0.578431	0.766667	0.546218	0.446541
TTC27	1.88889	1.75	0.939394	0.6	1.07407	1.63934
CYSTM1	2.22727	3.30233	1.8871	2.12195	1.78261	2.19792
EFNB1	0.612903	0.680851	0.886364	0.517241	0.521739	0.42623
SYCE2	1.09346	0.752137	0.758389	0.822368	0.694656	0.631068
FAM214B	1.55882	1.325	0.59322	1.13043	1	1.10112
TMED1	3.68085	2.7561	2.26562	1.77174	2.475	2.18584
BUD31	3.53125	1.61224	2.21951	1.625	1.76471	1.72059
XXYLT1	0.8	1.2963	0.836364	0.985075	0.73494	0.752577
GLRX2	1.14286	1.125	1.63636	1	0.9625	0.713115
APBB3	1.79592	1.85714	1.10526	2.08889	1.21212	1.47143
CRLS1	0.623188	0.408163	0.418919	0.614907	0.517986	0.262712
PPFIA4	1.30952	1.24324	1.14286	0.988095	1.26786	0.6875
RPL5	1.22131	1.21505	1.325	1.16447	0.992593	0.801136
SFT2D3	1.33333	0.883333	1.62	1.34286	0.606742	1.04082
SEMA3B	2.66667	2.21212	2.24324	1.76364	1.46392	2.16364
CSKMT	1.18478	0.993127	0.959016	1.21311	0.792952	0.797428
FBXO34	3.35	2.15217	2.76471	1.65714	2.51064	1.54369
VCL	1.04651	1.31973	1.43571	1.76623	0.964467	0.77
MRPL49	0.783784	0.537736	0.532609	0.966387	0.4	0.566879
TGFA	1.87234	0.866667	1.02564	0.875	1.16071	0.752212
UBE2D1	0.632075	0.694118	0.384	0.771186	0.483871	0.488038
SEPTIN9	2	2.6	1.86441	2.95349	1.32075	2.11957
USE1	0.868132	0.65	0.973684	0.637255	0.67033	0.453659
WBP1L	1.1619	0.757282	0.715232	0.825301	0.798883	0.59375
TSG101	0.696429	1.28125	0.878049	0.970149	0.723404	0.666667
SNRNP70	1.32432	1.45	1.21818	0.96875	1.12	0.927273
HMCES	0.652174	0.75	0.583333	0.717391	0.52451	0.504464
ZNF527	0.636364	1.95455	1.15385	0.625	0.925926	0.727273
ANKFY1	0.897436	0.662338	0.539216	0.598214	0.593548	0.542553
CCDC106	4.42424	5.90909	2.95745	4.325	3.64789	3.8835
ASL	1.10526	0.84375	0.54	1.11504	0.817204	0.619048
MARCKSL1	1.19075	1.16766	1.18067	1.05098	0.937729	0.804416
YJU2B	1.92157	1.46429	1.91429	1.94231	1.19231	1.28125
CCDC47	0.745902	1.06329	0.77551	1.01724	0.638462	0.674556
ABTB2	1.72093	1.12195	0.747967	0.930693	1.1	0.953271
AARS1	3.03448	3.96923	2.98485	3.56962	2.24675	2.91358
TLCD1	3.34646	3	2.49162	3.53846	2.4581	2.22018
RAPGEF6	1.01639	0.702703	0.654545	0.648352	0.830769	0.467532
RPS19	1.65138	1.41748	1.17647	1.83721	1.55	0.821293
NUP153	2.88889	1.65854	2.03226	2.19149	1.80645	1.44304
GGA2	0.948718	1.16	0.789474	1.66667	0.875	0.685714
SLC38A2	2.4955	3.07432	2.71368	2.93304	2.19512	1.90756
LRPAP1	0.738462	0.585859	0.857143	0.605839	0.515873	0.457895
ZNF425	0.548077	0.833333	0.592105	1.05128	0.554348	0.45
POLG	0.519126	0.626087	0.446927	0.412698	0.362162	0.490909
PTS	1.90909	1.71429	1.55357	1.39062	1.32203	1.35616
GUK1	1.66265	3.20513	2.06849	1.56667	2.02703	1.4403
SNAI1	1.39394	1.42	1.15625	1.35119	1.25	0.868613
SREBF2	1.11538	0.850746	1.425	1.29365	0.902564	0.577061
S100A11	3.36957	2.89189	2.21154	3.32	2.0625	2.5942
PABPN1	2.30303	1.16667	2.55556	2.88	1.16923	1.2625
EIF3J	1.16327	1.38571	1.2	1.42453	1.01504	0.872727
TMED7-TICAM2	2.03774	2	1.12195	0.9375	1.40299	1.59649
DEPP1	1.43902	1.17797	1.6	1.41624	0.927461	1.00457
GSTO2	1.46591	1.16923	1.14035	1.16794	1.0411	0.906977
TNFRSF10B	2.20144	1.80172	2.20561	1.93197	1.75524	1.2459
RPL28	0.690141	0.823529	0.464407	0.902655	0.543624	0.576471
KIF21A	0.666667	0.803571	0.844828	1.01754	0.468468	0.630631
ESPN	1.01266	0.677966	0.617284	1.32432	0.628866	0.603175
CALR	1.06486	0.751351	0.478102	0.860558	0.75	0.589499
SERPINH1	3.85294	3.32258	3.11765	2.3125	2.64557	2.6747
POLD1	1.16822	1.28333	1.31731	1.43519	1.00709	0.823171
RAB24	2.01754	2.04651	1.98214	1.67213	1.12644	2.02857
ZC3H12A	1.37143	1.40625	0.651613	1.19643	1.0625	1.00714
EPHA2	1.96183	1.74219	1.57436	1.93491	1.65455	1.14719
CCT2	1.42	1.61538	0.882353	1.43902	1.02667	1.24138
HMGN4	0.550562	0.701754	0.240741	0.324324	0.493151	0.435294
RAB11A	1.26	1.06818	0.90566	1.9375	0.925373	0.808219
OPA1	1.07692	0.65	1.36364	2.14706	0.651685	0.597015
TBC1D22A	0.192	0.258427	0.128	0.240838	0.210145	0.131387
MST1R	1.4026	1.90196	1.61538	1.46237	1.21094	1.22656
COPE	1.73016	1.16438	1.12	1.65079	1.10465	1.0155
SLFN5	1.14783	1.58442	1.05714	1.32787	1.15652	0.875969
DHPS	1	2.06667	1.06186	1.44595	0.974138	1.18182
ANLN	3.10526	2.40909	1.08696	1.51852	1.75269	2.37838
GOT1	1.50292	1.57143	0.979866	1.29231	1.06349	1.23881
TTC32	2	1.11111	1.2449	1.30137	1.10145	1.12857
RPS21	2.16883	1.14634	1.43023	1.39604	1.275	1.09167
MMP24OS	1.4026	1.28169	1.66197	1.6129	1.14407	0.879747
TLE3	1.01299	1.12987	1.11828	0.966667	0.602273	1.06452
KPNB1	1.57447	2.23333	1.14286	1.16071	1.68852	1.16923
KPNA2	1.69118	1.1875	0.904	0.947368	1.02222	1.10309
KLF5	0.77451	0.753086	0.611842	0.84252	0.670455	0.488584
MED20	1.94545	1.16438	1.60465	1.21488	1.06061	1.2
AP2M1	0.886792	0.977273	0.967213	1.27907	0.826667	0.589286
SNRNP40	0.9375	0.409091	0.568627	0.342857	0.690476	0.3125
SEPTIN10	1.59649	1.575	1.8	1.32143	1.12048	1.26316
SYT5	2.43333	1.79412	1.91176	1.81633	1.38961	1.76923
SEL1L	0.960784	1	0.904762	0.808824	0.893939	0.606383
RBMX	1.02222	0.895349	0.707547	0.923077	0.709091	0.729282
HAP1	0.414815	0.515625	0.38587	0.711443	0.316327	0.382883
PRDX1	0.958904	1.15808	0.897727	1.19086	0.692308	0.908686
SLC2A1	1.05405	1.28947	1.21429	1.12605	1.11429	0.691244
STAT2	0.666667	0.625	0.551724	0.554054	0.671875	0.351648
UBE2C	1.09434	0.659574	1.34783	1.11628	0.677419	0.604396
H2AX	1.3211	0.868996	1.31071	1.18485	0.927869	0.702222
PTRH2	2.11696	2.25	1.63804	1.97647	1.60096	1.69014
LYPLA2	2.10256	2.34091	2.28	2.49296	1.59375	1.75472
C19orf71	1.85294	1.76471	1.10112	1.16522	1.77528	1.04795
MTHFD2	2.59804	1.81308	2.55435	2.17054	1.5	1.78832
NEK9	0.90566	0.976744	0.639344	0.731959	0.733333	0.6875
HELQ	1.38235	1.23684	0.709091	0.983607	1.08511	0.898551
TIMM8B	1.65517	1.13559	1.01961	1.26866	1.25676	0.852941
NPLOC4	1.90196	1.63462	2.36842	1.94118	1.27059	1.39785
CCDC107	0.662791	0.781818	0.984375	0.796875	0.548387	0.54
NOP56	1.44538	1.00971	0.822785	1.44366	1.08609	0.768817
RPL29	1.34722	1.2716	1.12222	1.38583	1.05128	0.932515
ARG2	1.58333	0.985507	1.5	0.61039	0.970588	0.920354
SMIM29	4.61905	3.47059	3.54688	3.54737	3.20732	2.8629
C6orf120	1.53448	1.18462	1.25714	1.10256	1.2	0.867769
ANKRD13C	0.816327	1.18	1.24324	1.21795	0.711111	0.776
CHMP4C	1.2037	1.11905	1.10638	1.19512	1.06977	0.722222
GTPBP1	1.61765	1.07692	1.20968	1.42105	0.986842	1.01429
RPL38	2.25424	2.28926	1.47222	2.07101	2.07586	1.42927
RPL37	1.55102	1.29762	0.984252	1.46528	1.075	1.07647
KLHL18	1.96875	0.934783	1.06122	0.786517	0.7375	1.43478
UBAP2	1.07477	0.754902	0.830435	1.19028	0.790514	0.590244
CKS2	1.17065	1.11005	0.925595	0.976378	0.984615	0.759162
H3-3A	1.35714	0.869565	1.21053	1.26984	0.976744	0.695364
CRISPLD2	1.26471	1.06579	0.602837	1.10687	1.02899	0.754386
PPIF	1.40909	1.54545	0.781818	1.32203	1.23077	1.02128
TRIM65	1.83333	2.07143	1.32877	1.62963	1.62025	1.35294
CLASRP	1.33333	0.428571	0.745455	1.09722	0.583333	0.566667
RCC1	2.87892	2.895	1.60606	2.35948	2.34981	2.05199
HELZ2	1.70175	2.14286	1.86885	1.32143	1.31034	1.61039
BAMBI	0.882353	0.693878	1	1.19481	0.574257	0.617021
PLEKHN1	1.71622	1.84286	1.34831	2.16	1.46667	1.248
RBM12	2.85366	1.7375	1.57627	2.10656	1.95763	1.46629
EXOSC4	1.56364	1.38636	1.57407	1.18182	1.27907	0.981481
UBA52	1.00602	1.2314	0.700461	1.26452	0.804598	0.893688
XPNPEP1	2.89189	1.89474	1.15873	3.64865	1.84615	1.725
FAM133B	1.64516	1.58065	0.861111	1.37681	1.01961	1.48438
NDUFAF1	0.608696	0.563107	0.358621	0.90604	0.525974	0.37931
MRPS28	1.2377	1.02521	0.984	0.924242	0.84186	0.877828
AMDHD2	1.03185	1.15455	1.87654	1.31683	0.824324	0.841699
ENSG00000262633	1.19718	1.69048	1.23333	1.86538	1.11321	1.06087
GOSR2	1.28358	1.87179	1.33333	1.92	1.18095	1.1875
SRSF3	1.1307	1.16491	1.04244	1.12782	0.906103	0.848881
PGGT1B	1.41304	0.949153	0.90625	0.920455	0.884211	0.885965
CUTC	1.05882	1.41379	1.34091	1.64706	1.02353	0.857143
SNRPB	1.27273	1.16923	0.961905	1.21875	1.02941	0.847458
ADSS1	1.53846	3.94444	3.425	2.37313	1.75532	2.02778
CDC20	3.05	1.73684	1.37349	1.90476	1.88235	1.65333
SLC26A2	1.27869	0.770833	1.01667	1.32727	0.747664	0.77451
ETFBKMT	2.25532	2.45238	2.03704	3.57576	1.92647	1.68889
OGDH	1.55738	1.56522	1.30769	2	1.33333	1.07619
VGF	1.78261	2.88732	2.18421	2.2561	1.73103	1.75155
VCP	1.70115	1.67797	1	1.51724	1.71084	0.983051
PDCD6IP	2.84483	2.97143	2.47273	2.86111	1.88372	2.64486
CEP192	0.787879	0.638298	0.6875	1.21739	0.459459	0.64557
SLC7A11	1.76667	1.86207	1.29412	2.47059	1.4	1.38806
CTH	1.09459	1.1875	0.732673	0.76699	0.963303	0.797203
ABCF3	1.23404	0.903846	1	1.04444	0.944444	0.69863
SLC9A3R1	1.04819	0.702703	1.05405	1.74713	0.608392	0.716867
MLXIPL	1.22222	1.21818	1.88235	1.74545	0.942029	0.93617
C11orf65	0.98	1.08	0.953488	1.125	0.878788	0.714286
RLF	1.27273	1.09302	1	1.2619	1.24528	0.662791
RRM2B	1.6	0.767857	0.688172	1.13793	0.714286	1.02222
AHNAK2	2.36207	2.2766	3.31915	2.63889	1.75362	1.82278
NMD3	1.14286	0.744186	1.13158	1.07143	0.717949	0.704348
ZFP36	3.87879	4.55294	4.22609	3.96032	3.57055	2.94298
NUP98	2.44186	2.69565	2.21795	2.13861	1.97414	1.98413
CHD4	1.2987	1.09677	0.635593	0.843373	1.12903	0.751479
SYNCRIP	1.65432	2	1.85246	1.52222	1.20253	1.63953
GTF2B	0.86802	0.517094	0.346535	0.6375	0.481481	0.556
ENSG00000285238	1.32468	1.07937	0.644068	0.832335	1.15	0.74269
SF3B6	1.18033	1.6	1.03774	1.88636	1.33333	0.846154
CHMP2A	1.55102	2.08475	1.64286	1.82143	1.34146	1.44
EIF3A	0.935185	1.04348	1.33846	1.1519	0.8125	0.717557
PLEKHF2	1.26087	1.42424	1.21818	1.34483	1.4	0.766667
KIFBP	0.523077	1.09091	0.767123	0.8125	0.662921	0.514563
CUL7	1.98182	0.918919	0.98913	2	1.17582	0.926174
NOSIP	0.576923	0.638095	0.657534	0.892617	0.552486	0.398773
JAG1	0.946429	0.507042	0.776596	1	0.591304	0.486486
PERP	1.67391	1.17391	0.863636	2.31707	1.06154	1.10976
TLN1	1.10606	1.93023	1.24074	1.40244	1.32308	0.967391
TAF9B	1.34091	1.58537	1.43333	1.04082	1.08989	1.16935
MFSD10	2.97826	2.51351	2.03226	3.78846	2.375	1.89286
METTL25B	2.46296	2.38298	3.75862	2.28889	2.11111	1.67033
ENSG00000261884	1.11765	1.83333	1.29787	1.59574	1.11111	1.10843
JMJD6	1.31522	1.02632	0.8	0.923611	1	0.811475
DIS3	1.31481	0.964286	0.876923	1.09333	0.933333	0.817073
TSPYL2	1.5274	1.26364	1.45865	2.53608	1.42949	0.812261
AMD1	1.54545	1.22302	1.46193	1.38174	1.0566	1.07636
GABARAPL1	2.79412	2.2	1.58182	1.55405	1.7125	2.16
IP6K2	2.08108	0.815385	1.65854	0.69863	1.11864	0.913043
EZR	1.75439	1.38922	1.65487	1.67063	1.24514	1.17895
RBM8A	1.12698	1.11765	0.94898	0.987179	0.888889	0.854167
GMPPB	2.23077	2.31522	1.91489	2.38947	1.70803	1.82353
TMEM259	0.855422	1.66667	0.709091	1.2	0.824742	1.04301
TXNDC17	1.12121	0.781513	0.917526	1.12879	0.75	0.705556
RSRC2	0.803279	0.879121	0.503497	0.647368	0.654412	0.652174
HNRNPK	1.87654	2.04762	1.27273	1.47917	1.65094	1.40678
FASN	1.76923	0.774775	0.892405	1.39062	0.819277	1.0121
H2BC5	1.8125	1.45161	1.93464	1.45306	1.22422	1.30041
CNBP	1.26562	1.44444	0.911111	0.866667	0.962264	1.15094
P4HA1	0.909774	0.659091	0.636905	0.666667	0.467742	0.777385
CEP83	0.883117	1.33333	0.555556	1.21818	0.714286	1
RPS6	1.11043	1.05556	0.82659	0.834286	0.801802	0.886792
CSDE1	1.95652	1.62222	1.32143	1.4359	1.27	1.51765
ZNF622	0.875	0.830986	0.661972	0.876289	0.547009	0.807692
ZNF276	5.72881	6.91111	7.63415	3.96154	5.05085	4.76712
H2BC15	1.43269	1.19355	1.73418	1.19835	0.96	1.08392
GOLGB1	0.892405	0.963964	0.690476	0.846154	0.779343	0.671937
SMTN	1.32	0.759036	0.979798	0.938053	0.891667	0.684932
E2F3	2.27273	1.72152	2.2381	1.99	1.50794	1.58197
MFAP1	1.68519	1.04918	0.835294	1.44776	1.15854	0.931373
RNF139	1.8125	1.72549	1.36842	1.48649	1.21505	1.57143
COX14	1.47619	1.01961	1.17647	1.36765	1.17568	0.782051
NDUFB2	1.46429	1.65957	2.09524	1.77083	1.33333	1.11364
TENT5C	1.39326	0.623529	0.702128	0.988235	0.722222	0.735099
RPS4X	1.56522	1.04054	1.5303	1.27551	1.02778	0.969231
IL23A	1.07463	1.84848	1.05882	1.38372	1.17284	1.0365
SPDYC	1.22222	0.970149	0.585859	1.34066	0.815385	0.890244
ACADVL	5.34483	2.75	2.46269	3.21053	2.81333	3.2
PHF20L1	1.47619	1.72727	1.35294	1.21429	1.17143	1.33333
SCAF1	1.02632	1.17021	1.02778	1.01149	0.759259	0.968992
AP1G1	1.70175	1.18182	1.12658	1.08333	1.21978	1.01087
C5orf15	1.9375	0.88	1	1.17204	1.20339	0.869048
SLC30A5	1.15789	0.757143	1.14815	0.75	0.640449	0.84
NOLC1	1.27074	1.22596	1.19831	1.3384	0.990854	0.96496
IMMT	0.666667	0.756098	0.894737	0.533333	0.507692	0.610169
ENSG00000285897	1.97059	1.87209	2.37931	2.0431	1.48921	1.52703
UAP1	1.45312	2.44186	1.33846	1.49412	1.46914	1.48936
CCDC138	0.608	0.746835	0.543689	0.943182	0.477528	0.587629
ZNF518A	1.14925	2.72727	1.42424	1.41667	1.25316	1.54737
ENSG00000255432	0.384615	0.203008	0.186047	0.261905	0.231293	0.209091
ARL2BP	0.776596	0.657534	0.882353	0.703297	0.407609	0.776978
FTSJ3	2.48649	2.51471	2.41379	2.95506	2.19658	1.76552
ABCB8	2.83636	3.47059	1.95455	2.03175	2.4386	2.50549
CPNE1	2.71765	1.7284	1.55085	2.09756	1.9913	1.46629
SEC23B	2.10938	2.77551	3.0566	2.06329	1.90476	1.91429
SAP30BP	2.10938	1.38333	1.42553	2.08621	1.28889	1.41026
ARC	1.13514	1.10345	1.61667	1.19774	1.00629	0.77551
RGS16	1.37209	1.16216	0.712329	1.1875	0.969697	1.02597
UQCRQ	1.55752	1.64286	1.96552	1.93396	1.1697	1.36628
TSC22D1	1.72024	1.28492	1.75463	1.70522	1.04196	1.325
DNAJB2	2.57576	1.25	1.76316	3.82143	1.33721	1.50588
FUS	1.64878	1.2	1.32463	1.33876	1.12598	1.09949
C11orf68	3.42553	2.48739	3.73077	3.04688	2.11806	2.5188
PDK2	4.26316	2.48485	1.90291	2.50575	2.85965	2.32222
TBRG4	1.64286	1.60784	1.92727	1.47436	1.48438	1.11765
TRNP1	1.15294	1.10448	1.37895	1.10345	1.18966	0.672515
TMED2	1.20635	0.693548	0.744681	1.12821	0.78125	0.673469
KYAT3	1.50633	0.952381	1.87037	1.60976	0.978022	0.923077
RANGAP1	1.89831	2.25455	1.78431	2.0678	1.09524	2.46053
HSP90AB1	13.234	17.6667	15.5	18.1957	10.7647	13.6824
MAFF	2.57018	2.375	2.36957	2.61069	2	1.92442
C11orf98	0.382166	0.201493	0.189394	0.261682	0.228758	0.212389
HAPLN3	2.2549	1.89474	1.21687	1.52308	1.28378	2.10145
ZNF335	1.29412	1.12903	1.02273	0.777778	0.923077	1
TXNDC11	0.969388	0.818182	0.869048	1.17284	0.730769	0.686667
SDR39U1	2.38983	3.62857	3.53846	2.69118	2.29688	2.38889
LRRC23	1.42857	1.17647	1.23636	1.70312	1.0274	1.03529
NFE2L1	4.67742	7.13158	5.77465	4.86441	5.80769	3.63793
KXD1	1.10345	1.82353	1.55319	1.69231	1.19231	1.06897
NOP53	1.21678	0.807339	1.03597	0.971223	0.81875	0.760181
OSGIN1	1.49367	1.61654	1.34043	1.07981	1.23364	1.24111
KLF10	2.29358	2.13636	1.90566	1.63776	1.98895	1.5641
CRY2	3.82353	3.33333	3.31818	2.21739	3.07353	2.63736
ATP5MC1	1.44118	0.925373	1.10294	1	0.933333	0.909091
LYSMD3	2.13158	1	1.2549	2.19444	1.42857	0.949495
NCL	1.26946	0.82	0.750988	1.31606	0.808081	0.820339
SLC25A10	2.78409	2.05618	2.13393	2.6699	1.50862	2.41667
FAAP100	1.36585	0.830189	0.941748	1.275	0.915493	0.789157
KCTD5	0.245763	0.168539	0.203008	0.352941	0.185567	0.142276
COA6	0.75	0.944444	0.634146	1.3617	0.682927	0.661765
TOMM20	1.3125	0.918919	0.731343	0.93617	0.916667	0.84
NDRG1	2.21393	1.75145	1.32734	1.43344	1.50943	1.64499
IRF2BP1	2.23333	2.22222	1.6087	1.92982	2.37037	1.34146
BAIAP2	2.09756	1.65493	1.76571	1.72368	1.44402	1.54114
COPZ1	1.66667	1.41096	1.25	1.74026	1.5	1.00513
PSMD8	1.33333	1.95918	2.05085	1.98113	1.51429	1.10638
MORF4L1	2.77333	2.8871	2.58209	2.76543	2.12371	2.4188
TRAPPC9	1.47273	1.44444	2.875	1.36207	1.05556	1.29348
MFN2	2.3913	1.25806	1.77778	1.56452	1.33333	1.44928
TPT1	1.32824	1.46316	1.27778	1.33077	0.974684	1.28105
RAB1A	2	2.08108	1.75556	2.43182	1.9434	1.37662
KIAA0100	0.933333	1.11429	0.731707	0.945946	0.631579	1.05882
WDCP	0.586957	0.485714	0.442308	1.08	0.488889	0.375
TMEM223	1.28319	1.1625	1.21138	0.91791	0.94	1.02105
GOLGA4	1.56818	1.09524	1.31579	1.5	1.06667	1.0375
CELSR3	2.46154	3.05263	2.97436	2.57627	1.8	2.69231
OSR2	0.857143	0.944444	0.947368	0.796748	0.777143	0.672414
CDC42	1.875	2.33333	1.46667	1.59677	1.5974	1.77027
NR4A2	0.961783	0.855172	0.871622	0.971098	0.646388	0.822835
JMJD8	1.74576	2.19697	2.11111	2.52941	1.30769	1.89888
MICU2	1.04286	0.854167	0.626866	0.730337	0.603774	0.956522
RELT	1.39062	1.81013	1.30282	1.79577	1.18841	1.37436
SLC12A2	2	0.719298	0.8125	1.47222	0.9	1.03797
TECR	6.4	5.06329	4.33333	5.98	4.93382	4.26601
RBM14	1.97959	1.17476	1.01587	1.70874	1.26852	1.19079
RBM14-RBM4	1.97959	1.17476	1.01587	1.70874	1.26852	1.19079
ECI1	1.08475	1	1.15789	0.915663	1.1358	0.620438
HERPUD1	1.55828	1.64493	1.10417	2.03731	1.41667	1.17544
NOP58	0.862275	1.44048	0.854015	1.48387	1.0604	0.761261
XPC	1.73214	1.17647	1.34545	1.91489	1.23188	1.07527
IVNS1ABP	1.34615	1.88095	2.06	1.45349	1.13978	1.44444
ARHGDIA	4.16	5.0625	6.59091	6.62963	2.88679	4.74699
DRAP1	0.984375	1.4359	1.44595	1	0.90625	1.01515
MRPL27	1.26471	0.932432	1.62069	1.96226	0.941176	0.817204
DAPK3	0.926136	0.70625	0.818182	0.747368	0.604207	0.706553
ZNF503	1.10526	0.844828	0.602941	0.921348	0.561983	1.08602
ATF3	3.6	2.92424	2.65272	3.80189	3.13109	2.19789
SELENOH	0.883333	1.08571	0.907407	1	0.890244	0.704545
LONP1	2	2	3.25641	1.67059	1.10526	2.36842
KHDC4	0.953488	0.85	0.780488	0.869048	0.655844	0.808743
RPLP0	1.19565	0.959821	0.769231	0.963768	0.89645	0.83844
PNRC1	3	3.0137	3.72222	2.60432	2.42308	2.44382
TRMT10C	1.14894	1.06061	0.540984	1.04444	1.08163	0.738462
SNX11	1.42373	1.12903	2.06061	1.38889	1.24138	0.849558
HEXIM1	0.861868	0.720682	0.746781	0.855956	0.660978	0.616959
TNFRSF10D	1.05455	0.981132	0.895105	1.33043	0.771574	0.880597
ARL6IP1	0.784906	0.455738	0.595442	0.641304	0.5	0.469828
NDEL1	1.40506	1.09589	1.04717	1.65094	1.47368	0.686275
HRH1	2.94737	2.97826	2.2439	2.76364	2.11111	2.73239
SRPRA	1.91429	0.968254	1.25352	1.5974	1.38372	0.880597
HES6	0.984375	0.717949	0.883495	1.09434	0.668874	0.695402
PITHD1	1.35185	1.24528	0.924051	1.38462	1	1.10891
BANP	2.32	3.21212	1.91304	1.62857	2.50847	1.95699
TAF10	2.41379	2.05634	1.75472	2.35526	1.64444	1.98969
POLH	0.858824	0.87234	1.25373	0.818182	0.537736	0.918605
RNF13	1.43333	1.36232	1.17857	1.44776	1.23958	1.04167
HSPE1-MOB4	1.41509	1.5614	1.33871	1.01235	1.27957	1.14286
GLS	1.43791	1.18471	0.76259	1.28378	1.09607	1.02872
CD320	1.74576	1.73333	1.32	3.14583	1.78947	1.12
FBXO6	1.33333	1.48718	2.04878	2.54054	1.62857	0.806818
NR1D2	4.85714	6.14583	5.02381	5.04	3.57333	5.53731
BIRC3	1.46875	1	0.9	0.884058	1	0.973684
SPG7	1.13402	1.25333	0.793388	1.41905	0.949153	0.992806
RBM3	2.27273	1.68182	1.7973	1.40385	1.54545	1.64045
TULP2	2.92029	3.41667	2.86111	2.84571	2.54088	2.6068
COQ3	0.65625	0.846154	0.849462	0.844444	0.644231	0.572464
MAP1LC3B	0.278788	0.188148	0.222222	0.314815	0.205525	0.169708
TMEM80	1.61404	1.80435	1.39062	1.22368	1.21795	1.59036
DCPS	1.22727	0.511628	0.826087	0.844828	0.621622	0.671875
GLUL	1.0354	0.903509	0.804651	1.35714	0.625641	0.994975
PDP1	2.58955	2.20769	2.3913	2.45614	1.81166	2.10121
APLP2	0.863014	1.01408	0.704348	1.41772	0.614865	0.948148
DAZAP2	1.96	2.35849	2.25373	2.09412	1.84444	1.66957
SNRPG	1.57812	1.68	1.53704	1.7541	1.56522	1.12903
SON	0.8875	0.927273	0.921569	1.25424	0.659574	0.831683
CAVIN1	0.666667	0.898734	1.13043	0.975806	0.601227	0.664474
CYTH2	1.95349	0.861538	0.513889	1.43284	0.966292	1.16216
HIBCH	1.3125	0.680851	1.10638	0.844828	0.791667	0.754717
CHD2	1.37879	0.848	1.23967	1.3375	0.926136	0.844106
SMIM4	0.804734	1.17647	0.886525	0.713514	0.824427	0.768041
TNFSF9	2.11268	1.52451	1.73643	1.9004	1.52083	1.41687
RACK1	1.14783	1.50633	1.34146	1.61	1.01724	1.13768
RBMXL1	0.989899	0.602564	1.44068	1.3253	0.659794	0.605263
PSEN1	1.38824	1.5283	0.981481	1.39362	1.12	1.27143
ZFP36L2	0.8	0.940299	1.01163	0.697674	0.910891	0.554286
ZFAND5	1.03896	1.1773	1.18675	1.12329	0.947826	0.866412
SOX4	1.16049	1.11475	0.688679	0.890244	0.798319	1.0885
ZFC3H1	1.17188	1.09375	1.16667	1.10959	0.871287	0.988372
GRAMD2A	0.814286	0.465909	0.673077	0.758621	0.687179	0.371094
MPDU1	1.16667	1.7	1.03846	1.37705	1.375	0.970464
PMF1	2.02083	3.54286	2.30159	1.76543	2.43836	1.97561
TMEM106A	1.10909	1.16667	1.32653	0.861111	1.11594	0.78022
TNFRSF25	3.34	2.38298	2.81132	3.55556	2.20968	2.42466
BCLAF1	1.23899	1.79412	1.224	1.01042	1.10044	1.36066
SRRT	1.13725	0.781818	0.957447	0.911765	0.923077	0.649351
PDF	1.81667	2.77273	2.01351	1.82558	1.91935	1.76923
PFKFB2	0.78022	1.27451	1.26087	1.13889	0.720588	0.932432
SRSF5	2.09524	1.66667	1.3012	1.63636	1.50347	1.57143
CITED2	0.697674	0.613527	0.629179	0.766129	0.537234	0.539952
SEC14L1	2.18033	2.09804	2.8	1.75385	1.56	1.9878
IFRD1	1.7931	0.903382	1.27368	1.7619	1.15468	0.951149
ENSG00000288640	1.7931	0.903382	1.27368	1.7619	1.15468	0.951149
NKIRAS1	0.943662	0.661538	0.905405	0.899083	0.756098	0.561224
PYGO2	1.24242	1.01923	1.04762	0.979592	1.30682	0.659218
RPL3	3.35593	4.05128	2.625	2.75887	3.76087	2.46405
DNAJC30	0.781609	1.13559	0.953846	0.871429	0.802469	0.754545
CTHRC1	3.025	3.6	3.05	1.81081	3.24528	2.29213
JUND	3.62393	2.90476	3.08209	3.27815	2.95918	2.43003
FOSL1	2.98913	3.28205	2.99383	2.27442	2.63429	2.54412
PSMD12	1.5	1.21277	1.46667	1.16129	1.03333	1.2027
HSPE1	2.23404	2.87179	1.85484	2.25862	2.8	1.56667
SMURF2	1.04545	0.570093	0.924242	1.33824	0.578431	0.704918
TUT1	1.25397	0.777778	1.21429	1.66667	0.676471	0.986842
MVD	1.13793	0.891566	1.40351	1.08	0.682927	1.01869
CD2BP2	1.13235	1.37778	1.48148	1.11905	1.04054	1.02941
ENSG00000283208	1.19512	0.878049	1.05357	1.13636	0.836066	0.862069
FMC1-LUC7L2	1.5125	1.80769	1.36207	1.17857	1.17568	1.59783
FAM117A	1.06757	0.851852	1.06061	0.965116	0.733945	0.851351
RECQL5	1.72549	2.16667	1.92308	2.64	2	1.28571
WDR54	4.42857	2.95349	3.71429	2.95238	2.65574	3.38983
WDR6	3.29825	3.34	4.27778	2.68889	2.77778	2.73077
ENSG00000255508	1.13333	0.727273	1	1.14286	0.613636	0.925373
EPS8	1.40909	0.545455	0.934783	1.42593	0.758065	0.69863
NSUN4	1.01351	1.45833	1.43077	1.05682	1.22667	0.830769
RPL24	1.38636	1.53226	1.08333	1.26613	1.2695	1.15436
TUBA1B	2.64368	2.04854	2.28571	2.46087	2.29565	1.62791
NUP62	0.890625	0.794872	1.01429	0.84507	0.729167	0.671429
PDCD6	0.264706	0.274725	0.164557	0.494382	0.223529	0.225225
SOD1	1.3038	0.859375	1.13514	1.39683	0.916031	0.847561
C7orf25	0.909091	0.462963	0.637681	0.776316	0.489362	0.59596
NRAS	1.15714	0.956522	1.20732	1.29348	1.05172	0.729323
MAPK1IP1L	1.06316	1.29762	1.27273	0.963964	1.00909	0.947761
RPL22L1	1.42361	1.11017	0.880282	1.52113	0.989071	1.10811
ACSL3	1.03175	0.803922	1.22857	1.5098	0.761194	0.756098
RHOB	1.61538	1.17413	1.07519	1.41667	1.17879	1.11682
RPS28	4.98305	5.06383	3.19697	4.12069	4.31507	4.05941
NOP16	1.30357	0.877193	0.736842	1.59701	0.918919	0.864198
ENSG00000255663	0.781818	1.12903	0.8	0.765625	0.6875	0.892857
DND1	2.33962	2.09375	2.05085	1.57971	2.43396	1.4
BRAF	1.24	0.886364	1.62791	1.66	1	0.764706
ADIRF	3.76923	5	4.2	5.26786	3.48276	3.76829
KLHDC9	4.35849	5.88462	2.9	4.69048	5.21154	3.42857
CSRNP1	2.93043	1.76437	2.72414	1.90683	1.85366	1.94348
KRT19	5.43511	3.6129	3.98765	3.41892	3.3012	4.14793
CORO1C	2.07463	2.78788	1.64912	1.77778	2.13699	1.8913
TIPARP	1.8125	1.18072	1.32258	1.78689	1.33333	1.12281
GAS6	3.54545	2.70833	3.16327	4.06522	3.32258	2.02299
TIMM13	1.7037	1.08772	1.22642	1.89362	1.03659	1.25263
AKAP8	1.58036	1.02326	0.74269	1.45638	1.0396	1.0903
AFMID	0.910569	0.556338	0.491304	0.988827	0.659091	0.53913
UFL1	1.20513	1.4375	1.86667	1.46341	1.41176	0.861111
RPF2	1.2875	1.18966	1.33333	1.18557	0.967742	1.11215
DNAJB12	3	1.92308	2.30952	1.57143	1.74603	2.32308
SEC23IP	1.07407	0.975309	1.30909	1.55696	0.991667	0.742857
ZFP36L1	4.8	4.67308	3.67213	3.90909	3.89216	4.05607
ZNF672	2.83636	1.6	2.28571	2.19277	1.93023	1.65476
H1-0	1.62814	1.63975	1.15534	1.32895	1.52023	1.23721
HNRNPC	0.986301	1.04274	1.00671	1.16471	1.02513	0.707113
H2BC21	1.6962	1.89344	1.60241	1.60591	1.48864	1.52074
NDUFB10	6.89412	5.70513	6.51765	6.76	5	5.54622
KLHL15	0.842105	0.653061	0.902439	0.776316	0.636364	0.610169
PRRG2	0.414286	0.275862	0.297619	0.413793	0.347458	0.232432
GIPC2	0.78481	1.03448	0.793651	1.11688	0.666667	0.861386
MAPK14	1.3	0.84	1.4186	1.9	1.07143	0.721519
EIF1	2.22692	1.91255	1.88563	1.98182	1.81068	1.66667
PEAK1	0.911111	0.869565	0.538462	0.75	0.621951	0.902778
ENSG00000260342	0.779923	0.42	0.558824	0.623978	0.493261	0.471239
PTPN23	1.24242	1.26	0.837209	1.31429	0.793814	1.4
RAB5B	1.86047	1.15909	1.59574	1.01205	1.08791	1.40741
ADGRF3	2.15929	2	2.13333	1.81102	1.85821	1.65101
PMF1-BGLAP	2	3.70588	2.49153	1.87013	2.55714	2.0625
MSTO1	0.560748	0.531532	0.698795	0.760684	0.558824	0.380645
GMPPA	1.54688	1.1	0.878788	2.16667	1.28947	0.941748
IPO9	0.912281	0.458333	0.754098	0.976744	0.758621	0.393617
DDX5	1.91358	1.26161	1.43953	1.46473	1.36563	1.26358
RPS27	1.3121	1.02857	1.16168	1.14525	0.93722	1.03065
TOB2	0.577689	0.304688	0.326761	0.524242	0.436533	0.289206
RPS15A	1.47664	1.10909	1.27273	1.08421	1.30464	0.900524
RPL36A-HNRNPH2	1.7	1.08163	1.15447	1.31928	1.39098	0.94898
C1orf74	0.871429	0.413793	0.648649	0.866667	0.66129	0.391566
CLN5	1.35135	0.85	1.1	1.2381	0.920635	0.896552
ENSG00000267477	1.54545	1.32203	1.08333	1.00917	1.27273	1.15385
PGLS	1.53968	1.63462	1.67857	2.28814	1.22727	1.47561
HCFC1R1	2.03436	2.18298	1.70303	1.57619	1.60839	1.99068
SETD6	1.39423	1.64615	1.08182	1.16092	1.51613	1.09155
ZNF280C	0.533981	0.312977	0.6	0.37931	0.346821	0.347619
HDLBP	2.41237	1.84507	1.23864	1.47748	2.17273	1.47887
PMM1	1.10843	1.18868	1.35	1.67391	0.715909	1.32877
DDX19A	1.5	1.25455	1.48837	2.29167	1.38889	0.978261
CCND1	1.73494	1.56452	1.72917	1.96269	1.78519	1.09917
EFHB	0.649123	0.509804	0.742857	0.666667	0.616667	0.38806
ANXA3	2.41304	1.83951	2.50649	2.78049	2	1.60563
TRIM28	2.35385	3.02	2.74286	3.19048	1.89855	2.7093
LASP1	1.48889	1.72581	1.49057	1.41322	1.43158	1.29878
CACTIN	0.980769	0.974359	0.686275	1.2963	0.810345	0.853333
RPL23A	1.47794	2.05435	1.65909	1.75301	1.2	1.83152
DDX42	1.10092	1.65	1.17391	1.2437	1.16814	1.12593
RPS3A	1.64634	1.136	1.176	1.4527	1.20896	1.12319
ARL5B	0.88	1.16327	0.734177	1.20635	0.803571	0.925532
RPS29	0.753731	0.835052	0.693333	0.581197	0.7	0.653333
KIAA0753	1.91667	2.89655	1.39706	2	2.5098	1.61039
SDC4	1.82143	1.53521	1.40984	1.71574	1.51452	1.34528
LLPH	1.36957	1.10909	1.91667	1.1875	0.906667	1.22078
SEC31A	0.825758	1.03	0.779221	0.89781	0.808511	0.766839
AHCYL1	1.51818	1.17204	1.59722	1.45652	1.10317	1.176
SKIL	1.18	1.18868	1.70968	1.04	0.906667	1.12857
SGMS2	2.23529	1.94915	2.73214	1.98649	1.70588	1.86429
RNASEH2C	2.08929	2.28947	1.34043	1.21053	1.76667	1.97872
CASP6	1.16667	1.46875	2.11538	0.787234	1.22222	1.02667
RBM4	0.953271	0.669291	0.780822	0.899329	0.628713	0.743719
C2orf92	1.0303	0.545455	0.46	1.43243	0.618421	0.666667
SAT1	2.27027	2.30526	1.44667	2.04965	2.28966	1.67805
BRMS1	0.939394	1.125	0.942308	1.37736	0.825397	0.940299
BCL6	1.725	4.65385	2.35	2.0495	2.89873	2.0339
EPC2	1.79545	1.375	1.01887	1.90476	1.56522	1.15909
SCO2	1.43333	1.96923	2	1.42857	1.22414	1.69474
PIEZO1	3.57143	1.20833	1.67308	1.05	1.78049	1.78409
IQCC	0.831169	1.25862	1.40678	2.35135	0.982143	0.784946
PRR7	2	2.84	1.84615	2.07143	2.06849	2.02532
IPO7	0.957143	1.52727	0.84	0.914634	0.981481	1.1
NOCT	1.23864	1.17778	1.24691	1.15873	1.23256	0.875622
ANAPC4	1.32558	1.51163	1.08	1.35821	1.10714	1.33898
GDA	1.54167	2.75	2.60714	1.78049	1.73529	1.80769
COX8A	1.10448	1.01923	1.13333	1.5	1.42857	0.583333
ENSG00000256100	1.10448	1.01923	1.13333	1.5	1.42857	0.583333
H3-3B	0.590747	0.561972	0.480947	0.524138	0.484293	0.508171
SELENOW	0.986842	0.898551	0.517483	0.902439	0.770492	0.853659
SUGT1	0.784314	0.862069	0.651515	0.716216	0.66055	0.759259
RPL41	3.29864	2.91257	2.69478	2.83219	2.66078	2.68466
TSSC4	1.2907	0.910112	1.77778	1.29	1.00704	0.869792
H3C10	0.905797	0.754237	0.767123	0.744444	0.823899	0.618474
UBE2Z	1.67857	1.10638	0.887755	1.44444	1.03175	1.34416
COMMD1	1.02041	0.658537	0.821429	0.611111	0.985075	0.510204
TNFRSF12A	3.48077	2.33846	3.58065	2.91954	2.3743	2.565
ZNF77	1.46875	1.39189	2.18367	2.21429	1.26829	1.20652
WSB1	1.21649	0.895238	1.01587	1.22222	0.897436	0.908451
TMEM165	1.04918	0.796296	0.914286	1.21795	0.701031	0.892857
CDKN2AIPNL	1.65625	1.64286	1.18333	1.68519	1.70213	1.1978
RPL26L1	1.75926	2.19231	1.63265	2.29412	1.6	1.80645
SYAP1	1.23944	1.35185	0.891566	1.24675	1.14286	1.09901
NSRP1	1.36207	0.816901	0.719101	0.915663	0.930233	0.896825
NAA38	4.86957	4.30435	4.84444	3.72727	4.46875	3.51685
UBAC2	0.602941	0.644444	0.606061	0.681818	0.532609	0.547368
RBM15B	1.86154	1.6129	2.12676	1.75	1.52518	1.47778
DEDD2	1.38776	1.71875	0.660714	1.61667	1.27711	1.40244
CD68	1.30769	1.36723	1.30275	1.63348	1.18293	1.13841
GEM	2.05983	1.76852	1.51667	2.4381	1.88462	1.4569
PLPP3	0.935484	1.36585	1.22222	1.07792	1.16	0.830986
MASTL	2.375	1.61194	2.48837	1.77215	1.84211	1.56863
KIAA0513	2.30556	1.69048	1.55	2.08511	2.44068	1.20588
EMP1	1.26667	1.19672	0.99	1.10656	1.34586	0.851351
ARRDC3	0.822222	0.465649	0.423077	0.627219	0.649425	0.446281
DHX38	1.35294	1.54286	1.48889	1.36538	1.18571	1.33333
UCHL5	1.07692	0.925926	0.733333	1.07407	1.06818	0.708029
RAB5A	1.20408	1.28723	1.71622	1.05217	0.943262	1.24675
TJAP1	1.32	0.942029	2.45161	1.13253	1.375	0.686567
MIEN1	3.09091	1.39683	1.98113	2.52174	1.47887	2.21875
KRT8	3.76471	1.55	2.18182	2.53731	1.76923	2.50909
IER2	5.07463	5.04762	3.84762	3.65942	4.81034	4.05263
PCF11	2.11111	2.09524	2.24286	2	1.47887	2.27966
STAM2	0.731707	0.857143	0.947368	0.93617	0.8	0.597826
VPS37B	2.32	1.88372	2.02222	2.30508	2.2549	1.47826
MTFR2	0.6	0.408805	0.470238	0.592965	0.517073	0.361868
RPL39	1.75	1.5	0.934066	1.2093	1.85294	1.08182
VIPAS39	0.666667	0.666667	0.410714	0.688889	0.720588	0.471429
NCBP2	1.2963	2	1.38095	1.4	1.28125	1.54688
SERPINB9	1	0.710145	0.617188	0.817073	0.691057	0.785714
TRIB1	2.00476	1.61905	1.73828	1.96795	1.45566	1.70496
SAR1A	1.3871	1.16923	1.03774	1.38333	1.29577	0.957895
GADD45A	1.30603	1.20921	1.33648	1.6697	1.12379	1.0757
TMBIM6	1.06952	0.881579	0.917073	1.18779	0.951613	0.758475
FAM3C	1.72973	1.04762	1.33871	1.40909	1.06122	1.30909
PHB2	1.83077	1.75	1.46479	1.68116	1.08333	2.26923
TSPAN4	2.32203	1.88136	1.5	0.75	1.48387	2.26087
LDLR	4.31667	3.27338	2.76667	3.06542	3.71287	2.92336
YKT6	0.660714	0.740741	0.87234	0.869565	0.536232	0.701493
DYNLRB1	1.15116	1.28767	1.22321	1.60526	1.18182	0.966667
RPL14	1.15217	0.810345	0.977778	1.05357	0.962025	0.75
SRSF2	1.22517	1.20147	1.2226	1.38776	1.125	1.01147
KLF4	3.0566	2.79412	2.64912	2.43284	2.76136	2.39604
WDR4	1.725	1.34043	2.19444	2.08333	1.04054	1.72414
INPP5E	1.69697	1.19048	1.09677	0.917808	0.940594	1.66667
RXFP4	2.21818	2.07317	1.67391	1.78205	1.9322	1.84722
PSAP	1.03876	1.52128	1.26613	1.38889	1.22047	1.00518
HNRNPUL1	3.44444	3	3.8	6.04082	2.28767	3.50725
HMGB1	0.82906	1.08696	0.815789	1.76471	0.903614	0.775862
TATDN1	0.952381	1.32	0.913043	0.827586	0.898551	1.08955
TICAM2	2.40541	2.625	1.70732	1.67442	2.23333	2.20225
DCBLD2	1.73649	1.51079	1.28125	1.43452	1.5509	1.31771
FSCN1	0.759091	0.666667	0.52921	0.93	0.705167	0.559284
ARF4	2.33333	1.68182	1.26512	1.75385	2.01734	1.51661
CCNL2	1.07018	0.529412	0.95	0.853933	0.753425	0.586538
MYL6	1.15104	1.35976	0.935185	1.57426	1.09653	1.11409
DENND4B	0.771429	0.916667	0.883333	1	0.9	0.613636
RPSA	1.22857	1.5119	1	1.77966	1.39865	1.04255
NCKIPSD	0.916667	0.432836	1.04444	0.907895	0.515625	0.604651
HAGHL	4.35821	3	2.60494	4.66176	3.19318	3.2193
GADD45G	1.05797	0.790323	1.22222	1.31169	0.946237	0.696
PSMD4	0.766667	0.792453	0.64	0.576923	0.663366	0.721519
RNF223	1.66667	2.14286	2.2	2.93478	2.04762	1.375
RRP12	2.3253	2.32895	2.95833	2.48101	2	2.1358
ENSG00000170846	1.33333	1.16667	1.10526	1.25664	1	1.23009
MAT2A	1.42105	1.51299	1.10305	1.4	1.27737	1.33205
UBAP1	0.604651	1.15789	1.28125	0.866667	0.671429	0.825397
WASHC4	0.873239	0.741935	0.517241	1.4375	0.895833	0.572917
FUT11	1.20175	1.44156	1.19048	1.59596	1.25735	1.09302
LACTB2	1.11538	1.18182	0.921569	1.38983	0.872093	1.20225
COX11	1.425	1.45763	1.13043	1.13889	1.30233	1.27059
MYLIP	0.455319	0.376289	0.355882	0.625	0.322851	0.422897
RPL10	1.7218	1.80909	1.27703	2.30833	1.70395	1.45752
TMEM214	1.18367	0.733333	0.669903	1.67391	1.17188	0.590604
RPL18A	1.52308	1.70707	1.73874	1.525	1.39623	1.48619
BTG1	1.00493	1.19876	1.04545	1.02694	1.08638	0.885294
LAMB3	2.91837	2.38596	3	3.47368	2.16832	2.56383
DPP9	0.269737	0.357895	0.166667	0.29845	0.244094	0.316129
CCDC97	1.54545	1.03371	1.36957	1.52	1.09615	1.16535
ZSWIM7	1.36735	1.33333	1.5	1.37838	1.16901	1.25
RABGGTB	1.41026	1.2028	0.90604	1.45	1.05882	1.28415
FOSB	3.47761	2.69004	2.34615	2.728	2.81881	2.66071
ERCC6L2	0.96875	1.12766	0.974359	0.97561	1.14634	0.764151
TSPAN31	2.37778	1.1	4	1.62687	1.8209	1.15217
RPL36A	2.53333	2.2	1.92553	2.26446	2.53261	1.76552
CDC6	0.9	1.1375	1.42529	1.24348	0.975	0.843243
WDR89	1.66667	1.375	0.955224	2.42857	1.4507	1.26966
FLNA	1.15741	0.894231	0.810345	0.994737	1	0.834225
DUSP4	1.7013	1.31387	1.1375	1.06468	1.22845	1.46886
TRIP11	1.10448	0.954545	1.01613	1.47761	1	0.851485
ACTB	3.26357	4.34409	3.14729	3.24444	3.34459	3.42473
MYL12A	4.63462	7.96774	5.40541	3.32558	5.21154	5.73333
HSPA8	1.70732	2.07937	2.24444	1.9875	1.90511	1.50909
BCL2L11	1.53271	1	1.44355	1.18182	1.12755	1.10526
ZMAT5	1.29167	0.522727	1.25	1.45455	0.829268	0.662791
JSRP1	0.464912	0.375	0.459259	0.526946	0.385417	0.368644
ELP3	0.921569	0.6	0.519231	0.803279	0.614035	0.734177
ENSG00000284776	0.482759	1.06522	0.760563	0.769231	1.0597	0.39604
RAB11FIP1	0.94	0.515625	0.767123	2.73529	0.601942	0.657895
SERTAD2	1.05195	0.746835	0.77686	1.29771	0.982301	0.653846
ENSG00000272741	0.734694	1.11538	0.704545	0.982456	0.971429	0.689655
CDK16	1.58462	2.28	2.04545	2.41429	1.72727	1.71023
COPA	1.53704	0.823529	1.14286	1.33803	1.34211	0.771186
TRMT112	1.29167	1.13636	1.03614	1.09709	1.10145	1.08974
PRNP	1.96825	2.09259	1.67347	2.47541	1.7619	1.91228
NOA1	0.888889	0.648649	0.68254	1.04545	0.585714	0.805556
UCKL1	1.375	2.71053	2.46667	2.55102	1.73913	1.7561
C1orf43	1.11667	1.44737	0.673913	1.29333	1.24194	1.06667
SDCBP	2.10227	3.16327	3.42373	2.51	2.27027	2.40367
AZIN1	3.20588	2.34188	2.3949	2.23429	2.47938	2.48739
POMT1	2.27027	1.89474	1.72368	1.75	1.91549	1.84722
RPL19	1.5119	1.54795	1.56522	1.2	1.25217	1.54082
OPN1SW	4.46809	6.07407	2.60377	3.66667	5.9434	3.76829
CFAP20	0.770492	1.16418	1.21429	1.25581	1.41509	0.52381
YRDC	1.26786	1.5	1.61364	1.71875	1.11268	1.41304
KRBA2	0.848837	0.930693	0.805556	1.20446	0.823529	0.79321
SLC9A1	0.904762	0.59751	0.757188	1.08519	0.704478	0.634804
EREG	2.37143	1.42857	1.23944	1.46835	1.43478	1.95833
WDR75	1.29545	0.833333	1.07407	1.07547	1.18571	0.755319
ZC3H10	0.523207	0.370192	0.432432	0.618257	0.496032	0.32398
YWHAQ	1.09615	1	0.932039	0.743902	1.06316	0.855769
CKB	2.46269	1.45783	2.62712	3.37097	1.7	1.75316
ZNFX1	1.34444	0.65	0.902174	0.861538	0.68	1.07071
SP2	1.44186	1.5625	1.19298	1.48	2	0.939759
NR1D1	2.8866	2.40741	2.2585	2.22289	2.42063	2.39716
TAS1R3	2.9927	5.57353	3.87611	4.03101	4.12121	3.38365
PHLDA1	2.13699	1.26389	1.72289	1.75676	1.68571	1.33962
ZNF608	1.72222	1.06	0.72093	1.04878	1.29508	1.17857
PTMA	5.88889	6	6.94118	11.2564	4.73494	6.24324
NXF1	0.64939	0.521341	0.549751	0.716292	0.540323	0.524642
RPL31	2.03226	1.57317	1.43307	1.38372	1.52083	1.76087
PRELID1	1.41791	0.924528	1.74576	1.66667	1.16162	0.947368
RPL10A	1.92222	1.58333	1.26457	1.95522	1.71014	1.4963
FICD	2.40678	1.8	2.46154	2.58667	2	1.82178
H2AZ1	1.24409	0.869565	0.800926	1.0412	0.914634	0.995516
TNPO3	1.38095	1.72727	0.958333	1.2029	1.33333	1.50588
YME1L1	1.12676	0.623529	0.758065	0.760563	0.698925	0.846154
THOC5	0.529412	0.527273	0.545455	0.828571	0.538462	0.43662
PRKRIP1	2.14545	2.14	1.75294	1.95349	2.34545	1.65049
AMIGO3	1.8961	1.53125	1.65823	2.71622	1.66957	1.46715
SELENOS	1.125	0.818182	0.517241	1.08955	1.06154	0.733333
NFKBIZ	0.734043	1.03175	1.0687	1.17647	0.84	0.762821
RPS16	1.78431	1.40833	1.39344	1.62338	1.59231	1.33544
PSMG1	0.581281	0.487654	0.530516	0.672986	0.467005	0.513944
RPS15	1.28889	0.898305	1.12214	1.39286	0.951807	1.03097
SMARCA5	1.39024	0.927273	0.911111	1.17857	0.956522	1.14286
NR4A3	0.882883	1.21053	1.29268	1.68919	1.13043	0.80203
SP6	1.12	0.790123	0.923077	0.92029	1.19792	0.626761
EID3	2.56693	1.61475	1.78947	2.10435	2.2602	1.55634
FBRS	1.03077	1.59524	1.52632	1.34211	1.18605	1.17757
LRIF1	1.6701	1.5974	1.22368	1.55556	1.59223	1.42336
FDPS	1.37209	1.09302	1.50943	1.38333	1.025	1.2439
ENSG00000288000	1.65441	1.2284	1.11399	1.32701	1.30899	1.32287
EIF4EBP3	2.65574	3.04902	2.08911	2.3617	2.52761	2.74444
ETV3	1.33846	0.84375	0.77551	1.02899	1.125	0.860759
ZNF34	0.711538	0.823944	0.670732	0.871795	0.769231	0.653571
THADA	0.725	0.75	1.14706	1.69767	0.793651	0.588889
LRRC24	2.39823	1.87156	2.42857	3.02941	2.44186	1.58025
MRPS7	1.2625	1.0566	0.733333	1.2623	1.2375	0.927083
DZIP3	1.79167	1.39394	1.22449	2.61765	1.27273	1.69048
SFN	3.40659	2.64322	3.16578	2.74104	2.69097	2.88298
CDC25C	0.441624	0.269036	0.188596	0.540084	0.312081	0.328084
ESYT1	0.518519	0.359447	0.427313	0.581395	0.494208	0.325
DAGLB	1.33962	1.31481	1.21053	1.33333	1.44048	1.05385
HSPA4	1.91176	2.03704	2.07143	1.68354	1.56522	2.14474
ELL3	3.10169	2.53488	2.23214	2.36957	2.77778	2.44304
ZCCHC3	1.41667	1	0.758621	1.17857	1.15686	1.05714
GALE	1.26812	2.01724	1.98571	1.224	1.26389	1.74815
LIAS	0.588235	0.60274	0.523077	0.615385	0.680851	0.45082
DDX60L	1.83607	1.57143	1.80328	2.01493	1.63014	1.53247
CHCHD7	0.566667	0.69863	0.666667	1.225	0.676259	0.507389
APPBP2	0.636364	0.745098	1.19048	0.757576	0.714286	0.576087
MRPS33	0.737705	1.61538	0.555556	1.40816	1.08929	0.95
TMEM88	5.42857	2.63158	4.85366	3.66667	4.22581	2.93684
POLDIP3	1.14925	1.25	1.29412	0.864865	0.8	1.56061
PTPN6	0.8125	1.1134	0.959677	1.27679	0.926174	0.849515
HEATR5A	0.648936	0.525	0.579545	0.831933	0.615942	0.481481
ZBTB21	2.16667	2.20339	1.77193	1.72308	1.81308	2.29348
CHPF	3.5614	2.48	2.71212	2.9589	3.73684	2.05882
PDGFB	0.890909	0.982456	0.846154	1.46	1.03371	0.737589
DYNLT2B	0.818182	0.962963	0.651163	1.0566	0.970588	0.707965
EIF4A3	1.36517	1.40136	0.896825	0.830258	1.28814	1.29537
PANK2	1.85185	3.02326	2.78378	2.02655	2.52113	1.93939
DNAJB9	0.784615	0.6875	1.11667	1.09804	0.923077	0.510417
PLK2	0.996805	0.864583	0.666667	0.772093	0.913043	0.824468
LRSAM1	0.306569	0.212329	0.283582	0.274038	0.278049	0.204762
RPL7	1.26357	0.862385	0.728205	0.819672	0.888889	1.0733
ADNP	0.9375	1.19643	0.901639	1.24176	1.3	0.75625
MICALL2	0.795775	0.384615	0.44958	0.547619	0.532407	0.504
FAU	2.13043	1.125	1.69565	1.62222	1.41584	1.48598
ANXA2	2.58333	2.63725	2.78899	2.33117	2.49697	2.4
ENSG00000273269	1.01992	1.09829	1.2263	1.16223	1.06128	0.928421
CALM2	1.01992	1.09829	1.2263	1.16223	1.06128	0.928421
PPOX	1.44	1.34146	0.91	2.17188	1.32407	1.28369
NDUFB9	0.955882	0.876712	0.821429	1.17105	0.922078	0.8
CALU	1.77612	1.81967	1.63265	1.31169	1.5	1.89744
TM7SF2	1.6194	2.4697	2.0625	1.50575	2.03571	1.73023
PPP1R15A	2.04167	2.10556	1.45276	2.24752	2.05882	1.83918
GPX1	1.59406	1.02128	0.948718	1.25874	1.02174	1.40361
RPL8	3.50877	4.44776	3.95385	3.54167	3.14783	4.37113
PER1	3.01802	3.5443	2.21831	2.14943	3.33721	2.82639
NPB	3.64583	4.2973	3.08621	4.09434	3.2	4.32787
ENSG00000262660	1.02632	0.638298	0.686869	0.837607	0.962963	0.601626
CEP95	0.95935	1.13699	1.24	1.03571	0.844961	1.14286
CYBA	0.846154	0.796875	0.842105	1.07547	0.893805	0.668122
SMIM26	0.606742	1.04082	0.873239	0.969231	1	0.56
TOR1B	1.13043	0.394737	0.741935	1.09091	0.728571	0.54321
CREB1	1.94872	1.19444	2.88235	1.61176	1.28409	1.60811
BAG2	1.90385	1.55	1.10448	1.66176	1.63889	1.59783
RBM23	1.63462	1.44828	1.7	1.64	1.52703	1.37607
SLC30A6	0.688525	0.387097	0.644068	0.445783	0.568182	0.416667
ST6GALNAC4	0.788462	1	0.785714	0.727273	0.895833	0.781818
SIX5	2.55556	3.40426	1.80435	2.6875	2.89855	2.66667
SUOX	1.56364	1.3125	1.69767	1.40964	1.19277	1.53012
CYB5D1	1.45455	0.840909	1.2	0.954545	1.42188	0.765432
TXLNA	1.28571	0.903846	1.75	1.09639	1.25641	0.823529
EIF4A1	2.34274	2.08372	2.45833	2.16667	2.4449	1.77806
CYB5D2	2.01818	2.68627	1.70833	2.22414	1.52809	3.16393
EXOSC6	0.598214	0.52459	0.413793	0.936842	0.584071	0.479167
KRTCAP3	1.04494	1.41935	0.842593	1.27711	1.27857	1.0355
TUFT1	0.663366	0.5	0.88764	1.05185	0.677852	0.4375
RPS3	1.4359	1.68132	1.27857	1.22667	1.52482	1.42073
ENSG00000272916	0.95	0.389831	1.13043	1.35897	0.621212	0.537037
C8orf82	2.37113	2.64773	2.6092	3.22892	2.51	2.25676
TSC22D2	2.03226	1.70909	1.5	2.18333	1.85	1.69492
MRPL12	1.01299	0.648936	0.68932	0.844828	0.981308	0.604839
GLOD4	1.21538	1.65217	1	1.75385	1.4375	1.26154
RPL27A	1.38298	1.83824	1.16	1.21538	1.39167	1.65217
EOGT	1.70588	0.818182	1.27083	1.19118	1.13514	1.11236
SERTAD1	1.1519	0.910781	0.729452	0.916667	1.0969	0.865385
PGM3	0.914894	0.488372	1.07143	0.75	0.84375	0.48
SUMF2	1.38095	1.01064	1.26804	1.09231	0.883041	1.43373
PPIA	1.46597	1.44	1.34498	1.90526	1.41784	1.3527
GADD45B	1.18248	1.00755	1.06312	1.24843	1.08399	1
RPS13	1.14159	1.28431	1.22901	1.3037	0.986111	1.35652
NAT14	1.72222	1.72	1.54667	1.56	1.83051	1.47826
TIGD6	0.944444	1.56818	0.7	1.61538	1.40385	0.967742
SARAF	1.21212	1.09649	1.57143	1.18667	1.085	1.12658
MRPS26	1.16071	1.02174	1.09524	0.745098	1.32468	0.823529
PNISR	1.14815	0.9	1.29167	1.48	1.01613	0.935484
NCEH1	1.33	0.747573	0.805085	1.46875	0.854962	1.07051
ZNF487	1.22059	1.9	1.25	1.41818	1.37313	1.55556
ENSG00000187186	1.14062	1.68	1.39062	1.94737	2.03571	0.867925
IQCN	2.11905	2.15152	2.24615	2.0102	2.41573	1.74107
ZFAND2B	1.05714	1.22222	1.45455	1.22951	0.975309	1.22321
SNRPD2	2.2	0.521127	1.31111	2.13793	1.01724	1.04124
ATP1B1	2.01754	2.07895	1.81633	1.57143	1.68493	2.30159
F11R	1.60377	1.10938	1.30612	1.54717	1.25806	1.30769
LEKR1	1.39583	1.42353	1.29545	1.61	1.45536	1.26316
SPHK2	0.6375	0.835821	0.769231	0.857143	0.753623	0.654545
ANXA7	1.86047	1.03175	1.12308	1.27536	1.35385	1.31373
NASP	1.16049	1.46	2.37681	1.46218	1.03704	1.51546
HIGD2A	1.70455	1.97297	1.81395	1.58491	1.53333	2.03774
TCF25	5.04444	2.3125	5.40476	2.78333	3.51562	3.08411
HMGCS1	1.19512	1.38356	1.32911	1.16049	1.45082	1.06111
TFG	1.54545	1.15152	1.79487	1.60377	1.3125	1.26496
ZFAND2A	1.39474	1.77273	2.03333	1.18919	2.04839	1.12821
SLC35B1	1	0.987179	0.7	1.56452	0.783505	1.17778
ENSG00000284989	2.57	3.30556	2.75439	1.87912	2.65041	3
KDM4A	2.57	3.30556	2.75439	1.87912	2.65041	3
KPTN	1.2	0.422222	0.385417	0.913043	0.849462	0.559322
TNFAIP1	2.41667	1.97403	2.42424	2.16667	2.28346	1.96053
ATF2	0.935484	0.706897	0.690909	0.938462	0.644444	0.964286
TCP1	1.37097	0.871429	1.21311	1.1134	1.14783	0.97973
NUDT17	1.67925	1.9	1.96078	2.15625	1.5493	1.93939
DCAF8	1.16981	0.337662	0.839506	0.733333	0.614583	0.606838
DNAJC9	1.03704	0.835616	0.774194	1.15663	1.19048	0.6875
MCL1	4.3038	7.21622	7.39535	4.77612	5.81034	5.07042
TP53INP2	1.34286	1.05405	0.880597	1.62857	1.25263	1.072
SOCS1	1.36893	1.25472	1.67521	1.51613	1.18269	1.37786
CASC3	0.947368	0.888889	1.02	0.927273	1.35897	0.588235
HSBP1L1	3.16981	3	3.87179	3.92857	3.49091	2.58621
CPT1C	1.6	1.07018	1.98333	1.64286	1.43269	1.13514
MT-ND5	3.02623	2.95949	2.91039	3.15227	2.85055	2.98415
ABCA7	1.10092	1	1.46078	1.67347	1.08333	0.966292
FBXO31	0.631148	0.573171	0.567568	0.245763	0.531034	0.648485
NPM3	0.816901	1.02479	1.11801	1.2766	0.884444	0.902027
PRMT3	0.719298	1.63889	1.96552	1	1.18367	0.95
IFT20	0.607143	1.15625	0.927273	0.666667	0.57732	1.16418
POLDIP2	1.125	1.02632	1.4	1.10909	1.075	1.02899
AP2S1	1.2069	2.72727	1.50909	2.25424	1.75	1.80392
EIF4A2	6.47748	6.61538	6.54128	4.56522	5.70896	7.20588
ACAT1	1.12069	1.32558	1.35088	1.30986	1.44643	0.986486
THUMPD3	1.16364	0.583333	1.35714	1.02222	0.833333	0.782609
ERH	0.844156	1.26667	0.762376	1.36667	0.965116	1.06452
SMNDC1	1.5098	1.04	0.971831	0.835443	1.35593	1.11268
JPT1	1.53179	1.53957	1.46914	1.23372	1.68681	1.34694
C5orf24	2.5122	2.48276	1.8961	2.18072	2.70886	2.22321
RPL12	1.42986	1.05344	0.959375	1.33223	1.04611	1.39067
KLHDC2	3.03704	2.61111	2.63636	3.09091	2.20482	3.47692
CDK2AP2	1.73171	1.01852	0.774648	2.34091	1.1039	1.54545
TENT5B	1.17323	0.782609	0.957895	1.08421	0.895604	0.992248
C1orf52	0.605263	0.764706	0.519231	0.477612	0.479167	0.935065
SPTSSA	0.844828	0.509259	0.52381	1	0.591241	0.704698
TSPYL1	1.83636	1.5	1.38889	2.48214	2.03175	1.31373
SLCO4A1	1.55556	0.854545	0.943396	1.01351	1.21127	1.0641
KRBOX5	1.14103	1.375	1.05102	1.6	1.35526	1.125
ZCWPW1	0.34	0.557692	0.491525	0.550562	0.458716	0.401709
C17orf49	0.985714	1.25	1.82143	1.84483	1.12264	1.06667
ODR4	0.677966	1	1.33333	1.05357	0.791045	0.833333
CD55	1.70652	1.18182	1.35514	1.58095	1.56391	1.25641
NUP188	0.925	0.65625	0.707317	0.727273	0.685185	0.865672
BAG3	1.84483	1.72917	2.45652	2.25806	1.64151	1.89908
ELOA	1.97059	0.833333	1.49057	1.39362	1.15584	1.38961
RPL17	1.76991	1.80233	1.47853	1.57229	1.64062	1.90385
TUBA4A	0.986667	1.14583	1.7	3	0.946565	1.17143
CSNK1D	4.51613	4.2	3.36508	4.40945	4.61458	4.03306
SRSF7	0.437819	0.517766	0.489831	0.643599	0.48827	0.455696
ENO1	2.32609	2.03704	1.35714	2.05691	2.61856	1.7764
PTOV1	1.85106	2.27273	1.89655	1.60938	2.08451	1.98824
ITGA3	1.15625	1.36765	1.58	1.42857	0.992063	1.57143
HACL1	0.846154	0.458333	1.11111	0.627119	0.728571	0.525641
OVCA2	1.56944	1.32308	1.91803	2.125	1.52899	1.34426
RPL35	1.2125	1.26667	1.28571	1.79032	1.19481	1.27273
PGD	1.56061	2.34375	1.93617	1.79365	1.73239	2.09091
CSRNP2	0.754717	0.711864	0.918919	0.897764	0.761905	0.698592
SEPTIN2	1.7438	2.19697	2.64706	2.17391	1.72727	2.19835
TMEM198	2.11111	1.75472	1.37313	2.02469	2.74	1.34066
KIF9	2.02174	2.21429	1.72917	1.75309	2.36471	1.87879
ATRIP	1.08163	0.862745	1.5	1.01124	1.25	0.741176
MPZL3	1.42105	1.73529	2.05556	1.82051	1.47222	1.66667
ATXN1L	2.22222	1.63636	2.13793	1.42353	1.16842	3.1
INTS6L	1.15909	0.914894	0.615385	1.48936	0.830508	1.27273
SPSB3	1.75676	2.24	3.19512	3.29091	2.7037	1.45455
CTBP2	1.775	1.26531	1.68627	1.60294	1.98333	1.13675
FABP5	1.13855	1.20354	1.06034	1.76101	1.40385	0.97992
COMMD10	1.49398	1.35714	1.87755	1.875	1.52083	1.33898
TMEM179B	1.025	1.17241	1.42	1.41935	0.820513	1.47253
KAT7	1.11321	1.39506	2.20588	1.38144	1.0101	1.54717
JUN	1.19321	0.846154	0.961969	1.05411	1.03241	0.985229
DPM1	1.73585	1.88571	2.2973	1.67797	1.90566	1.73333
RPS12	0.61326	0.462687	0.519553	0.705729	0.547564	0.523077
SLC50A1	2.65333	2.10169	1.90278	2.14925	2.32609	2.42
RPS8	2.73626	1.84906	2.41429	2.51678	2.21519	2.30573
MTHFR	2.44186	2.55	2.0678	2.45714	2.37931	2.64286
RPL37A	1.62687	0.977011	0.650794	1.04878	1.13043	1.42
PHKG2	1.26154	0.970149	0.970297	1.24211	0.991597	1.24779
TUBGCP6	0.951613	1	0.757143	1.20339	0.869565	1.1087
MT-CO1	8.00929	10.0067	8.53292	6.2116	8.63274	9.4179
CSNK1G3	0.465753	0.770833	0.512821	0.666667	0.701299	0.519481
PAF1	1.28	1.31461	1.36036	1.232	1.3913	1.22819
FAM83E	2.90385	2.52558	3.09052	3.336	2.70412	2.75588
GART	1.88889	1.69333	1.47619	2.09211	1.93333	1.68148
EEF2	4.26804	3.6383	4.62687	4.29545	4.17757	3.78195
SDCBP2	1.67391	0.6	1.26087	1.19643	0.946237	1.08235
FUBP1	1.88679	1.49091	2.38	3.43333	1.8254	1.57317
ABHD10	0.880952	0.575758	0.753425	0.886076	0.964286	0.537037
CBX5	3.08108	5.2	3.36667	2.42857	2.83607	5.77778
FKBP2	1.29825	2.25373	2.5082	1.65672	1.91473	1.56391
CCDC71L	0.955556	1.66667	1.90625	1.68571	1.08791	1.5
NIF3L1	1.64444	1.77778	2.13793	1.71212	1.38298	2.16667
RNF43	1.5	1.09615	1.35294	1.57692	1.02041	1.65217
ZNF165	2.20896	2.72222	1.81818	2.30986	2.38356	2.58889
SUPT4H1	0.678832	0.747826	0.616541	0.847368	0.776316	0.672131
PLAUR	3.97778	3.27451	2.7931	4.52778	3.88679	3.44578
CHMP1B	2.71154	1.4058	1.84	1.97917	2	1.9604
SRSF6	1.65823	1.08257	0.868327	1.40084	1.4	1.31923
FOS	2.04906	1.87013	1.57183	2.15576	1.87915	2.09937
ADM	1.94964	1.23129	1.7987	1.59278	1.58052	1.56584
KNL1	0.123404	0.116402	0.183946	0.234104	0.107362	0.138037
ENSG00000144785	1.08511	1.11364	0.548387	1.43478	1.52273	0.819277
COX7A2	1.88889	1.75	1.72131	1.25397	1.70909	2
CBR4	1.32	0.888889	1.65517	1.71698	1.25397	0.968085
CLK1	1.69912	1.8764	1.95789	1.9021	1.85124	1.78289
RAB7A	1.37179	0.939024	1.61364	2.23214	0.98	1.36264
RPL11	2.19298	1.56923	1.72727	1.61053	1.71951	2.08
H2BC4	2.87778	3.18462	3.33333	2.88298	2.63077	3.62295
DKK1	0.954545	0.614035	0.817391	1.16935	0.803797	0.76
HNRNPU	4.15152	4.10909	4.94444	5.78	5.37879	3.30693
RBM25	0.826087	0.515625	0.719512	1	0.631579	0.703704
FAT1	2.18367	2.20755	2	2.06452	2.07143	2.42857
BHLHE40	2.95775	5.18182	2.55072	4.64151	4	4
LUC7L2	2.67658	2.69027	2.78098	2.02826	2.42935	3.0962
THAP7	2.7193	2.47273	2.17978	1.64762	2.47297	2.84211
DESI1	1.16	0.802817	1.36585	1.32258	0.918033	1.0625
NECAP1	1.43396	1.4	1.2	1.35484	1.47273	1.42857
TMEM126A	1.51515	1.51163	2.2931	2.11688	1.52222	1.57843
WBP1	2.2	1.5	2.94643	2.28571	1.85542	1.86957
TRIM52	1.06154	2	2.27586	1.2619	1.41071	1.58209
MCRIP2	0.0666667	0.212598	0.0408163	0.163366	0.16763	0.0888889
CAV1	2.56667	3.05263	2.85	3.14286	2.68493	3.07143
ZNF414	1.08772	1.25455	1.275	1.54167	1.11321	1.29091
ANKRD37	2.44444	1.84906	2.09804	1.74468	2.07609	2.29474
SECISBP2	0.849785	0.666667	0.663793	0.695925	0.776744	0.769231
ZNHIT2	1.43889	1.4698	0.951691	1.51415	1.38068	1.61628
SPRY4	2.14	1.28846	1.53846	1.18966	1.92	1.51562
POLG2	0.725753	0.620902	0.656761	0.857759	0.651982	0.730424
SIL1	1.3	0.643836	1.28947	1.06557	0.848101	1.04444
CHAF1B	0.810811	0.882353	0.829268	0.861386	0.820896	0.923077
PCSK5	0.859375	0.915254	0.728395	1.2	0.873563	0.954023
HMGA2	2.66102	2.67391	3.37209	3.08	3.17949	2.37179
PABPC1L	1.02439	1.42857	0.817204	1.21	1.13333	1.37037
ISCA1	1.03226	1.06452	1.78	0.968085	1.1295	1.03425
NFKB2	3.98333	2.76364	2.39796	3.13043	3.44079	3.40625
SREBF1	3.10112	2.43478	3.30769	2.34416	3.31304	2.42857
MTERF2	1.73585	1.84091	1.21154	2.3	1.62857	2.09459
HMGA1	0.763158	0.437956	0.925926	0.759398	0.977099	0.365591
MAMDC4	2.27083	3.54054	1.85714	2.59649	3.41176	2.52174
ZNF513	1.69355	1.55814	1.25676	1.09412	2.13115	1.32692
TDG	0.980392	1.17857	1.01786	1.42029	0.95	1.30357
MAPK8IP3	0.940299	1.13953	0.881579	0.910714	0.901235	1.27451
ARHGAP45	3.23529	2.65079	2.48611	3.82143	3.27027	2.81188
POM121	0.569231	0.6	0.568627	0.730769	0.643836	0.569767
YWHAH	1.575	1.54167	1.61905	1.69811	1.54717	1.69014
ABI3	2.85106	2.25	2.69767	2.62766	2.91045	2.375
SGK1	0.54321	0.686567	0.813725	0.806452	0.735714	0.547945
SEMA3G	0.727273	0.657895	0.833333	0.658537	1.23913	0.417582
ATG12	2.34545	2.01724	2.14894	2.55556	2.09877	2.44156
ZNF653	1.42424	1.42029	1.42222	1.16102	1.95833	1.12121
MFGE8	1.67442	0.974359	1.22222	1.53333	1.27465	1.39007
SFXN5	1.77143	1.35065	1.89474	2.0641	1.50355	1.74242
KDM4C	1.1519	1.68519	1.52941	1.66667	1.58519	1.34328
MRPL10	1.06667	0.692308	1.01587	0.892857	1.19048	0.681319
ZBTB11	1.23944	1.12162	0.745455	1.5618	1.33636	1.14493
C12orf73	6	6.16129	4.82857	4.54	5.84932	6.95775
CDK10	1.52459	2.07317	1.02778	1.84	1.88889	1.84337
TAGLN2	1.82222	1.60417	1.57534	2.2	1.77027	1.82051
SRSF10	0.594595	0.527273	0.591398	0.733333	0.540984	0.641026
YWHAG	1.39167	1.22581	1.33577	1.27044	1.35849	1.39394
SPTAN1	1.02703	0.635071	0.718254	1.2	1.01538	0.713217
UBE2H	1.43077	1.17241	1.62121	1.82353	1.77049	1.05224
IBA57	1.59211	1.27941	1.58333	1.2987	1.35897	1.66667
GNL3	1.50602	0.90411	0.653333	1.05814	1.09091	1.3908
SLC35B2	6.10769	4.22727	3.91139	4.74157	6.15476	4.68992
RBM39	1.08209	1.02	1.20833	1.0339	1.03681	1.19108
PDCD4	1.64865	0.75	1.42105	1.46512	0.986301	1.40299
HSP90B1	1.7651	1.91667	1.3125	2	1.95588	1.93585
SDF2L1	1.22059	1.875	1.97619	1.75556	1.6988	1.50862
RNF225	1.08466	1.57983	1.35404	1.55705	1.21164	1.5847
RABAC1	1.47887	1.83721	2.46154	3.06383	1.84615	1.6506
HUWE1	1.14925	1.44231	1.03333	1.13542	1.36782	1.35922
SF3B3	1.1129	1.22917	1.68519	1.92982	1.09412	1.4026
NEK10	1.72	0.848485	2.16129	1.0678	1.38462	1.1831
ZNF562	1.28571	1.64706	1.41509	1.64444	1.54545	1.53947
MT-ND4	4.74167	4.94732	5.13729	4.77756	5.18942	5.08137
PLK3	1.63448	1.08075	1.05376	1.85185	1.27168	1.56373
PDCD6-AHRR	0.138889	0.23913	0.146341	0.4	0.205128	0.183333
STRADA	0.705882	0.882353	0.54717	0.770492	0.728745	0.96875
POLR1G	1.5	2.23636	1.43902	1.96386	1.89706	2.01136
MFSD11	9.14085	7.68056	10.0161	10.5068	8.52083	9.37255
RDH11	2.31707	2.17778	1.88889	2.24615	2.27711	2.52113
CFAP418	0.615385	1.64	1.35714	0.836066	0.901961	1.27692
ENSG00000289653	5.72222	4.75	4.45783	3.48148	5.54762	5.6
ADGRV1	1.19512	0.673077	0.72549	1.05128	1.0303	0.892473
LRRC73	1.14474	1.28205	1.56897	1.78261	1.3253	1.26606
TARBP2	1.90769	1.64103	2.68421	1.9589	1.55556	2.30337
RSL24D1	0.818182	0.803571	0.790698	1.38776	0.62069	1.21429
BBIP1	2.68571	1.56897	1.79245	1.84444	1.51351	3.2
ZNF839	0.21875	0.325581	0.0666667	0.330645	0.333333	0.246575
RPS24	1.21649	1.22973	0.872727	1.58333	1.11667	1.54639
ZNF460	1.54348	1.29762	1.42105	1.6375	1.30769	1.76923
RBM7	2.54717	1.97297	1.91935	2.5283	1.9	3.06122
FAM32A	1.38636	1.14	0.676923	1.22222	1.55319	1.17857
EEF1AKMT1	0.822785	0.53125	0.861386	1.04255	0.732759	0.69281
AGO3	0.731343	0.802817	0.631579	0.598131	0.72549	0.940171
SLC39A9	1.49333	1.48276	1.19192	1.52809	1.58442	1.625
C18orf32	0.567164	0.453782	0.507143	0.448864	0.593548	0.504464
ENSG00000273734	2.32456	1.475	1.9078	2.01176	1.99482	2
ALG13	1.775	1.18182	1.275	2.02083	1.71154	1.42857
GTF2A1	1.0708	0.785441	0.828179	1.31922	1.10861	0.884409
ENSG00000268173	1.02326	0.738095	1.13725	1.52273	0.78481	1.12245
RPL34	1.9589	1.6383	2.07937	2.32203	2.11765	1.77273
CLU	0.87	0.650485	1.04167	0.935252	1.18354	0.562264
MBD6	2.43478	1.04839	1.28571	1.53623	1.57143	1.91176
TPM3	0.840708	0.963415	0.824818	1.24615	0.877358	1.08911
IL4I1	0.725806	0.631579	0.952381	0.877193	0.871795	0.62069
BOLA1	1.09677	0.601942	0.724771	1.33333	0.905512	0.86087
CD44	3.2	3.4	3.33333	3.15517	3.63768	3.53846
ARF1	3	1.5	3.36842	3.13636	2.83582	1.87826
CCNL1	4.23529	5.25	4.7439	4.75	5.21698	5.04587
EIF2AK3	0.833333	0.795918	1.02564	1.90244	0.986111	0.79646
GPR137	1.0303	1.2037	1.86667	1.12069	1.09804	1.34021
CCDC61	0.953846	0.546875	0.632353	0.908046	0.911765	0.679612
RBM12B	1.37931	1.58537	1.43137	1.80303	1.54054	1.68627
PAN2	1.51111	1.14286	1.47059	1.23171	1.66216	1.23529
SCARB1	1.81429	1.24419	1.63	2.18519	1.63366	1.64356
RAD23A	1.47442	1.30047	0.902062	1.36744	1.44304	1.58475
MUS81	3	3.39344	3.05882	4.07317	3.17391	3.82609
ACYP2	0.969231	0.657143	0.607143	0.88764	1.09091	0.69697
ZBTB5	2.12903	1.11765	1.53846	1.57143	2.09302	1.35821
FTL	2.45198	2.4726	2.33871	3.59538	2.52489	2.87446
HBEGF	0.936	0.889908	0.715847	1.28846	0.870968	1.14563
OAZ1	2.30435	1.45902	1.91489	2.01744	2.01546	2
RND3	1.14516	1.11765	0.927536	1.34025	1.27668	1.20303
GOSR1	0.924528	1.12821	4	0.666667	1.21053	1.03614
NAT10	0.729167	0.805195	0.558442	1.0125	0.834862	0.845833
MLF1	1.91429	1.95652	2.30189	2.07937	2.20455	2.05195
NDST2	0.924528	0.408163	1.31579	1.35616	0.795918	0.573643
NME1	1.02222	1.32075	1.53659	1.43636	1.26471	1.29167
PPP4R2	1.54762	0.649123	0.878378	2.5	0.896552	1.35714
ENSG00000267168	2.23158	2.71429	2.19355	2.06796	2.75325	2.67021
HSPA5	1.74427	1.39847	1.22939	1.37037	1.82842	1.61945
OGA	1.28	1.125	1.20339	1.71429	1.52	1.15152
ZSCAN31	1.40323	1.12903	1.52174	1.3913	1.37349	1.40385
ZNF143	4.85	3.88333	3.7	5.05479	4.67532	4.90476
ANKRD42	1.35593	1.4186	1.70732	1.72549	1.44828	1.62195
PLEKHB2	0.976744	0.6	1.28571	0.745098	1.07143	0.671642
KHDC1	1.48276	0.702128	0.75	0.936508	1.14	1.12281
PRMT1	2.5	3.63043	3.55556	4.03636	3.57143	3.12903
YWHAZ	2.30769	3.1236	2.3876	2.45714	3.675	2.42915
THOC6	1.06306	0.848635	0.983302	0.896499	1.14286	0.977778
IER5	1.12121	0.836538	0.798742	0.959732	1.43014	0.812604
CNP	1.82353	1.72857	1.13445	2.61728	2.01205	1.94845
GZMM	1.4127	2.30303	3.80769	2.70588	2.45283	1.65116
ARF6	0.677419	0.918367	0.973684	1.45098	1.10169	0.705882
CNPY2	0.947368	1.13333	0.565217	1.28302	1.63636	0.820225
NCSTN	0.62963	0.591837	1.11111	0.714286	0.633333	0.74
ABHD5	0.608392	0.405405	0.581395	0.869565	0.666667	0.466063
ENSG00000284057	0.683333	0.380952	0.55	0.381679	0.619718	0.529412
MSMO1	1.28302	0.846154	0.666667	0.791209	1.2	1.1413
SAP18	1.875	4.15152	3.33333	3.43137	3.16923	3.10127
CDC37	0.808511	0.625	0.863636	0.949153	0.880597	0.724638
EIF4G2	2.14286	1.29487	1.57831	1.78505	2.08537	1.68224
C11orf91	1.24419	1.24675	1.47059	1.89744	1.31092	1.49624
GPBP1	1.18182	1.22034	1.2766	1.51786	1.21277	1.50459
PLEC	3.25333	2.56923	2.84127	2.36082	2.99	3.53933
DNAJA1	0.829493	0.717949	0.726087	0.90535	0.744681	1.01338
MRM3	1.10769	1.4898	1.46774	1.5	1.66667	1.26316
ZNF326	1.10526	0.867925	1.025	1	1.12	1.09459
SPATA2L	2.86538	2.53968	2.21918	2.83529	3.63492	2.57426
UBB	2.77647	2.22603	2.36364	2.62551	2.6619	2.9877
INO80E	2.07692	1.13333	1.40244	1.47312	1.97468	1.53509
EAPP	0.594595	0.912281	1.6129	1.58621	0.675325	1.03774
NARF	1.59091	1.44068	1.64384	1.41304	1.61616	1.83495
SLC1A5	0.761538	0.419355	0.382199	0.753731	0.601036	0.688776
PSMA5	0.822581	0.444444	0.705263	0.717391	0.6375	0.74359
GSTA4	0.473684	0.512821	0.489362	0.352459	0.633333	0.5
RTKN	1.09333	2.2	1.93333	2.51923	1.83607	1.70968
TPCN1	4.01695	4.06383	3.28	3.85227	4.52542	4.72727
ANXA1	2.18	2.82051	1.94444	3.26667	3.01266	2.67778
ENSG00000280778	1.45902	1.17647	1.17708	1.85526	1.38235	1.63158
MMRN2	3.9	3.25926	4.5	2.92857	3.95775	4.22222
TAF1D	1.36466	0.983333	0.89272	1.08966	1.3	1.36102
SNAPC5	0.84	0.926667	0.88125	0.942408	0.961326	1.0748
PIK3R2	0.956522	0.704545	1.13725	1.52273	0.775	1.15464
NME1-NME2	1.04545	1.25926	1.53659	1.34483	1.31343	1.33846
USP16	1.53571	2.13793	1.15686	2.89744	1.62162	2.70492
INTS6	0.861386	0.728033	0.624454	0.851711	0.893983	0.94132
MSH4	1.59346	1.56284	1.715	2.35227	1.80861	1.84874
DPP3	1.38596	2.28571	1.49123	1.17808	2.94595	1.44928
HBE1	1.11811	1.15152	1.03974	1.14286	1.28889	1.348
TMED9	0.90566	0.9	0.741379	0.80303	1.26582	0.869159
HBG2	1.11811	1.15152	1.03974	1.14286	1.28889	1.352
MICALL1	1.76923	2	1.03226	1.46479	2.04918	2.34211
EME1	0.574468	0.591837	0.552632	0.8	0.837209	0.551282
ETF1	1.05738	1.54839	1.43434	1.40741	1.55238	1.43448
DNTTIP2	1.05405	1.26154	1.64151	1.72881	1.25253	1.44444
GAL	0.717647	0.823529	1.11688	0.736842	0.86	0.93617
ERCC1	1.36842	1.29167	1.82143	1.64935	1.6125	1.49462
OR51B5	1.10938	1.16667	1.03268	1.17442	1.30899	1.35458
DCAF13	1.58065	1.4898	1.77586	1.47297	1.69863	1.90278
P2RY11	4.53333	4.92593	3.74576	6.925	8.18605	3.75294
AP3S1	1.8806	1.52564	1.6	2.66038	1.80952	2.18293
TFAP2E	1.07812	0.92	1.37931	1.8913	1.06667	1.28049
TPI1	5.5	7.90909	7.54667	5.52101	7.19231	8.34783
C11orf54	0.39823	0.273585	0.336449	0.314433	0.471698	0.319328
PTCH2	4.61364	2.72549	2.72464	3.32394	4.07692	4.26562
ZKSCAN1	1.57377	1.15476	1.36842	1.44444	1.34247	1.87302
TMEM167A	0.85567	0.967213	0.794872	1.71186	1.35135	0.852174
C6orf62	1.67105	1.32895	1.6	1.83	1.87654	1.64762
DALRD3	1.81176	1.64	2.3	1.83929	2.18462	1.89655
SLC30A9	1.51351	0.666667	0.72549	1.01961	1.26667	1.12245
HNRNPM	1.05128	0.626866	0.944444	1.6383	1.0411	0.895238
PDCD11	0.605263	0.766667	1.08772	0.883117	0.75641	0.869048
SLC35A2	1.34426	0.933333	1.27692	1.25263	1.26	1.41284
CCN2	1.675	0.98	1.27184	1.10784	1.42188	1.64103
USP21	0.8	0.4375	0.572917	0.989247	0.907407	0.550265
TFAP2A	1.75676	1.20455	1.56818	1.43284	1.68571	1.80612
MRPL18	2.18919	1.37037	2.025	1.74074	1.8625	2.32
TOMM6	1.47368	0.6875	1.77586	2.06061	1.69767	0.863158
ENSG00000259060	2.16667	3.9845	2.93227	2.21277	3.08738	4.04523
DUSP1	1.13281	1.19583	0.884393	1.48097	1.46489	1.34205
TUSC2	0.737705	0.674419	0.901639	0.313725	0.868421	0.831461
NUFIP2	0.692607	0.660633	0.868512	0.870175	0.776074	0.859416
PNMA1	1.01389	0.785714	1.15294	1.62921	1.1	1.05833
VEZF1	1.88	0.920635	1.4	1.25	1.38144	1.83333
LLGL2	2.925	1.95349	2.44444	2.85714	3.17647	2.63235
IRF2BP2	2.6875	2.25455	3.05128	5.33333	3.42373	2.59091
GCH1	0.791667	0.701299	0.726562	1.31081	0.767442	1.06338
STIP1	1.90588	1.80769	1.57576	1.69048	2.16084	2.34965
SLTM	0.459016	0.44898	0.5	1.13333	0.822581	0.369369
RIPK1	1.92857	0.661972	1.18571	1.14062	1.21667	1.54762
CCSER1	0.65	0.480769	0.5	0.82	0.632768	0.728916
RPL23	0.88189	1.03093	0.763889	1.19608	1.29457	1.03684
ERF	0.771429	0.853659	1.48052	1	0.925	1.056
ENSG00000268643	0.782609	0.853659	1.48052	1	0.94958	1.04762
ZNF8	0.84507	1.05882	1.10526	1.46341	1.2069	1.10714
MANF	1.00637	0.833333	1.06034	0.967532	1.12568	1.11556
RPL9	1.17857	0.956522	1.42149	1.71212	1.49107	1.13333
RPS20	1.58537	2.13636	1.9697	1.70103	2.0814	2.44318
SHF	1.76349	1.67464	1.74747	2.07895	2.16601	2.05016
TAF8	0.542373	0.548387	0.888889	0.9	0.723404	0.618421
WDR74	1.10976	1.21818	1.03509	1.09091	1.54545	1.32075
TPD52L2	1.38621	1.0531	1.35632	1.50442	1.51875	1.45143
SLC3A2	0.778846	0.47	0.576577	0.634328	0.695652	0.796992
ENSG00000286264	1.04959	2.7963	3.25532	1.53731	2.25	1.98058
CACYBP	2.56	1.7381	2.39437	2.94186	2.77477	2.44444
SLC35A4	0.673469	1.25	0.65	1.19565	1.08824	1.18182
RUNX1	1.37838	1.17791	1.05473	1.44175	1.69668	1.46324
MTFP1	1.66129	1.5942	1.9434	2.56	2.30303	1.76106
GNAL	1.78947	2.02564	3.7	2.22222	2.15663	2.57647
TRABD2A	3.04192	2.87681	3.14765	3.69427	3.44966	3.94667
H4-16	1.83333	1.95312	2.85455	2.13542	1.98592	2.80882
AQR	0.794872	0.65	0.539216	1.15278	0.939024	0.858586
FIBP	0.950617	0.607477	0.848684	1.35	0.91791	0.982249
H2BC11	0.830769	1.17143	1.26154	1.09412	1.36364	1.12069
PIM2	0.892308	0.461538	0.827957	0.924731	0.695652	0.930435
SERF2	1.04688	1.08889	1.04545	1.14458	1.38298	1.29592
IARS1	1.78125	1.22642	1.7381	1.55932	1.375	2.51515
RMI2	4.21622	3.25581	3.75439	5.17857	4.0641	5.35294
IQCD	1.21818	1.02632	0.711538	1.17857	2.02564	0.984848
HSPH1	2.15094	1.43939	1.94545	2.03846	2.28671	2.16667
USP39	1.90566	1.6	1.29167	2.31373	2.36585	2.0625
CBX4	4.29851	2.51136	2.64407	5.33898	4.36111	3.99107
EIF1AX	0.705882	0.666667	0.578947	0.920635	0.94	0.807692
RCCD1	1.52632	1.37838	1.13253	1.96	2.4	1.41667
EEF1A1	8.69853	9.76404	12.8608	9.78195	11.4298	12.1017
KANSL2	0.705128	0.60274	0.730159	0.888889	0.616	1.125
DYNLT4	2.51639	3.0625	3.66	2.59873	3.77215	3.33884
ORAI3	3.56098	2.15789	3.76471	3.26984	3.28333	3.82812
MAN2C1	1.17391	1.25333	0.943548	1.27193	1.52101	1.59167
HSPB1	1.92784	1.83505	2.30108	2.0873	1.99286	2.92715
DNASE1L2	2.16279	2.10294	3.61538	2.64935	3.55319	2.11538
MAPKBP1	1.40351	0.910714	1.21739	2.39216	1.76923	1.2
RPL18	1.53333	1.73786	1.82105	1.65306	2.41667	1.8324
STX10	1.59649	0.85	1.07778	1.4375	1.56	1.45349
TPST1	0.492308	0.5	0.52459	0.940299	0.636364	0.646465
HES1	1.7931	1.35417	1.40909	1.53107	2.19014	1.85446
COL20A1	1.98438	2.42222	1.28571	2.4918	2.83333	2.84524
ENSG00000282936	1.12069	1.55263	2.33333	1.58621	1.7931	1.62903
TCTA	0.325397	0.545455	0.494845	0.515789	0.507812	0.589552
CDK13	1.19149	0.892857	1.54286	1.71739	1.94872	0.925
[truncated: 60 more rows]

## Sheet: Table S4. mRNA-seq. siPUS7
	RPKM
Gene_name	sicon_1	sicon_2	sicon_3	sipus7_1	sipus7_2	sipus7_3	log2FoldChange	padj	direction
SSC4D	2.6828	2.8257	3.0718	0.3032	0.4801	0.4511	-2.70526	7.20583e-14	down
IFNE	0.8989	1.1157	1.0602	0.1023	0.1413	0.2397	-2.62651	3.00695e-05	down		Significance cutoffs: |log2FC| ≥ 1, adjusted p < 0.01 using DESeq2 with Benjamini–Hochberg correction.
ORM2	3.1297	4.4719	4.9789	1.0606	0.2745	0.652	-2.54861	2.98072e-05	down
CEND1	1.8663	1.8322	2.3213	0.2781	0.256	0.4777	-2.50696	1.59927e-07	down
ORM1	3.1366	3.1583	2.9444	0.5247	0.3621	0.9011	-2.31514	3.8477e-06	down
GRHL3	1.1784	1.2055	1.1455	0.283	0.1587	0.2652	-2.22385	3.13021e-08	down
SLC4A8	0.5796	0.7347	0.7199	0.1348	0.1395	0.1381	-2.20023	2.44825e-13	down
LFNG	5.717	5.6361	5.3412	1.0823	1.0297	1.4797	-2.12499	3.20746e-13	down
DSCC1	18.4143	17.4526	16.243	3.3176	3.6024	4.6904	-2.07059	3.39082e-14	down
CLSPN	6.8024	7.2548	6.2771	1.2327	1.6564	1.7838	-2.02417	1.49518e-13	down
FAM111B	6.2604	6.2671	6.2037	1.1195	1.4825	1.8657	-1.97559	3.02959e-10	down
HASPIN	6.3795	6.9317	6.0799	1.475	1.434	1.7946	-1.94861	2.88492e-13	down
UHMK1	49.6338	48.2408	47.8942	12.7844	11.4507	11.7497	-1.91603	1.26266e-23	down
MCM4	22.8721	23.683	22.102	5.0454	5.8158	6.243	-1.90542	4.05393e-20	down
PUS7	16.3623	16.1718	15.9618	3.4615	4.0891	4.5611	-1.90363	2.38841e-16	down
PLPPR4	0.9878	1.0382	0.9145	0.1935	0.2704	0.299	-1.86093	4.17949e-07	down
CMPK1	34.9361	33.1257	33.5101	8.765	8.9808	8.5722	-1.84686	7.65355e-24	down
DMRT1	2.2247	2.0552	2.063	0.5568	0.5124	0.5868	-1.8398	5.45916e-09	down
POLE2	5.5018	4.7372	4.4072	1.0432	1.5226	1.3457	-1.80759	1.19673e-08	down
PADI3	1.178	0.9031	1.4302	0.2524	0.392	0.2882	-1.80579	7.51591e-05	down
C1QTNF2	0.6645	0.6186	0.6756	0.1043	0.1728	0.2639	-1.80195	0.00123503	down
ADGRE2	3.6628	3.4515	3.355	0.8965	1.0367	0.8753	-1.79556	3.08981e-14	down
ESCO2	5.2801	4.9154	4.6665	1.4117	1.2146	1.3949	-1.78487	4.45703e-14	down
NANOS1	0.8939	0.9602	0.9732	0.263	0.3371	0.1584	-1.77074	4.17318e-05	down
XRCC2	3.5726	4.251	3.2537	0.6398	1.1794	1.2499	-1.75747	1.56011e-05	down
FEN1	49.035	48.8067	48.6441	12.8638	13.034	14.6669	-1.75262	3.44166e-19	down
API5	50.5394	49.4479	48.5687	13.1862	13.8873	14.6075	-1.73313	6.65312e-22	down
GEN1	3.4597	3.3902	3.1664	0.7229	1.0566	1.0576	-1.72324	2.92422e-09	down
CEP55	31.6753	33.0659	31.5976	9.5241	8.0088	9.8387	-1.71402	2.13929e-14	down
DHFR2	0.7489	0.7208	0.6138	0.1387	0.2394	0.2274	-1.69702	0.000116785	down
ACADM	4.147	4.1443	4.0681	1.0666	1.2063	1.2934	-1.69448	2.34276e-15	down
TERT	1.829	2.0501	1.6949	0.5779	0.5015	0.5254	-1.69312	5.40646e-09	down
TRPV2	3.3169	3.5897	3.8349	1.1012	1.1093	0.8782	-1.68834	6.48045e-09	down
BLOC1S2	27.1945	26.4821	25.4041	6.4466	7.6585	8.8401	-1.68731	8.44826e-12	down
MBNL3	1.9364	1.9094	1.8431	0.4912	0.6006	0.5652	-1.68032	1.72505e-12	down
GGCT	15.4223	16.9703	14.3881	4.261	4.771	4.7456	-1.66403	4.36615e-12	down
WDR4	6.3959	6.743	6.5679	1.8191	2.0736	1.9107	-1.66214	5.77675e-12	down
NCBP1	15.9528	16.8497	15.9042	4.121	4.9856	5.2644	-1.6621	1.5944e-13	down
SMIM45	1.1341	0.7493	0.6472	0.2332	0.2415	0.2809	-1.65861	0.00654995	down
GPR137C	0.7813	0.759	0.7312	0.2475	0.2002	0.2282	-1.64663	1.99619e-06	down
SLC49A3	1.4514	1.4343	1.3958	0.4474	0.4	0.4286	-1.6445	1.39615e-05	down
KIF11	15.7155	15.5673	15.7685	4.8307	4.189	5.2471	-1.62105	7.5627e-13	down
FAM83D	38.1009	35.8224	35.5392	11.1802	10.3546	11.8257	-1.61361	5.32076e-15	down
EPB41L4B	6.1443	6.3583	6.7157	1.9683	1.8027	2.101	-1.61013	2.18671e-13	down
RAD51AP1	8.685	9.1511	8.3578	2.3414	2.7908	2.9031	-1.60756	6.7647e-11	down
HELLS	5.5588	5.4459	4.9676	1.4919	1.7752	1.6443	-1.6011	1.24604e-13	down
CXCL10	1.9276	1.4443	2.3844	0.4282	0.532	0.8423	-1.60042	0.00274317	down
ACBD7	3.9259	4.0463	3.3992	1.0925	1.1605	1.256	-1.59933	3.98126e-09	down
GCHFR	1.6785	2.6738	2.3757	0.6794	0.5979	0.8115	-1.5956	0.000351484	down
FUS	70.7195	72.001	73.2286	19.5297	22.2246	24.9953	-1.5942	1.73751e-13	down
XRCC3	4.5551	4.7063	4.9211	1.4074	1.4918	1.488	-1.59187	5.50177e-14	down
DOLK	10.4946	11.3566	12.2205	3.1535	3.6417	3.7837	-1.58878	1.80335e-10	down
RFC3	13.6078	13.6755	12.7438	3.8376	4.4653	4.2052	-1.57787	4.40075e-13	down
TOE1	5.5524	5.7796	5.0566	1.1948	2.1427	1.7989	-1.57774	1.30619e-05	down
EME1	8.0835	7.9779	6.7845	2.0466	2.4985	2.6828	-1.5637	7.20436e-09	down
TLR3	0.6559	0.6312	0.6693	0.2014	0.1668	0.2546	-1.56361	1.74473e-05	down
GET3	83.4926	88.0748	86.3498	25.6582	27.7853	28.7465	-1.54953	1.52926e-16	down
GNAI3	21.0795	20.431	20.5681	6.4418	6.4276	6.9493	-1.54657	2.5735e-17	down
MCM2	27.0064	27.0933	26.3799	7.6933	9.2356	8.8015	-1.54518	2.76308e-14	down
CIP2A	13.1502	12.6799	12.6782	3.8126	3.9359	4.5855	-1.54383	1.38418e-12	down
KRT81	3.2934	3.7324	4.8301	1.1737	1.5392	1.0628	-1.54192	5.41308e-05	down
TMEM64	16.8929	16.5671	16.1723	4.9454	5.0757	5.8894	-1.54186	1.82147e-13	down
RCN2	11.226	11.157	10.8384	3.745	3.5301	3.3631	-1.54019	7.94084e-15	down
ARHGEF39	3.4845	3.3964	3.4688	1.0526	1.106	1.17	-1.5375	1.50728e-11	down
SLC35D1	4.5939	5.2897	4.9763	1.7791	1.4214	1.5639	-1.53722	2.36569e-09	down
RAD51	6.9501	6.3033	6.0634	1.925	2.297	1.9944	-1.53427	2.05629e-09	down
C21orf58	1.5591	1.3643	1.3117	0.4354	0.5096	0.4256	-1.52353	1.32757e-06	down
MTBP	2.1229	2.1245	2.0109	0.6646	0.7444	0.6198	-1.52083	1.4094e-09	down
CENPM	7.513	8.2283	6.9623	2.4149	2.411	2.5855	-1.51621	1.03551e-08	down
ID2	109.338	106.828	105.285	35.1926	32.6936	36.8978	-1.51601	2.6413e-15	down
KLHL42	7.4273	6.9549	7.5932	2.2062	2.4281	2.5415	-1.51532	1.02166e-12	down
MILR1	0.6692	0.8212	0.6458	0.277	0.2868	0.1168	-1.50564	0.0103542	down
YY2	0.7422	0.6162	0.7098	0.201	0.2081	0.2824	-1.49852	0.0019277	down
WASF1	14.7427	14.4028	15.0497	5.0002	4.7615	4.836	-1.49611	2.05926e-13	down
MGME1	23.9196	23.0281	21.1441	6.9231	7.7281	7.8904	-1.49543	5.52705e-12	down
WASF3	2.2174	1.5779	1.7728	0.6117	0.6835	0.5457	-1.49181	1.23705e-05	down
CCNE2	6.2693	6.4445	5.1863	1.7621	1.8362	2.3796	-1.48612	3.58994e-07	down
SMIM13	14.4918	13.8065	13.5057	4.9312	4.5086	4.4701	-1.48488	1.32148e-12	down
TTPA	0.7204	0.7089	0.8254	0.1874	0.2135	0.3688	-1.48448	0.00308926	down
FAM111A	6.388	6.5237	5.9552	1.8254	2.0342	2.477	-1.47674	7.04419e-09	down
MAP1A	1.3232	1.3622	1.4627	0.4773	0.4208	0.4981	-1.47114	2.25914e-08	down
IL17RB	3.3574	3.7337	3.4889	1.0247	1.369	1.1845	-1.46385	5.02983e-07	down
ERI1	4.605	4.7946	4.6452	1.6239	1.5997	1.5176	-1.4635	1.29736e-11	down
CTDSPL	11.5544	12.3229	11.7869	4.0242	3.6522	4.3915	-1.46278	1.6289e-11	down
TAPT1	2.4282	2.2141	2.1248	0.655	0.893	0.7472	-1.45992	2.41197e-07	down
PPP2R1B	15.4178	15.3835	15.5336	4.8008	5.2509	5.6782	-1.45902	2.93891e-13	down
TOP2A	35.751	35.0163	33.3034	12.6448	10.9996	11.6904	-1.45607	1.44697e-12	down
CLGN	3.2104	3.2256	2.7013	0.8914	1.089	1.1524	-1.45062	3.0569e-06	down
CR2	2.1416	2.3515	2.2539	0.6501	0.756	0.9136	-1.44789	9.49589e-07	down
SLC36A1	8.4081	7.7609	7.9633	2.9157	2.817	2.505	-1.44731	9.045e-11	down
AUNIP	4.68	4.9548	4.7351	1.7341	1.5575	1.6148	-1.44711	5.06273e-08	down
ARL6IP1	91.435	88.1547	85.3354	32.1973	30.2752	28.0761	-1.44645	1.08336e-12	down
CCNG1	61.9877	59.8655	59.7256	20.1179	21.0811	20.9853	-1.4451	3.70665e-16	down
DTL	8.4273	9.151	8.3777	3.117	2.8462	2.9152	-1.44501	2.12085e-11	down
CHEK1	8.8389	8.2008	8.063	2.6683	2.9486	3.0046	-1.44232	1.36782e-11	down
PEX11B	10.0325	11.2553	10.3535	3.3384	3.4867	4.0739	-1.44094	1.53658e-08	down
NAA50	47.3143	45.7477	44.3983	16.1373	15.6476	15.4066	-1.44067	3.06926e-15	down
BRCA2	1.8611	1.9179	1.906	0.6033	0.6391	0.7155	-1.43975	2.40133e-10	down
CHAMP1	12.18	11.5941	12.2526	3.7314	4.2996	4.3658	-1.43967	4.92595e-12	down
CA2	29.5069	29.4162	30.3863	11.481	9.1356	10.0392	-1.43942	2.20178e-09	down
ZMYND11	3.633	3.6765	3.322	1.0821	1.213	1.3674	-1.4393	9.39546e-10	down
IQGAP2	1.7669	1.7158	1.5325	0.6783	0.5485	0.494	-1.43584	1.57346e-06	down
MCM5	16.8967	18.0717	16.5846	5.164	6.8013	5.8655	-1.43153	1.30302e-09	down
PRR19	1.0111	0.8411	0.5582	0.2547	0.284	0.3028	-1.42978	0.00557993	down
MELK	26.1988	27.088	25.6442	8.8007	9.1117	9.4354	-1.4285	3.14125e-14	down
ESPL1	7.8217	8.2885	7.8685	2.633	2.7788	2.9202	-1.42477	2.3964e-13	down
CENPP	0.6934	0.651	0.5942	0.2321	0.2012	0.2427	-1.42331	1.35603e-05	down
TCF19	0.6255	0.7133	0.5533	0.1851	0.2212	0.2601	-1.42324	0.00177566	down
ORC5	9.2418	9.3629	8.3981	2.729	3.1891	3.4931	-1.42317	6.15888e-09	down
GINS3	3.6014	3.6345	3.3164	1.0046	1.2441	1.4394	-1.42234	6.16351e-07	down
EIF5	31.8387	30.5979	30.682	9.2722	10.9212	12.3324	-1.41839	1.33248e-09	down
DNAJC9	20.8234	20.8873	20.4901	6.6133	7.462	7.6672	-1.41685	2.45894e-12	down
POLR3B	7.6932	7.4423	7.2425	2.3953	2.3597	3.0841	-1.41612	3.73363e-08	down
GALNT7	18.812	18.0037	19.2106	6.1567	6.5885	6.8651	-1.41435	1.73751e-13	down
TRDMT1	1.1118	1.0882	1.1258	0.3516	0.4079	0.4072	-1.41252	8.00026e-09	down
STIL	9.6839	9.5279	10.1303	3.3579	3.39	3.5434	-1.41079	2.53669e-13	down
BRIP1	1.7862	1.6471	1.6754	0.5021	0.6392	0.6552	-1.41031	2.78561e-08	down
SESN3	2.6478	2.3871	2.5069	1.0939	0.8765	0.675	-1.40379	2.96149e-05	down
PRKCQ	0.7063	1.1741	0.8925	0.3523	0.3806	0.2367	-1.39799	0.0035138	down
MTARC1	1.067	1.2181	1.2217	0.3547	0.4627	0.4286	-1.39372	4.02295e-07	down
CDC7	7.5059	7.0446	7.0604	2.2646	2.6341	2.7894	-1.39348	6.2867e-09	down
FZD6	15.9681	16.4086	15.9642	5.1487	6.0097	6.0349	-1.39185	2.05739e-11	down
EXO1	9.6545	9.5595	9.5441	3.2714	3.5003	3.452	-1.39132	6.43294e-12	down
CYP4F2	1.0339	1.228	1.1143	0.3572	0.437	0.4106	-1.38822	0.000262513	down
UGP2	15.578	14.2672	14.1517	5.3341	4.6558	5.7049	-1.38638	1.80664e-09	down
KIF23	22.0602	21.7486	21.1636	7.2528	8.024	7.9125	-1.3859	8.25009e-14	down
CHDH	1.8942	2.2653	2.0165	0.6461	0.7893	0.7808	-1.38022	3.44064e-07	down
H2AX	115.83	118.715	110.093	41.3042	41.5531	40.6773	-1.37849	2.78761e-14	down
SHCBP1	12.5158	12.634	12.2397	4.3263	4.6648	4.4193	-1.37801	3.13335e-13	down
LMNB1	27.3858	27.5609	25.1618	8.946	9.8499	9.9633	-1.37767	3.62117e-12	down
DCLRE1A	6.4985	5.1292	5.6879	1.7458	2.0576	2.4378	-1.37632	4.10339e-06	down
P2RX7	0.9463	1.0293	1.0691	0.3629	0.4414	0.2804	-1.37452	0.000135624	down
TOR1B	12.9983	13.6396	13.3135	4.5344	4.9813	4.8639	-1.37355	2.47286e-11	down
QSER1	13.9981	13.4886	13.571	4.7276	4.7132	5.3535	-1.37239	3.47144e-12	down
CREB3L3	1.6898	1.8062	1.5994	0.532	0.7868	0.5073	-1.37168	0.000353784	down
RAB15	4.0282	4.2813	3.8668	1.2331	1.3821	1.8043	-1.36786	3.33665e-06	down
CENPQ	14.1518	12.9676	12.1628	5.1438	4.5776	4.4668	-1.36546	7.81622e-08	down
ASCL5	1.3838	1.6923	1.4081	0.4942	0.7931	0.3125	-1.36529	0.0072689	down
C12orf4	5.3092	5.3075	5.1522	1.8056	2.1123	1.8061	-1.35971	5.40832e-09	down
ADAT1	5.5261	5.8337	6.1449	1.7598	2.3584	2.2533	-1.35946	1.83952e-07	down
POLQ	4.3665	4.9943	4.5683	1.7692	1.6049	1.6856	-1.35846	1.04727e-09	down
CD79B	1.6378	1.3311	2.0236	0.4972	0.5393	0.7985	-1.35833	0.00270468	down
WDHD1	7.4568	7.3042	7.5093	2.6707	2.7733	2.6791	-1.35343	8.75472e-12	down
DGCR8	7.4803	7.8762	7.3195	2.2937	2.7089	3.3003	-1.35191	5.60994e-07	down
DNAJC5G	0.9924	0.9678	0.8918	0.2582	0.401	0.3931	-1.35133	0.0029827	down
BLM	4.8678	4.9494	4.5665	1.7183	1.6931	1.8491	-1.35114	2.03663e-10	down
PTPRG	8.31	8.0771	8.5894	3.213	3.0202	2.8907	-1.35043	2.11122e-11	down
RTKN2	3.5764	3.6025	3.2867	1.3255	1.1436	1.3644	-1.34837	1.42194e-08	down
FANCA	6.8986	7.4243	6.8562	2.0956	2.9521	2.7209	-1.34793	3.22379e-07	down
BRIX1	19.423	18.5946	16.9459	6.3343	7.0447	6.7845	-1.34621	9.63254e-11	down
SLF2	8.7453	8.3981	8.4734	3.0317	3.2215	3.1449	-1.34572	1.38505e-12	down
SUPT4H1	2.0195	1.88	1.7237	0.605	0.7516	0.7141	-1.34492	0.000252323	down
HP1BP3	21.8326	21.6502	21.6675	7.5043	8.1038	8.3338	-1.34382	1.15343e-13	down
DLST	33.7798	32.6678	33.165	11.0843	12.9649	12.6844	-1.33931	1.57349e-11	down
FOXM1	23.5167	23.8683	22.9944	7.8959	9.308	8.8533	-1.33326	2.32465e-11	down
ERCC6L	6.0533	6.7125	6.4795	2.2932	2.4342	2.4086	-1.33024	1.46471e-09	down
HOXA7	11.2731	11.3903	11.5663	3.8604	4.4505	4.3984	-1.32982	2.89554e-09	down
CKAP2L	8.2905	7.7649	8.1683	2.9649	2.879	3.17	-1.326	3.25631e-10	down
MCM10	9.467	9.0959	8.646	3.126	3.4942	3.5245	-1.32369	3.57951e-10	down
TMEM97	26.0466	25.2659	24.8698	8.8117	9.5321	10.1133	-1.321	4.05764e-11	down
CRYGS	2.4966	2.2747	1.6915	0.9191	0.8014	0.6798	-1.3202	0.00107201	down
ETV7	1.117	0.9315	1.0978	0.3815	0.3291	0.4765	-1.31836	0.00266714	down
IPMK	4.624	4.5494	4.1384	1.8991	1.5388	1.5316	-1.31677	7.68854e-07	down
HOXA10	8.4049	8.7955	8.3312	3.2301	3.1194	3.204	-1.31652	5.12765e-10	down
NCAPG	32.5736	31.6393	30.9175	11.7499	11.5203	12.4999	-1.31031	2.27639e-12	down
FANCB	1.0885	1.0326	0.9947	0.2876	0.3721	0.521	-1.30921	0.000361626	down
AP4S1	0.5812	0.6227	0.6725	0.1947	0.2481	0.2666	-1.30921	7.92126e-05	down
LCMT2	1.4978	1.1867	1.3719	0.37	0.6611	0.4996	-1.30773	0.000795291	down
C2orf76	4.9413	4.6662	5.9537	1.5864	1.9441	2.3657	-1.30763	0.000184874	down
POLD3	3.6152	3.5151	3.2572	1.3353	1.1741	1.4137	-1.30565	2.9602e-07	down
MTX3	8.7834	8.3129	8.5028	2.9561	3.2773	3.4497	-1.30317	3.11797e-10	down
PYROXD1	4.0252	3.9718	4.2579	1.4857	1.6929	1.4453	-1.3031	4.8349e-08	down
PIF1	3.3459	3.4572	3.5124	1.2102	1.3537	1.3666	-1.2927	1.07995e-07	down
AAK1	4.8298	5.1173	5.248	1.8895	1.952	1.9465	-1.2912	3.54522e-12	down
SAMHD1	7.6988	7.955	7.5649	2.721	3.0768	3.0602	-1.29007	5.44169e-11	down
C3orf80	0.9893	0.9578	1.0501	0.2883	0.4104	0.4558	-1.28988	0.00225212	down
SPAST	3.2838	3.3497	3.7357	1.315	1.378	1.2593	-1.28875	1.78708e-08	down
OIP5	13.6612	12.161	10.7959	4.3985	4.2504	5.4156	-1.28505	1.62418e-05	down
MBOAT1	5.1092	4.9941	5.1823	2.0357	1.939	1.8635	-1.28492	2.61682e-08	down
TCHP	2.4589	2.6015	2.2452	0.8168	0.8802	1.1088	-1.28487	4.06107e-06	down
ANLN	56.8918	56.8297	55.1924	22.6344	20.4637	21.5026	-1.28462	1.50254e-11	down
FKBP1A	74.8041	75.5867	75.4745	27.0464	29.1881	30.3122	-1.28339	7.6046e-13	down
NEIL3	7.6021	7.2358	6.909	2.7624	2.8958	2.6687	-1.28252	4.16683e-08	down
LIMS1	12.0996	11.7514	12.073	4.5586	4.4211	4.8472	-1.27673	2.38061e-11	down
ADSL	1.3458	1.5672	1.5658	0.4903	0.5463	0.6948	-1.27591	1.84043e-05	down
TRANK1	0.6055	0.818	0.7625	0.2695	0.3091	0.2622	-1.27387	8.09732e-05	down
TMEM37	2.9177	2.8957	2.8724	1.098	1.3642	0.864	-1.27306	0.000252323	down
CHORDC1	9.5464	9.3087	9.2517	3.3906	3.5949	3.8664	-1.27302	5.69746e-11	down
MTG1	1.0095	0.9592	1.0065	0.3223	0.4416	0.3862	-1.27168	0.000184874	down
MCCC2	3.451	3.7324	3.44	1.3172	1.4014	1.3916	-1.26896	5.66967e-11	down
PCDH19	0.5096	0.6378	0.5877	0.2063	0.267	0.1957	-1.26782	0.000338574	down
COX18	2.1144	2.0494	2.0641	0.75	0.7392	0.9324	-1.26742	2.58623e-06	down
C7orf31	0.7764	0.8433	0.6614	0.2619	0.2983	0.3312	-1.26685	0.0019001	down
RECQL4	23.3104	24.6718	22.632	8.6209	8.9024	9.8603	-1.26638	2.89772e-10	down
FOXD4	1.4145	1.5285	1.6684	0.7361	0.4049	0.6465	-1.26524	0.00421992	down
TMEM237	5.7841	5.5692	5.2656	2.0797	2.0758	2.3011	-1.26429	3.57549e-09	down
SAMD12	1.5192	1.5045	1.635	0.6214	0.6536	0.5285	-1.26394	6.2043e-07	down
PGRMC1	74.588	71.044	73.8811	29.0225	25.5964	30.7986	-1.26068	6.95688e-09	down
AZGP1	0.9834	0.9354	0.7564	0.4478	0.2621	0.3283	-1.25903	0.00869626	down
FANCI	6.0989	6.4957	6.1093	2.1305	2.5325	2.6492	-1.25549	1.06834e-08	down
TACC1	10.0661	10.3607	10.4109	4.1576	4.0642	3.818	-1.25457	6.24283e-11	down
PDF	1.4299	1.7628	1.732	0.6863	0.747	0.4698	-1.25446	0.00130422	down
POLA2	0.754	0.7943	0.7957	0.1988	0.29	0.4444	-1.25036	0.00623369	down
RWDD2B	9.3898	9.4875	9.3575	2.8157	3.7636	4.5429	-1.24838	7.04859e-05	down
SCML2	5.5409	5.5385	5.737	2.0231	2.3474	2.2384	-1.24712	4.89105e-08	down
PSMG1	23.3088	21.8661	22.3139	7.3175	8.7379	10.6768	-1.23905	9.24028e-06	down
ORC6	6.5512	6.8387	6.26	2.4986	2.3814	2.904	-1.23751	2.69092e-07	down
ENPP1	2.6454	2.5797	2.7835	1.0394	1.0397	1.0893	-1.23702	1.14242e-08	down
KCTD3	19.9412	20.5012	20.4024	8.0826	7.8802	8.1167	-1.23581	1.84722e-11	down
MBTPS2	4.9839	5.0134	5.1789	2.0023	1.9449	2.0628	-1.23529	1.07833e-09	down
SETMAR	2.594	3.0662	2.4758	0.7771	1.1586	1.3104	-1.23471	0.000859727	down
TRAPPC14	14.4075	16.3123	16.3537	5.7203	7.1197	5.8282	-1.23274	6.2043e-07	down
RWDD4	4.8142	4.1082	3.951	1.5711	1.6833	1.874	-1.23156	1.96649e-05	down
KIF18B	13.679	15.3944	14.8074	6.1969	5.3999	5.8152	-1.23087	2.60213e-08	down
PRIM1	6.4821	6.5928	6.139	2.4495	2.9191	2.2534	-1.22977	3.78584e-06	down
GNG12	39.6015	37.5642	39.024	15.8562	15.0576	15.2639	-1.22956	6.27521e-11	down
PHTF2	6.2415	6.2555	5.8425	2.4502	2.5128	2.3253	-1.22906	1.92238e-09	down
COG2	5.2185	5.3466	4.8572	1.9902	1.9082	2.2476	-1.22741	2.72529e-08	down
MIS18A	15.8489	15.331	15.1157	5.4647	6.4265	6.5939	-1.22625	1.84719e-07	down
BARD1	3.0496	2.7303	2.7105	1.103	1.1694	1.1111	-1.22598	2.76963e-07	down
DDIAS	6.5704	6.3381	5.8455	2.4218	2.6439	2.41	-1.22531	4.16683e-08	down
MAK16	18.2267	18.0042	17.0413	6.7901	7.0772	7.4283	-1.2225	3.25631e-10	down
TEX14	1.1827	1.1976	1.1869	0.5196	0.45	0.4514	-1.22189	8.45303e-05	down
LIPE	1.9802	2.4911	2.3355	0.9163	0.9487	0.8493	-1.22165	2.04895e-05	down
KIF15	3.8077	3.5057	3.4545	1.4671	1.4696	1.3655	-1.22048	4.67838e-07	down
HYLS1	9.2958	8.7613	7.3364	3.1378	3.772	3.2552	-1.21996	1.12333e-05	down
ANO1	13.2555	13.5788	13.6485	5.3056	5.3435	5.5606	-1.21948	5.58076e-11	down
LRR1	11.2652	11.0025	11.6115	3.3979	5.1067	5.1136	-1.21848	9.65508e-05	down
RAB19	1.1228	1.2923	1.0835	0.3533	0.4235	0.6531	-1.21598	0.00611566	down
TTK	17.5055	18.4639	17.5303	7.5593	7.269	6.6235	-1.21536	6.48045e-09	down
SRD5A3	0.5164	0.6677	0.5499	0.2156	0.2435	0.2387	-1.21516	0.000734777	down
LRRC75A	1.553	1.3907	1.099	0.7409	0.4881	0.3786	-1.21486	0.00962087	down
ASF1B	13.4016	14.2357	12.878	5.2675	5.4536	5.5604	-1.21476	3.50742e-08	down
DICER1	6.6812	6.3637	6.4829	2.4802	2.6619	2.7065	-1.21463	6.71549e-11	down
CMTM1	0.9427	0.9478	1.2898	0.4464	0.3911	0.4343	-1.21392	0.0195886	down
ADAM11	3.5007	3.8787	3.7092	1.6307	1.5043	1.3073	-1.21317	4.8499e-06	down
ADRB2	1.8936	1.5584	1.4889	0.8248	0.6469	0.4917	-1.21303	0.00533095	down
WDR76	7.1541	6.8121	6.5734	2.5193	2.8653	2.8948	-1.2118	1.13516e-07	down
RBL1	3.2741	3.6092	3.1396	1.1488	1.5655	1.3294	-1.20959	1.48303e-05	down
AASDHPPT	15.6075	15.5575	15.2387	5.6404	6.2822	6.8306	-1.20769	7.95917e-09	down
TAF9B	6.7867	5.4342	6.0748	2.0971	2.5521	2.7658	-1.20682	4.53386e-05	down
FBXL5	9.5773	9.3753	9.6742	3.4996	4.0665	4.0454	-1.20229	2.23619e-08	down
FANCD2	5.2098	4.6113	4.8145	1.8291	2.0827	2.0276	-1.20124	3.86248e-08	down
ZNF117	0.6353	0.7165	0.6823	0.2399	0.3214	0.2644	-1.1985	0.000161432	down
HAUS5	5.8282	6.3855	6.7075	2.6292	2.7937	2.2501	-1.19776	2.4297e-06	down
POLA1	2.5477	2.3883	2.3343	0.9546	0.9381	1.0686	-1.19643	7.95716e-08	down
NUP155	18.0122	17.8631	17.1461	6.9605	7.2519	7.3646	-1.19621	2.88188e-11	down
NOL9	9.5655	10.2133	9.6241	3.2244	4.3341	4.4337	-1.19541	6.18631e-06	down
DDX28	5.1977	6.126	5.8772	1.8891	2.6078	2.5325	-1.19383	8.32455e-05	down
UCP2	7.9232	7.0601	6.8969	2.6537	3.4061	2.8606	-1.19381	1.09927e-05	down
VASH2	0.8998	0.8603	0.8103	0.2381	0.4128	0.4046	-1.19217	0.00195158	down
KBTBD8	3.0211	3.1925	2.9028	1.2323	1.2758	1.2091	-1.19198	1.49339e-06	down
TONSL	8.1917	9.0784	8.7229	3.3252	3.5971	3.6941	-1.1914	5.27904e-09	down
PYCR3	1.5536	1.3029	1.2381	0.5481	0.5543	0.5732	-1.19034	0.00043922	down
PGM2L1	5.1142	5.2352	5.4531	2.2228	2.0819	2.1575	-1.18801	1.06834e-08	down
ECT2	30.5197	29.5059	29.0408	12.0311	11.5373	12.9077	-1.18708	9.26832e-10	down
FDXACB1	0.7623	0.6952	0.6972	0.2834	0.2347	0.3783	-1.18342	0.00682265	down
FAM43A	11.4338	9.829	10.6768	5.7248	3.8633	3.4732	-1.18341	0.00140696	down
BRI3BP	15.0985	16.1118	14.6874	5.877	6.1235	6.8661	-1.18247	1.25625e-08	down
FBXO4	1.228	1.348	1.2106	0.5175	0.3975	0.6568	-1.18224	0.00309233	down
SLC9A2	0.9751	1.2409	0.9918	0.4644	0.4386	0.4122	-1.18167	0.00033885	down
MYO5C	5.117	5.265	5.2638	2.0122	2.1403	2.286	-1.18118	6.15888e-09	down
ADSS2	22.7971	22.1043	20.5066	8.3778	8.9161	9.6358	-1.18052	1.92824e-08	down
MRPS17	2.8937	3.3795	3.6921	1.2218	1.4386	1.4476	-1.17921	0.000270235	down
SSX2IP	8.9158	8.8825	9.4122	3.584	3.8019	3.8308	-1.17784	1.11935e-09	down
EPHX4	2.2097	1.5771	1.4479	0.7603	0.6482	0.7541	-1.17768	0.00518782	down
CDC23	14.2655	13.9709	13.6352	5.4605	6.0146	5.7893	-1.17748	2.01673e-09	down
CCNA2	40.9296	41.3588	37.9835	16.3858	16.2824	16.9281	-1.17681	6.34693e-10	down
FAM169A	6.4926	6.9642	6.9657	2.5247	2.6366	3.2803	-1.17619	2.67699e-06	down
UTP20	5.4857	5.5785	5.814	1.871	2.4928	2.6221	-1.17475	1.40463e-05	down
ARHGEF26	1.5078	1.545	1.6232	0.5898	0.6011	0.7511	-1.17371	8.64755e-05	down
TRAK2	12.7744	12.0562	12.9166	4.3979	5.475	5.766	-1.17264	1.52368e-06	down
C21orf91	6.2445	6.7215	6.5385	2.9081	2.668	2.4746	-1.17254	3.25489e-07	down
SRSF6	50.3553	49.9876	48.3672	17.6304	22.2659	21.6829	-1.17247	1.72277e-07	down
SUV39H1	6.9545	6.0605	6.7715	2.7077	2.9001	2.5803	-1.17005	2.51279e-06	down
SIRT4	6.8263	5.5131	6.025	2.7173	2.5575	2.3141	-1.16851	0.000253611	down
P2RY1	1.3485	1.3857	1.4458	0.5183	0.5532	0.6723	-1.16733	8.1908e-05	down
TMX1	20.7161	21.0039	18.8905	8.4943	7.7545	8.9138	-1.16713	5.40846e-08	down
AOC1	0.7733	0.8014	1.1186	0.3854	0.3715	0.3548	-1.16688	0.0053359	down
SNX4	17.7275	17.5475	16.746	6.5211	7.5209	7.597	-1.16609	6.10246e-08	down
TIGAR	2.3106	2.1782	2.4561	0.8364	0.8935	1.1678	-1.16524	6.4024e-05	down
UBXN2B	9.0246	8.9743	9.118	3.6391	3.9349	3.6984	-1.16496	6.00248e-09	down
ZGRF1	2.3243	2.2315	2.1902	0.8788	1.0071	0.9242	-1.16242	8.1993e-07	down
SMC4	26.6606	26.0537	26.2249	10.7413	10.9805	11.2142	-1.16012	4.22366e-11	down
CHMP6	8.5029	9.8824	9.1365	3.3018	3.812	4.406	-1.15995	2.34891e-05	down
DPP4	1.2555	1.1973	1.0564	0.4636	0.4945	0.5095	-1.15879	5.6902e-06	down
ZWINT	22.5899	21.8517	20.3387	7.281	9.5762	10.261	-1.15864	2.60425e-05	down
UHRF1	22.1079	22.0702	20.6167	8.5563	8.7776	9.756	-1.15793	9.31205e-09	down
XYLB	1.4756	1.4875	1.4211	0.501	0.6586	0.6816	-1.15717	0.000130874	down
TRIM59	4.0821	4.1946	3.9733	1.5051	1.7847	1.8438	-1.15631	6.91764e-07	down
DZIP1L	1.3469	1.3965	1.6402	0.5884	0.6401	0.6026	-1.15567	0.000185233	down
NOS3	3.2786	3.1996	3.3066	1.2385	1.3876	1.49	-1.15139	2.03419e-06	down
MCM3	49.2867	50.4537	47.3873	17.9711	20.8354	23.0225	-1.15121	3.44064e-07	down
CAP2	3.7441	3.6915	3.6933	1.4104	1.7973	1.4592	-1.15107	3.73592e-05	down
GMFB	20.6275	20.3374	20.618	7.8861	8.8061	9.2225	-1.14884	5.52382e-09	down
FBXO28	16.0315	15.5734	15.0009	6.3348	6.4462	6.8466	-1.14711	2.54361e-09	down
ZNF594	0.8651	0.9412	0.836	0.2943	0.3145	0.5202	-1.14584	0.00595914	down
EIF1AX	42.6399	40.4054	38.2016	16.3904	16.0844	18.6432	-1.14562	7.06059e-08	down
MOCS3	2.7989	2.5251	2.7785	1.0039	1.2533	1.1617	-1.14528	2.65609e-05	down
FOXRED2	3.2207	3.0606	2.974	1.2261	1.3606	1.3231	-1.14302	6.2043e-07	down
PLK1	33.5055	33.7734	31.8932	13.2753	15.3202	13.3076	-1.14175	2.38999e-08	down
TGFBRAP1	7.7259	8.8326	8.6326	3.2976	3.5511	3.8285	-1.13849	3.5932e-07	down
ACOX1	11.0273	10.5387	11.2996	4.2745	4.6519	5.0083	-1.13826	4.38972e-08	down
BVES	2.7187	3.2325	2.3177	1.1728	1.1693	1.1598	-1.13816	0.000114368	down
IQGAP3	10.0047	10.6256	11.336	4.1938	4.7283	4.6243	-1.13812	7.63361e-08	down
BCLAF1	23.2202	22.787	22.3973	8.7977	9.9773	10.2267	-1.13793	6.35439e-09	down
RAD18	6.9924	6.9733	6.6424	2.7806	2.8864	3.0773	-1.13687	2.47044e-08	down
KNTC1	6.3121	6.3574	6.645	2.7055	2.7505	2.7342	-1.13631	2.84162e-09	down
ENOSF1	3.3951	3.9462	3.5581	1.1573	1.7835	1.6945	-1.13558	0.000368184	down
RCBTB2	0.7488	1.0312	0.7728	0.2273	0.3383	0.5391	-1.13454	0.0311838	down
CCDC150	1.701	1.6632	1.7639	0.681	0.6566	0.8474	-1.13444	3.04578e-05	down
RNF168	10.1766	10.4547	10.4916	4.6105	4.2084	4.3896	-1.13427	3.45184e-08	down
TRIM14	11.1574	11.7473	12.149	4.9659	5.0939	4.8369	-1.13254	1.42538e-08	down
SPIN3	0.8265	0.8051	0.8432	0.3081	0.3683	0.3793	-1.13169	2.13305e-05	down
WDCP	8.0652	9.3419	9.2766	3.3541	4.0648	3.9459	-1.13156	4.04966e-06	down
DNA2	4.4082	4.3021	4.2334	1.706	1.8086	2.0097	-1.13047	1.73064e-06	down
TRIM66	1.6327	1.6735	1.5683	0.5427	0.7523	0.7884	-1.12977	0.000112682	down
AMDHD1	2.7288	2.9863	3.5133	1.309	0.9624	1.6794	-1.12927	0.00449243	down
CLTA	60.8024	60.5711	57.5356	23.3543	26.3758	26.5746	-1.12921	7.98683e-09	down
CCDC18	1.7415	1.8712	1.609	0.608	0.8005	0.8265	-1.12867	0.000142015	down
PLK4	7.4866	7.5321	6.9243	2.7183	3.2795	3.3778	-1.12848	2.88829e-06	down
RPRD1B	7.6179	7.4005	7.0412	3.0583	3.2445	3.1038	-1.12841	6.20972e-08	down
ME2	6.5018	6.4409	6.07	2.5508	2.8933	2.6772	-1.12638	1.52583e-08	down
MMACHC	4.2124	4.3696	4.1166	1.6043	1.826	2.0163	-1.12406	5.53602e-06	down
TMEM126A	18.2626	15.6771	15.6346	6.4767	7.6175	7.1352	-1.12384	2.76787e-05	down
ATAD2	32.2977	32.247	31.3846	13.4564	13.5577	14.0697	-1.12232	1.97837e-10	down
PIDD1	4.9346	5.2964	5.3749	2.2169	2.2953	2.1734	-1.12054	2.54872e-07	down
LRRC15	0.6047	0.7362	0.5815	0.2118	0.3421	0.2738	-1.11823	0.00667226	down
DMAP1	6.0778	5.9336	5.993	2.1476	2.9398	2.6642	-1.11693	2.1933e-05	down
KPNA2	111.701	110.04	112.883	47.1549	48.1916	48.5039	-1.1169	5.96183e-11	down
TELO2	8.9921	8.917	8.5613	3.3588	4.2025	3.8359	-1.1159	1.90183e-06	down
UTP15	7.2155	7.5628	7.5829	2.9595	3.4594	3.2196	-1.11348	1.73575e-07	down
MBD4	7.0022	7.086	6.6069	2.8959	2.7497	3.2892	-1.1133	4.07269e-06	down
NUDT17	2.7338	2.8243	2.8311	0.9412	1.1002	1.6213	-1.11271	0.00491297	down
SKA3	15.1467	14.9924	13.8439	6.0078	6.5502	6.4141	-1.11258	1.08912e-07	down
SGO1	7.2929	6.7067	6.4946	3.1461	3.1181	2.5505	-1.11253	2.39627e-05	down
DHX33	13.0545	13.2455	13.8099	5.762	5.6327	5.8985	-1.11249	8.44533e-09	down
DPY19L3	1.9369	1.8556	2.2845	0.854	0.9373	0.8262	-1.11216	2.96918e-05	down
SNX12	24.8646	25.3271	24.5054	10.0428	11.5418	10.6522	-1.11153	4.16683e-08	down
AP3M1	17.133	17.5671	17.7228	6.8071	7.6517	8.1865	-1.11136	9.74416e-08	down
ELAC1	1.7116	1.2177	1.0996	0.4942	0.5642	0.6945	-1.11059	0.00780244	down
UBXN2A	7.7153	7.3478	6.9557	3.2447	3.1156	3.143	-1.11053	1.22346e-07	down
MOCS2	7.704	7.6084	6.6467	2.7295	3.4414	3.3295	-1.10978	1.12513e-05	down
C4orf46	5.8134	6.1769	5.8335	2.6611	2.4825	2.5513	-1.10954	1.43993e-06	down
CHAF1A	14.4556	14.634	13.1485	5.28	6.8392	6.1611	-1.10854	5.63809e-06	down
SECTM1	3.912	3.9777	4.0764	1.4874	1.8085	1.8956	-1.10821	6.16926e-05	down
ZBTB24	3.1383	3.4773	3.2403	1.2992	1.4995	1.4672	-1.10813	7.36684e-07	down
CTNS	3.5273	3.5747	3.7916	1.2809	1.7156	1.7285	-1.10802	8.90259e-05	down
FANCG	6.1978	6.2883	6.0075	2.1926	2.9735	2.8645	-1.10524	3.05739e-05	down
SECISBP2L	12.1132	11.4502	12.0928	5.4103	4.8247	5.2139	-1.10485	1.1276e-07	down
PHLPP2	2.83	3.0462	3.2074	1.2726	1.2967	1.3695	-1.10483	4.24233e-07	down
MTMR6	8.2701	7.689	8.2113	3.4008	3.6105	3.4694	-1.1043	1.30712e-07	down
GTSE1	12.115	13.1037	12.5305	5.3577	5.585	5.4316	-1.10345	2.78561e-08	down
AGL	9.6508	9.2489	9.1379	3.7315	4.0997	4.3508	-1.10303	9.09519e-08	down
POLE	9.6063	10.1864	9.8861	3.7029	4.4952	4.7059	-1.10224	1.39657e-06	down
ACP2	8.8953	9.1666	8.6213	3.0758	4.2012	4.3425	-1.10219	9.44007e-05	down
NHLRC3	1.0947	0.9549	1.2098	0.4946	0.3739	0.5515	-1.10163	0.002429	down
TMEM203	24.1137	27.6335	25.9457	9.5677	11.3352	12.9483	-1.10046	2.96918e-05	down
CDCA8	29.9864	30.4374	30.9257	12.8391	13.4443	13.4871	-1.09877	5.78476e-09	down
IQCC	1.9738	1.9001	1.8782	0.7762	0.8459	0.8898	-1.09851	0.000922012	down
KLHL15	5.2216	5.347	5.2059	2.7418	2.2156	1.8898	-1.09801	0.000249289	down
FANCM	1.2264	1.2739	1.2379	0.5624	0.4948	0.5714	-1.09787	3.58805e-06	down
SACM1L	9.2084	8.327	9.0225	3.6617	3.9473	3.9699	-1.09741	1.27058e-07	down
SLC35B4	6.9014	6.9767	6.592	2.6855	3.1307	3.116	-1.09689	3.93388e-07	down
PUS10	1.148	0.9477	1.0134	0.3091	0.4425	0.6191	-1.09404	0.0105885	down
HIPK3	15.2114	14.8222	15.0278	6.9144	5.9592	6.8238	-1.09214	3.54808e-07	down
GSTCD	5.2679	5.0103	4.7634	2.3029	1.9289	2.3483	-1.09208	1.3644e-05	down
MCU	11.8526	11.6368	11.4141	4.9187	5.1386	5.2229	-1.09111	2.7339e-08	down
WDR77	26.7882	25.9722	26.596	9.6125	12.6293	12.5595	-1.09063	1.47263e-05	down
ANKRD46	7.9447	8.0852	7.8142	3.0083	3.2399	4.2151	-1.09063	7.2518e-05	down
ZYG11B	8.3679	8.7425	8.8292	3.9054	3.6753	3.7735	-1.08987	3.75018e-08	down
DBF4B	3.5715	3.951	3.7291	1.5348	1.7348	1.6621	-1.08931	1.49272e-06	down
ATP6V0A2	2.0507	2.1391	1.9152	0.7891	0.9138	0.9775	-1.08911	4.92582e-06	down
NFE2	0.8884	0.827	0.9926	0.3407	0.507	0.3291	-1.08778	0.0206454	down
MAT2A	45.3399	45.5793	46.7926	15.4803	19.9528	25.1104	-1.08754	0.000601205	down
SPDL1	9.6834	8.4114	9.1149	3.7299	4.1125	4.116	-1.08625	1.53094e-06	down
METTL1	11.9736	11.0673	11.1771	5.0388	5.0831	4.9019	-1.08543	2.37211e-06	down
BRCA1	3.0274	2.9745	2.8574	1.0588	1.3169	1.5278	-1.08528	9.49798e-05	down
ZBTB26	1.293	1.5571	1.8888	0.551	0.7494	0.7894	-1.08484	0.00442216	down
SPC25	11.991	11.6126	10.4377	4.8413	4.813	5.3342	-1.08453	9.16159e-06	down
TNFRSF1B	0.541	0.49	0.7243	0.293	0.262	0.2058	-1.0833	0.0252616	down
SDR42E1	3.3924	3.4777	3.5687	1.3355	1.6453	1.6213	-1.08243	3.54482e-06	down
AGPS	10.3388	9.5605	9.6815	3.9229	4.284	4.8345	-1.0821	1.07766e-06	down
UTP14A	17.5583	16.4713	16.0855	6.2535	7.8126	8.0436	-1.08196	1.00308e-05	down
LRRC8B	6.9095	5.636	6.2972	2.6534	2.9488	2.7023	-1.0814	8.04663e-06	down
ANKRD44	0.7021	0.6095	0.7214	0.2863	0.3168	0.2921	-1.08021	0.000258754	down
MCM6	35.2165	35.6943	34.1139	13.6636	15.7588	16.9433	-1.08002	6.07128e-07	down
SFT2D2	8.5792	9.5317	8.9917	3.79	3.8589	4.311	-1.0797	1.71592e-07	down
LYRM7	4.5392	4.3662	3.8974	1.7151	1.9264	2.0235	-1.07786	1.09173e-05	down
TP53INP1	13.3629	13.4332	13.7631	5.5366	6.0184	6.3769	-1.07765	8.52803e-08	down
HAUS3	0.5025	0.8332	0.5649	0.2288	0.3035	0.3115	-1.07761	0.0149276	down
IL18R1	1.51	1.5085	1.3176	0.5814	0.8103	0.5184	-1.07578	0.00339497	down
NOP9	3.9113	4.4664	4.6131	1.9225	2.0249	1.7893	-1.07561	1.25733e-05	down
CDC45	6.6967	6.7177	5.2728	2.4666	2.8336	2.9912	-1.0747	0.000181461	down
EXOG	1.8926	2.3338	1.7764	0.7039	0.9997	0.9638	-1.07391	0.00163497	down
SRSF1	25.2086	25.2643	23.9838	9.2511	11.3169	12.486	-1.07261	1.49833e-05	down
ENPP4	10.7179	9.7672	9.821	4.7993	4.4977	4.1255	-1.0718	4.1144e-06	down
MDM1	2.1504	1.8684	2.0588	0.8064	0.978	0.9173	-1.06995	9.84075e-05	down
RAB11FIP2	7.9549	7.7295	7.8703	3.2706	3.3621	3.8461	-1.06931	8.75813e-07	down
LRRC58	23.6098	23.7911	22.3657	11.1004	10.0256	9.8393	-1.06927	2.62862e-07	down
MASTL	7.4803	7.6589	6.907	3.3361	3.208	3.2466	-1.06925	8.89647e-07	down
E2F1	6.2841	7.781	6.9273	2.8615	2.9627	3.548	-1.06568	0.00012497	down
TLR5	0.843	0.7781	0.8173	0.3578	0.3301	0.4023	-1.06508	0.000697537	down
LRRCC1	3.4354	3.2187	3.0747	1.4285	1.4686	1.4419	-1.06375	1.39403e-05	down
PARPBP	5.5743	5.4493	5.6687	2.3105	2.6225	2.5169	-1.06344	2.0299e-06	down
DHX35	2.9622	3.3647	2.868	1.1475	1.5216	1.4428	-1.06305	0.000222747	down
UBQLN2	11.7987	11.9779	11.6118	5.171	5.3292	5.2998	-1.06215	5.16579e-08	down
THEM4	7.1433	7.2578	7.6173	2.785	3.4465	3.6281	-1.06062	1.76101e-05	down
CHRNA5	6.1296	6.1037	6.5281	2.4579	2.9042	3.0441	-1.06006	1.99896e-05	down
HSPA4L	10.3831	9.8547	9.7684	4.407	4.2667	4.7527	-1.05955	1.0811e-07	down
RIBC2	1.7245	1.9715	1.9982	0.6613	0.7987	1.1228	-1.05816	0.01138	down
SNX5	19.3312	20.0135	20.0389	8.363	9.2218	9.0138	-1.058	1.12238e-08	down
JKAMP	16.9793	16.7877	16.5809	7.2633	7.4361	7.866	-1.05736	3.72296e-08	down
ASPM	9.1565	8.5326	8.4201	3.8046	3.8	4.1202	-1.05452	1.33581e-07	down
OSGEPL1	3.9316	3.373	3.9642	1.3199	1.9044	1.8547	-1.05328	0.00122778	down
RAD54L	5.0393	5.9145	5.8637	2.7512	2.2992	2.4964	-1.05256	7.34753e-05	down
KRT7	10.5402	9.8379	10.5741	4.3656	5.0929	4.455	-1.05228	3.58805e-06	down
ADGRA3	11.0056	10.8341	10.1662	4.2809	4.9552	5.191	-1.05008	1.50812e-06	down
PDSS1	12.9949	11.6672	12.2613	5.2599	5.8269	5.5434	-1.04999	7.44925e-06	down
TRAIP	3.8963	4.5892	3.9161	1.5428	2.2043	1.8428	-1.04996	0.000758806	down
DCLRE1C	1.6398	1.5299	1.623	0.6348	0.6675	0.869	-1.04593	0.000214312	down
C12orf43	4.0487	3.9366	4.2128	1.4995	1.9767	2.0495	-1.04524	0.000161663	down
POMZP3	5.4684	6.7055	6.0335	2.4098	3.5761	2.2199	-1.04504	0.0048779	down
LYRM2	4.3175	3.9482	3.9131	1.6123	1.8734	2.0292	-1.04495	2.15761e-05	down
MARS2	9.198	10.0068	9.8798	3.7397	4.0267	5.4185	-1.04465	0.000453532	down
CENPU	7.7559	7.3235	6.1545	3.1489	2.8714	3.5927	-1.04462	0.000215189	down
QTRT2	7.2912	6.9791	7.1514	2.5674	3.5829	3.555	-1.04425	0.000181941	down
TCP1	119.774	113.26	111.777	48.6005	52.5046	54.8867	-1.04398	4.47393e-08	down
TMEM209	8.7792	8.2389	8.3729	3.5236	4.0832	3.8914	-1.04284	2.01081e-06	down
MCM8	2.8444	2.7348	2.5923	1.1644	1.2529	1.2869	-1.04209	8.11498e-06	down
RFC4	19.0779	17.0394	15.2833	7.6549	8.1166	7.5014	-1.04187	1.77061e-05	down
MOB1A	39.2877	38.5145	37.444	16.7807	17.2119	18.2121	-1.04172	1.17392e-08	down
C5orf34	2.1869	2.4807	2.0808	1.0209	1.109	0.9172	-1.04161	0.000999433	down
RBM12B	9.7469	9.1961	9.7448	3.4799	4.3944	5.1546	-1.04093	0.000283808	down
CCNF	13.4145	13.3357	13.2397	6.1164	6.1344	5.8718	-1.03994	4.46922e-08	down
DIPK1A	8.1676	7.6533	7.0615	3.3204	3.6231	3.4536	-1.03741	1.32111e-05	down
SKP2	2.912	2.9151	2.9509	1.1349	1.3759	1.485	-1.03707	2.07581e-05	down
ZWILCH	10.0328	9.8487	9.1467	3.8685	4.1233	5.2465	-1.0348	0.000123532	down
PBK	57.4033	54.8987	52.9614	23.7501	24.9288	26.5936	-1.03434	1.71562e-07	down
TUBGCP4	7.6997	7.863	7.3723	3.1796	3.6044	3.6643	-1.03433	4.19343e-07	down
WDR62	3.0025	3.1319	2.8852	1.3878	1.4496	1.2673	-1.03275	3.8477e-06	down
MIER3	8.934	8.7541	8.7733	3.9983	3.6425	4.4285	-1.03245	5.80161e-06	down
COX15	9.2795	9.5853	9.2829	3.8686	4.6445	4.3245	-1.03242	2.19637e-06	down
LITAF	25.0002	24.4833	24.8744	10.5436	11.2148	12.1602	-1.03239	1.71592e-07	down
FOXN2	10.3492	10.6663	10.7562	5.2954	4.5608	4.6039	-1.03236	5.61484e-06	down
RIOX1	3.3209	3.4257	2.7258	1.2465	1.6714	1.407	-1.03164	0.00194628	down
GTF3C4	13.7725	14.0215	13.8728	6.1045	6.4124	6.5059	-1.03034	1.32937e-08	down
CGGBP1	12.8554	12.9412	12.3167	5.946	5.83	5.6134	-1.02996	1.2676e-07	down
SYK	2.2585	2.1124	1.8384	0.7339	0.9398	1.1805	-1.0297	0.00373159	down
C1orf112	3.0444	3.1873	3.0231	1.045	1.5182	1.6816	-1.02955	0.00195444	down
FBXO5	10.0858	10.6429	9.8679	4.9711	4.5118	4.4919	-1.02751	3.70834e-06	down
CSE1L	69.9986	65.7456	63.4921	27.3135	30.9927	32.9112	-1.02732	1.75088e-06	down
CDK6	25.1231	25.4678	25.4414	12.2746	11.0272	11.4603	-1.02693	1.58534e-07	down
GPR63	3.0644	2.7666	2.9045	1.2816	1.2483	1.481	-1.02506	6.95778e-05	down
SLC35G1	2.4673	2.4098	2.5951	0.9577	1.2128	1.263	-1.0248	0.000195048	down
KIF14	8.1191	8.2845	7.9501	3.7868	3.3921	3.9836	-1.02455	2.83379e-06	down
SLC1A4	1.5281	1.8153	1.5582	0.7683	0.6904	0.7945	-1.02153	0.000309627	down
FAAP24	1.9391	1.8615	1.7629	0.8094	0.9903	0.7496	-1.01912	0.00300684	down
CCNB1	89.2561	85.3526	82.8567	36.9319	42.7756	38.7917	-1.01892	4.81327e-07	down
CDKN2C	3.2765	3.6125	2.8713	1.5003	1.2082	1.8037	-1.018	0.00326195	down
AP5M1	3.9377	4.0331	4.1989	1.6617	1.8404	2.1124	-1.01734	1.78241e-05	down
TBC1D30	0.6488	0.7289	0.7058	0.219	0.3744	0.3722	-1.01691	0.0098988	down
RBM45	4.0993	3.5797	3.3776	1.4197	1.6441	2.0541	-1.01652	0.00126875	down
OSGIN2	13.0305	14.1079	12.3172	6.1821	6.2663	5.7408	-1.01464	2.77555e-06	down
HMMR	21.1727	21.3452	19.0727	9.622	8.677	10.1227	-1.01459	6.22151e-06	down
POP1	8.6328	9.0953	9.1622	3.2008	4.3541	4.8907	-1.01426	0.000837331	down
STAC3	1.7437	1.5495	1.8073	0.7699	0.9217	0.6424	-1.01407	0.00980396	down
SLC9A8	2.6484	2.5395	2.5983	1.1589	1.2823	1.1501	-1.01398	2.40333e-05	down
ENSG00000284946	0.4405	0.7339	0.6198	0.2956	0.2551	0.2769	-1.01302	0.0173309	down
SASS6	6.3977	5.9558	6.135	2.8753	2.7277	2.9546	-1.01067	1.00142e-05	down
ALDH1A3	84.4849	85.6573	85.1354	35.8447	39.6205	42.7494	-1.01049	4.08649e-07	down
PSRC1	11.5323	11.5103	10.7489	5.0928	5.5646	5.002	-1.00771	5.23138e-06	down
GEMIN2	6.2725	5.8774	6.2858	2.9122	2.7252	2.9118	-1.00721	4.04897e-05	down
DRAXIN	2.2127	2.6813	2.4063	1.2364	0.976	1.1711	-1.00711	0.000479997	down
ELMOD2	9.3171	8.8367	8.4484	3.6344	4.2115	4.5194	-1.00644	1.63828e-05	down
ORAI2	3.8148	3.6717	3.9244	1.6986	1.7821	1.8204	-1.00552	1.29198e-06	down
DUT	13.9235	14.1516	12.609	5.4227	6.7485	6.7541	-1.00521	4.38296e-05	down
MKI67	56.4687	57.6369	58.0843	27.954	25.8963	26.0882	-1.00501	9.62063e-08	down
LIN7C	16.0298	15.3793	15.3401	7.3045	6.9494	7.4902	-1.00323	4.53249e-07	down
TMEM138	3.3884	3.6691	3.7158	1.3761	1.8309	1.8184	-1.0019	0.000221673	down
PSPC1	14.7368	13.7616	13.6343	5.8384	6.9098	6.898	-1.00131	6.69179e-06	down
EME2	3.6521	4.1108	4.352	1.7491	1.8109	2.0901	-1.00119	7.80293e-05	down
SPATA5	4.781	4.3901	4.4775	2.1177	2.1981	2.042	-1.00029	3.19174e-06	down
CLPSL2	0.1808	0.1683	0.3199	0.5764	0.9378	0.4628	1.72037	0.0668847	ns
ENSG00000276302	0.3967	0.6463	1.0528	0.0903	0.2805	0.2538	-1.65533	0.108617	ns
H2BK1	0.1928	0.2693	0.3411	0.6146	0.7272	0.987	1.62942	0.0638761	ns
C19orf33	0.1808	0.1683	0.4265	0.4941	0.682	0.6942	1.4084	0.128431	ns
S100P	0.4692	0.2184	0.1383	0.5341	0.6635	0.9006	1.39431	0.163257	ns
TMEM169	0.6091	0.6237	0.7363	0.3051	0.0718	0.3508	-1.34744	0.0569896	ns
ENSG00000285085	0.7673	0.1099	0.3481	0.8063	0.7235	1.133	1.21233	0.157963	ns
ENSG00000261582	1.1487	0.4861	0.739	0.1902	0.4923	0.2673	-1.20705	0.205834	ns
IGLV1-51	0.7101	1.7186	1.8424	0.6467	0.5356	0.5452	-1.18779	0.159718	ns
TMEM270	0.8508	1.056	1.0034	0.3616	0.4278	0.4355	-1.15392	0.0598323	ns
H4C3	2.4552	2.6666	1.6088	0.9938	1.4148	0.3491	-1.1444	0.112248	ns
ACTRT3	0.7934	0.9233	0.7408	0.2108	0.2805	0.5923	-1.13403	0.068404	ns
H2AC13	0.2232	0.6234	0.6581	1.3213	0.9471	0.7141	1.12573	0.177578	ns
CFAP77	0.2571	0.3111	0.3335	0.5385	0.7272	0.4606	1.05372	0.0577865	ns
PGAM4	0.2942	0.426	0.5783	0.774	0.7089	1.004	1.04171	0.0612896	ns
C15orf48	0.4485	0.3416	0.1923	0.7426	0.5766	0.5739	1.03712	0.112562	ns
VMO1	0.8255	0.1921	0.8925	0.188	0.2595	0.4402	-1.03128	0.306021	ns
MEIG1	0.6415	0.562	0.8901	0.2062	0.4981	0.2415	-1.02293	0.136336	ns
GIP	0.4629	0.5746	0.91	0.1405	0.291	0.4937	-1.02226	0.25797	ns
WFDC10B	0.1748	0.2441	0.6186	0.398	0.7418	0.783	1.01821	0.276803	ns
H3C13	0.4712	0.2193	0.1389	0.4291	0.4443	0.7537	1.01043	0.361078	ns
IFITM1	0.5969	0.6791	1.095	0.302	0.3752	0.4244	-1.0068	0.0945472	ns
CDNF	0.4866	0.5134	0.3061	0.7976	0.7647	0.9133	1.00313	0.0550738	ns
HIVEP2	3.7198	3.9693	4.341	8.3241	6.9547	7.1123	0.999488	6.70094e-05	ns
KHNYN	6.1412	5.6593	6.4554	11.6623	11.3343	11.0045	0.999001	2.65313e-06	ns
HS3ST3B1	2.027	1.5326	1.5655	3.4671	2.862	3.2129	0.998164	0.00137443	ns
TNKS1BP1	11.2124	10.9127	11.1736	20.5705	20.9331	20.4604	0.99728	3.73363e-08	ns
TICRR	5.8952	5.708	5.7683	2.6007	2.4574	3.0665	-0.997032	2.91196e-05	ns
L3MBTL2	7.5662	7.9472	7.3905	2.8889	3.7755	4.0595	-0.996833	0.000275838	ns
GJB5	4.4439	5.4653	4.6642	8.9854	9.3798	8.7132	0.995207	0.000227677	ns
POFUT2	6.0973	6.2464	6.6689	11.6465	12.058	11.614	0.995127	5.49111e-07	ns
ZNF41	1.4172	1.4476	1.4974	2.5904	2.5984	2.9221	0.994946	5.50742e-05	ns
ZXDA	0.7909	0.7772	0.9069	0.3802	0.4454	0.3233	-0.994681	0.00767929	ns
TNNC1	10.0222	10.1412	9.3079	4.9826	4.1543	4.647	-0.994364	0.000376436	ns
RNFT2	3.2692	3.5697	3.2573	1.3863	1.6677	1.6791	-0.994229	4.94517e-05	ns
DBP	4.1315	3.8303	4.049	9.3795	6.6105	6.2357	0.992841	0.00347656	ns
CDCA3	7.9258	7.9581	7.7321	3.3822	3.9929	3.695	-0.992684	6.11831e-06	ns
COX7A2L	15.8977	16.0842	16.0767	6.7949	8.1316	7.6184	-0.99182	2.21399e-06	ns
ACSL4	16.538	15.3544	15.1338	7.6039	7.2614	7.1753	-0.991541	7.36364e-07	ns
LIPH	5.4609	5.6486	5.5502	10.8309	10.3109	9.6977	0.991083	4.1857e-06	ns
MSH2	6.569	6.4538	6.1038	2.9618	3.0589	2.9522	-0.99054	2.86898e-07	ns
EFNA2	4.6719	5.41	4.005	8.7587	8.8533	8.4871	0.990292	0.000268289	ns
FKTN	1.5887	1.7242	1.6816	0.7296	0.7964	0.8202	-0.990044	5.31769e-06	ns
EXOSC1	10.6842	10.6505	9.4874	4.3168	5.2846	4.8804	-0.98989	4.17318e-05	ns
KANK3	3.6095	4.0483	3.6085	6.7624	7.4065	6.6869	0.989767	2.63686e-05	ns
ARHGAP11A	1.6299	1.5494	1.1086	0.5733	0.6668	0.7836	-0.989758	0.00746804	ns
HSD17B8	4.3889	3.1531	4.5575	7.7335	7.1071	7.5092	0.989664	0.003508	ns
NSL1	2.9998	2.9038	2.6265	1.1175	1.3786	1.5193	-0.98939	0.00026357	ns
AMMECR1	9.7511	9.516	9.5952	4.7028	4.111	4.7381	-0.989287	6.51536e-06	ns
CCDC107	6.3611	6.4857	6.5646	12.1381	12.3527	11.3871	0.989056	2.63759e-05	ns
NAAA	3.19	2.9231	3.0984	5.5939	5.6854	5.7633	0.988891	7.83648e-06	ns
MYPOP	4.2831	4.4755	4.2956	8.3851	7.8023	7.9422	0.988486	4.547e-05	ns
APOBEC3H	0.839	0.74	1.3541	1.6087	1.7488	2.0344	0.988125	0.0440017	ns
PELI3	2.2795	2.9997	2.9209	1.1405	1.3002	1.4226	-0.987902	0.00185392	ns
MICAL2	3.1162	3.3339	3.5882	6.8644	5.7269	5.9346	0.987042	5.37747e-05	ns
TNFRSF25	4.3541	4.8134	4.952	7.7301	9.0052	9.3699	0.986663	3.77407e-05	ns
MCRIP2	1.7171	2.4592	2.2069	3.9896	3.9022	3.8877	0.986547	0.000801736	ns
TEDC1	3.3898	3.5933	3.2101	1.4347	1.7109	1.6571	-0.986427	5.37509e-05	ns
CEP192	4.9901	5.1962	5.2074	2.3333	2.6368	2.2716	-0.985957	5.70778e-06	ns
LAMB3	49.7032	51.0066	52.5504	108.547	94.7167	79.262	0.985709	0.000303298	ns
THAP10	2.132	1.8591	1.9098	0.8111	0.9161	1.0706	-0.985652	0.00718352	ns
RTN2	10.9048	10.1038	9.5906	18.5684	20.0154	17.8769	0.984915	6.89126e-06	ns
NCAPH	9.6137	10.1754	8.6807	4.2355	4.5284	4.6555	-0.984645	5.99791e-06	ns
QRSL1	7.1017	6.762	6.488	3.3307	3.114	3.1375	-0.984568	7.87235e-06	ns
RRAGD	7.9585	7.1665	7.4427	14.0416	13.9448	13.626	0.984164	1.61738e-06	ns
SELENOK	24.4359	23.4238	22.3525	44.8758	41.899	42.5557	0.98304	1.44799e-06	ns
SDCBP2	0.9305	0.8863	0.9698	1.8327	1.7751	1.4954	0.981688	0.00486534	ns
RXRB	3.5723	3.4839	3.2603	6.894	6.6564	5.4061	0.981253	0.000318715	ns
PAFAH2	5.3423	5.4205	5.0648	1.8693	2.5118	3.1297	-0.980896	0.004339	ns
MED12L	1.498	1.6061	1.5852	0.8417	0.7734	0.5914	-0.980767	0.00120278	ns
SPIN1	20.4048	20.3485	20.5446	9.6456	9.997	9.3147	-0.980174	2.55948e-07	ns
TTC9C	5.9048	7.0453	5.8608	12.5162	10.9588	11.0688	0.979617	0.00014656	ns
NMI	2.4519	1.9099	2.2623	0.9114	0.9594	1.2807	-0.979575	0.00623369	ns
IRAK1BP1	1.6655	1.5436	1.2572	0.6404	0.7468	0.7294	-0.979256	0.00146844	ns
ANKRD13B	4.1301	4.597	4.3417	7.6745	8.3448	7.9938	0.978831	4.61187e-06	ns
PARP9	2.4661	2.3073	2.4275	1.0301	1.1422	1.2418	-0.978555	6.2229e-05	ns
TRIM5	5.7618	5.5176	5.2733	10.7016	9.8822	9.8051	0.978539	5.69001e-06	ns
CORIN	0.5149	0.6578	0.4457	0.9577	0.9709	1.0514	0.978203	0.00245582	ns
MBD5	0.6905	0.6849	0.5874	1.2411	1.1783	1.1849	0.978007	3.57522e-05	ns
GPR3	1.8871	1.6364	2.3172	3.555	3.7537	3.3744	0.977984	0.00306019	ns
MCMBP	33.7135	34.2934	32.5015	14.2354	16.3113	17.0668	-0.977913	2.46473e-06	ns
RAVER2	9.4974	10.2432	10.3564	4.5024	4.8154	4.9337	-0.977909	1.61738e-06	ns
EFNB2	24.1281	22.256	24.0052	47.1545	39.6726	42.3192	0.977856	2.05783e-05	ns
SHPK	1.7792	1.7649	1.9953	0.8633	1.2376	0.5039	-0.977699	0.0533009	ns
NFE2L1	35.5609	35.7534	36.8139	64.2847	65.5999	68.6539	0.977645	4.09696e-08	ns
SEPTIN1	0.7995	0.6833	0.4483	1.2652	1.1493	1.1405	0.977613	0.0168671	ns
MTRR	8.7481	8.6345	8.3625	3.9642	4.2405	3.982	-0.977588	9.64303e-07	ns
SLC38A9	2.6485	2.5472	2.3262	1.1404	1.2516	1.1699	-0.977452	4.25056e-05	ns
EFHD2	39.0668	42.2539	41.1656	76.7966	70.1777	77.5601	0.976181	1.07856e-06	ns
EHF	2.7217	2.8912	3.082	5.4439	5.6835	4.7758	0.974182	6.46306e-05	ns
CALR	346.915	335.58	332.264	599.152	617.738	641.469	0.973774	3.45184e-08	ns
TCTN2	2.0993	1.9745	2.1187	3.8928	4.0304	3.3929	0.973375	0.000129499	ns
KCNK7	0.4889	0.4876	0.3295	0.8269	0.6585	0.9385	0.97332	0.0754966	ns
DNAL4	4.6149	5.3967	5.4162	8.6543	9.646	9.9499	0.973305	8.12355e-05	ns
RCAN1	4.8151	4.6819	5.0522	9.9336	9.013	7.6341	0.972858	0.000225567	ns
CENPO	6.2271	7.2509	6.9784	3.0726	3.4266	3.2158	-0.97282	2.07581e-05	ns
MYCL	1.6367	1.8182	1.4284	2.9811	3.0144	2.9463	0.972682	0.0002306	ns
HAUS1	12.3834	12.0862	12.1148	5.2946	5.9733	6.1388	-0.972525	2.05783e-05	ns
STAT3	10.5035	10.4479	10.9173	20.4826	19.1335	18.633	0.972185	1.01085e-06	ns
LIG1	5.8612	5.6285	5.9081	2.6423	2.777	2.8533	-0.972026	8.76197e-07	ns
TMCC2	2.7707	3.021	2.5404	5.8157	4.9208	4.4686	0.97165	0.000648304	ns
ELL	7.9753	7.8009	8.002	16.4804	13.6841	13.2251	0.971094	0.000115652	ns
C1QL4	11.4323	10.9156	11.4721	19.7069	19.3479	22.7812	0.970755	2.08125e-05	ns
SEMA4G	5.6932	6.3386	6.973	12.2691	11.1	11.3158	0.970723	5.79624e-05	ns
CDCA5	17.9281	18.0081	17.8546	8.0993	8.0516	9.4782	-0.969812	8.33799e-06	ns
STX12	9.1708	8.5374	9.1193	15.4334	17.2395	16.2932	0.96879	2.76621e-06	ns
SLC30A6	8.5366	8.1941	7.8764	3.664	3.7165	4.3646	-0.968043	2.91233e-05	ns
MTX2	25.4819	25.1894	23.3754	11.2225	12.2258	11.8583	-0.967851	4.4216e-06	ns
TBC1D22A	4.75	5.0895	5.0138	8.7748	8.5263	9.7898	0.967759	8.21518e-06	ns
BLID	0.6937	0.6458	0.2975	0.8615	1.1298	1.0492	0.967496	0.133339	ns
SFPQ	48.6739	50.5145	49.6176	18.5472	25.3898	27.134	-0.967405	0.00068647	ns
RNASEL	2.5254	2.2418	2.3935	1.035	1.2501	1.1311	-0.967135	0.000294364	ns
ZC3H6	1.1049	0.9719	0.9387	1.9996	1.8275	1.6596	0.966489	0.000344539	ns
ACHE	2.9425	3.2947	3.5984	6.3105	6.1371	5.4315	0.966288	0.000241431	ns
PFAS	5.8478	6.2784	6.3333	2.5501	3.405	2.8624	-0.965548	0.000210919	ns
AADAT	7.5145	6.5972	6.9762	3.1677	3.3673	3.5467	-0.965455	7.86122e-05	ns
TNS4	28.6248	27.8296	29.5224	13.5456	12.795	14.7255	-0.96524	3.21952e-06	ns
MOB3A	9.7558	10.2606	10.6732	18.0731	18.4603	19.3073	0.964714	9.8956e-07	ns
NUDCD3	3.9982	4.1379	3.6552	7.0027	7.0764	7.3534	0.962968	2.13813e-06	ns
FAAP100	10.0104	10.8753	11.198	4.9625	5.167	5.2167	-0.962802	3.08938e-06	ns
STYXL1	9.5885	10.2702	10.1203	17.7378	18.7241	17.988	0.962506	3.02808e-06	ns
RBM14	14.0409	14.4123	13.9863	6.087	7.1702	7.0697	-0.962098	4.1035e-06	ns
EXOSC2	8.0801	8.0007	7.6345	3.0676	4.1336	4.1707	-0.961963	0.000351894	ns
RTL8C	47.179	45.1282	47.5546	87.9596	85.0809	80.7794	0.961792	1.90183e-06	ns
SMC2	8.8115	8.3221	8.1066	3.8725	3.5826	4.6439	-0.961478	0.000161438	ns
TMEM201	5.8875	6.1144	6.1506	2.6954	3.1711	2.8254	-0.961264	1.35586e-05	ns
RFXAP	1.3643	1.3369	1.6091	0.6976	0.6319	0.7351	-0.961017	0.0129871	ns
LRIG3	2.6517	2.95	2.5286	1.353	1.2856	1.2515	-0.960541	0.000184945	ns
CENPK	2.923	2.6615	2.51	1.3077	1.366	1.1977	-0.960464	0.000535066	ns
MRE11	3.117	2.942	2.9971	1.3833	1.5272	1.4279	-0.96045	2.69377e-05	ns
PRPF38A	11.1725	10.9776	10.1961	4.7292	5.3136	5.475	-0.960016	8.40646e-06	ns
PHF21A	1.7028	1.6591	1.6259	3.1577	2.8575	3.0231	0.959558	3.26355e-06	ns
TMEM200A	4.0645	3.8013	3.4257	6.9824	6.6778	6.7945	0.958333	2.79244e-05	ns
DCK	12.4978	12.0323	11.0237	5.8855	5.6738	5.4908	-0.957947	2.24687e-05	ns
CPA4	19.931	22.3483	22.7171	40.3326	39.81	37.474	0.95783	4.73968e-06	ns
MCM7	58.9082	60.1391	54.5486	25.2357	29.6309	28.5302	-0.957305	4.06107e-06	ns
KLRG2	0.6912	0.5958	0.6642	0.3264	0.3379	0.2621	-0.957241	0.0660303	ns
CASZ1	2.6608	2.6539	2.6956	5.6276	4.6179	4.2221	0.956862	0.000501424	ns
DNASE1L1	6.765	6.808	6.9854	12.3707	12.6187	12.1991	0.956848	1.16837e-06	ns
RAB5A	16.2928	15.8363	15.1862	29.0486	28.8444	27.6819	0.956498	8.14508e-07	ns
GPCPD1	4.6282	4.9968	4.9442	2.1614	2.5584	2.2802	-0.956269	2.76787e-05	ns
DTYMK	20.4254	22.1015	20.9127	8.7661	10.1615	11.6109	-0.95624	0.000137175	ns
TRIQK	3.7974	3.2596	3.4027	6.4002	6.1226	6.3849	0.955275	2.6992e-05	ns
GPRASP2	2.5788	2.5117	2.4613	1.1268	1.1104	1.4116	-0.955116	0.00123022	ns
TVP23B	7.4606	7.3659	6.951	13.125	13.1989	13.0296	0.954962	7.70875e-07	ns
METTL27	5.1052	4.788	4.1789	8.2579	8.7652	8.4349	0.954766	0.000343965	ns
MAMDC2	4.6946	4.399	4.8653	8.5791	8.65	7.9581	0.954153	2.77284e-05	ns
TRUB1	20.0925	19.0476	19.6244	8.6531	9.2338	10.4307	-0.953961	1.55532e-05	ns
LGALS7B	0.2511	0.8571	0.5923	0.9147	1.1049	1.0712	0.953412	0.198233	ns
INSL3	0.7781	0.78	0.4941	1.3627	1.4108	0.9191	0.951741	0.102467	ns
SPAG5	17.2039	17.2968	17.2815	8.0509	8.2455	8.6711	-0.951734	4.58637e-07	ns
CRELD2	8.5655	8.5513	8.5764	14.7544	15.9311	15.6557	0.951726	4.74968e-07	ns
SETD6	2.1272	2.06	2.029	0.8191	1.0029	1.1876	-0.951672	0.00142089	ns
NDOR1	3.6949	4.0047	4.0942	1.5807	2.1386	1.9759	-0.95128	0.000650234	ns
YTHDC2	4.9338	4.9595	5.005	2.2536	2.2947	2.6434	-0.951248	1.29159e-05	ns
NKX6-1	5.2432	4.8417	5.5539	10.7535	8.973	8.4009	0.950794	0.000626178	ns
DHFR	13.4882	13.7808	13.4417	6.1705	6.4004	7.0841	-0.950694	4.38404e-06	ns
TRA2A	33.4034	30.789	30.2983	12.5491	16.074	17.0509	-0.950287	0.000331069	ns
RAB11FIP5	10.2377	10.5652	11.0038	20.8144	19.0406	17.3487	0.949568	3.37568e-05	ns
OPN3	0.9642	1.1048	1.2422	2.1616	1.9862	1.7845	0.948987	0.00337799	ns
PHF1	5.7762	6.1066	6.1242	10.8009	11.3998	10.1838	0.948984	1.10451e-05	ns
CUL2	6.4489	6.3157	6.4328	3.013	3.2308	3.029	-0.948574	7.10353e-07	ns
SAXO2	0.8366	0.8283	0.7361	0.3265	0.4758	0.3569	-0.947888	0.0186948	ns
DAGLA	2.5435	2.9177	3.4943	1.5096	1.4911	1.3167	-0.947694	0.00204871	ns
PPP1R9B	24.6005	25.1038	26.2991	47.2526	46.4875	42.8446	0.947662	2.4977e-06	ns
TMEM167B	7.538	7.3874	6.438	12.9781	13.552	11.8578	0.947135	6.52886e-05	ns
CCDC142	2.005	2.1509	1.8693	0.8782	1.1523	0.8797	-0.947086	0.00189374	ns
SLC25A10	4.5105	4.8857	4.7481	1.9195	2.7624	2.1579	-0.946953	0.00239179	ns
CRELD1	0.3339	0.4662	0.3797	0.619	0.8095	0.6943	0.94682	0.00720061	ns
PIK3R3	0.5825	0.8273	0.5373	0.2857	0.2535	0.411	-0.946811	0.037731	ns
ZNF695	0.8825	0.9721	0.8327	0.4822	0.2635	0.5647	-0.946647	0.0540347	ns
SLC25A40	5.6612	5.2499	5.357	2.662	2.377	2.8368	-0.946583	0.000101999	ns
CIT	2.2692	2.2761	2.3324	1.1045	1.2419	0.9787	-0.946096	8.43722e-05	ns
ASPH	25.4725	24.0036	23.9947	46.0255	42.4581	43.4247	0.946067	1.2685e-06	ns
CREG2	0.3287	0.3788	0.443	0.8054	0.6272	0.6209	0.945981	0.0129326	ns
ST3GAL1	5.9037	6.013	6.4993	12.6232	10.5507	9.8474	0.945922	0.000327039	ns
L1CAM	9.0438	9.1761	9.7791	16.881	17.1335	16.2421	0.945637	1.26871e-06	ns
POLE3	34.307	34.1664	33.2649	15.0334	16.9632	17.3285	-0.944559	3.24711e-06	ns
SIKE1	14.0966	14.3183	13.4312	6.2056	6.8403	7.2448	-0.944436	5.29471e-06	ns
PKMYT1	10.8065	11.094	11.1343	4.7944	6.1053	5.1168	-0.943728	8.8432e-05	ns
RNF26	28.3857	29.9915	27.9772	13.5404	14.6926	13.6161	-0.943591	1.79884e-06	ns
ULK1	4.5383	4.6703	4.3437	8.8143	8.0457	7.4037	0.943171	4.71982e-05	ns
LYPD3	11.0396	10.9233	11.3302	21.7803	19.1716	18.6271	0.942665	5.0209e-05	ns
ZNF184	1.953	1.8945	1.8776	3.079	3.6211	3.5705	0.942346	0.000364317	ns
SKA1	3.7146	3.9546	3.6397	1.6134	1.7782	2.1209	-0.942178	0.00110382	ns
GALK2	1.9485	1.7999	1.8279	3.2956	3.2489	3.4467	0.942083	2.69908e-05	ns
HMOX1	33.8022	35.8162	35.8552	62.7031	65.1672	60.9783	0.941974	6.37758e-07	ns
UFM1	12.8589	13.1795	13.4117	24.5125	23.3459	22.732	0.941601	1.79983e-06	ns
PDE6G	0.4541	0.6106	0.7735	0.0919	0.4281	0.3874	-0.941529	0.256463	ns
STX17	6.0499	5.8398	5.3078	2.9807	2.6009	2.7606	-0.941405	6.16744e-05	ns
MIDN	18.8387	17.6514	18.3642	36.5766	32.8944	28.6202	0.941356	0.000187208	ns
TRIB3	8.6952	7.5008	7.1867	12.8109	14.4664	14.6292	0.941232	0.000113484	ns
PPARG	2.2086	2.1076	2.1372	4.0522	3.9998	3.4873	0.941046	4.28554e-05	ns
SEC14L2	2.9465	3.1711	3.442	5.649	5.8486	5.5962	0.940744	3.03503e-05	ns
GCSH	1.7605	1.766	1.611	0.7187	0.8586	0.9323	-0.940181	0.00346353	ns
PAG1	2.3805	2.2581	2.4353	5.1027	3.5205	4.0021	0.939853	0.0027608	ns
ZNF83	4.8019	5.4392	5.2789	9.568	8.9835	9.1823	0.939768	7.87235e-06	ns
NDC80	10.7253	10.5488	9.9731	5.0962	5.1883	4.8935	-0.93968	1.06524e-05	ns
ILRUN	22.2501	21.5608	22.6633	42.4619	39.384	36.8785	0.939045	1.09909e-05	ns
GRK5	6.0349	6.248	6.1527	12.146	10.5423	10.2103	0.938625	5.20607e-05	ns
SEPTIN10	44.8467	44.4468	43.9886	21.0309	21.1614	22.6842	-0.937899	3.7623e-07	ns
S100PBP	3.751	3.5031	3.7363	1.7081	1.7174	1.9309	-0.937481	3.51112e-05	ns
SPAG1	6.9381	6.5911	6.3532	3.0748	3.1113	3.5097	-0.936938	3.97086e-05	ns
BMERB1	3.4015	4.31	3.4918	6.6115	6.4146	6.9729	0.936685	0.000348354	ns
C2orf78	1.2851	1.4828	1.3236	0.5605	0.7851	0.6486	-0.936497	0.011939	ns
MED7	4.5372	4.7611	4.3421	2.2836	2.1954	2.1647	-0.93528	0.000270306	ns
HGH1	7.7854	8.6351	7.9796	3.5362	4.4748	3.89	-0.935076	0.000275838	ns
MANF	48.7605	47.917	47.3053	80.488	86.8873	89.3378	0.934773	5.75542e-07	ns
MMS22L	2.3144	2.1899	2.1556	1.0204	1.0732	1.1581	-0.934697	1.23705e-05	ns
FBXL14	7.4393	7.363	6.7734	3.8343	3.4494	3.2171	-0.934458	0.000307769	ns
RHBDL1	1.3524	1.3958	1.7338	2.7043	2.7167	2.5209	0.933737	0.00590513	ns
ME1	23.7985	25.8677	25.5702	44.1916	46.9702	42.7612	0.933537	2.1828e-06	ns
PPP1R11	3.0033	3.2195	3.247	5.6361	5.9855	5.212	0.933451	0.00027318	ns
ATPSCKMT	1.7321	1.9099	1.7851	0.8423	0.8087	1.0115	-0.933424	0.0038961	ns
RSKR	1.2348	1.4215	1.5683	2.1559	2.4663	2.9079	0.933153	0.00205366	ns
FNBP1	5.0936	5.3023	5.465	9.5899	9.2505	9.3763	0.933036	2.87988e-06	ns
DTX3L	5.5166	5.7062	5.2752	2.5993	2.5015	2.9661	-0.932993	6.97256e-05	ns
PLEKHM1	1.0078	1.0846	1.1002	1.9857	1.9463	1.7403	0.932598	8.21617e-05	ns
ENTPD7	7.6019	7.1778	7.2194	3.8133	3.629	3.2918	-0.932332	3.14341e-05	ns
ALG1	3.2355	3.6551	3.4424	1.4473	1.8266	1.7812	-0.932203	0.000210919	ns
PALS2	3.1663	2.8379	2.9347	1.3371	1.3732	1.6676	-0.932107	0.000322487	ns
ARL14	0.7714	0.6782	0.8593	1.4441	1.1719	1.4808	0.932048	0.0490254	ns
TRUB2	10.126	10.7316	10.1442	4.6929	5.2875	5.1762	-0.931977	5.18866e-06	ns
CALU	56.4015	54.3383	54.0392	104.287	96.4648	91.9661	0.931118	5.61484e-06	ns
B4GALT6	3.1124	3.4252	3.3303	1.5196	1.7548	1.5467	-0.93111	0.000204875	ns
MED8	13.7494	14.3593	13.4455	25.3043	25.9287	22.5634	0.930781	1.90089e-05	ns
SLC43A3	2.2503	2.5275	2.1925	1.1472	1.0494	1.2208	-0.929652	0.000975674	ns
STX11	1.372	1.5183	1.3918	2.7174	2.5511	2.3205	0.929144	0.0004192	ns
LIN52	4.7663	4.4778	4.9339	2.6948	2.1715	2.0519	-0.929071	0.00164523	ns
TLE6	1.2432	1.7359	1.4845	2.3351	2.6227	2.983	0.928889	0.0048723	ns
ZBTB41	6.0851	5.8958	5.683	3.2173	2.7488	2.6718	-0.928486	0.000144827	ns
NIPAL2	2.4537	2.8163	3.1264	1.2654	1.4495	1.3998	-0.9279	0.000943914	ns
TMEM88	0.5689	0.2354	0.7455	0.7483	1.1324	0.8089	0.927152	0.207016	ns
SDCBP	41.2269	38.6807	38.3675	19.7368	17.73	20.5564	-0.926201	1.65863e-05	ns
TGIF2	4.366	4.5693	4.3131	8.0285	7.6697	7.7583	0.925955	1.48534e-05	ns
DDAH2	7.8551	7.2908	6.7003	12.6469	12.8954	13.164	0.925467	4.90849e-05	ns
NCOA5	12.7655	12.474	11.6002	4.5567	6.2203	7.3679	-0.925126	0.00524411	ns
ZNF84	0.9807	1.2209	1.2388	1.8761	1.8986	2.317	0.92438	0.00156831	ns
RFC5	22.138	21.5744	20.8962	9.9569	11.6233	10.1617	-0.924318	1.99433e-05	ns
SRSF2	94.2063	98.3268	93.3322	38.5953	49.1481	52.8801	-0.924307	0.000334334	ns
DIS3L	5.4064	5.1749	5.2978	2.4526	2.386	2.9782	-0.924262	0.000246622	ns
NUP35	6.6017	5.7752	6.0704	2.9249	3.1188	3.0211	-0.924191	9.48086e-05	ns
PTHLH	0.3245	0.438	0.3827	0.6797	0.719	0.6229	0.924116	0.0301753	ns
TCF3	16.127	16.709	17.2915	30.4804	29.6352	28.4874	0.923707	1.90525e-06	ns
KIF4A	15.209	15.1144	14.9175	7.0521	7.4949	7.6989	-0.923693	2.02071e-06	ns
RRS1	29.5164	29.1221	26.8197	13.309	12.9616	15.7835	-0.923648	0.000120524	ns
PARVA	5.4175	5.3897	5.6164	2.477	2.8694	2.7324	-0.923228	9.47181e-06	ns
ABCA3	2.067	2.1285	2.2125	3.9712	3.8245	3.5149	0.922983	6.30525e-05	ns
ERP44	3.9298	3.6982	3.8281	6.9774	6.8354	6.427	0.922952	5.45738e-06	ns
TTI1	10.5866	11.4538	10.563	4.9613	5.8239	5.2485	-0.922913	2.98072e-05	ns
NCSTN	5.3781	5.6514	5.7757	9.4848	10.3007	9.9175	0.922772	1.42844e-06	ns
CDCA2	16.2725	17.4021	16.161	8.8456	7.3406	8.2993	-0.922723	9.19059e-05	ns
KAZALD1	1.139	0.9124	1.1247	2.1229	1.7234	1.7458	0.922245	0.0060138	ns
RBAK-RBAKDN	5.2662	5.6379	4.3478	8.7289	8.789	9.5026	0.922219	0.00167995	ns
RAMAC	21.0029	20.2751	20.2751	9.1942	10.8171	10.2996	-0.922071	4.59095e-05	ns
SEMA3C	13.9104	12.5449	13.4903	25.5183	23.1068	21.8581	0.921513	6.05302e-05	ns
PARM1	11.0947	11.5236	11.7134	5.6167	5.5772	5.7018	-0.921434	2.98809e-06	ns
RMI2	3.3045	3.6601	3.8252	1.7137	1.832	1.762	-0.921299	0.000441083	ns
TRIP13	17.3935	18.0979	16.117	7.4731	8.8985	9.0741	-0.920833	8.08423e-05	ns
RGCC	4.9343	5.1926	4.6178	8.3526	8.3949	9.3347	0.920736	0.000884236	ns
ANKRD33B	6.7163	7.1639	7.7722	15.0737	11.9291	11.1293	0.920429	0.00168775	ns
ECHDC3	4.2475	4.519	4.2045	1.819	2.1455	2.459	-0.91984	0.00217796	ns
RTTN	3.6785	3.9717	3.7764	1.7881	2.045	1.7968	-0.919718	1.53475e-05	ns
KLF5	24.2504	24.6862	25.1128	47.781	41.3848	41.2766	0.91959	3.51361e-05	ns
TNFAIP8	1.76	1.8319	1.8307	3.4897	2.8782	3.1833	0.919535	0.000236803	ns
PRR22	1.2675	1.295	1.422	0.5068	1.0785	0.3561	-0.919313	0.142274	ns
HAS3	8.4033	8.9009	7.8312	14.2322	13.9437	16.1515	0.91909	3.74038e-05	ns
CDKN2D	12.003	12.0623	11.0829	21.7289	21.1469	19.0247	0.919003	8.8611e-05	ns
FAM91A1	32.1129	32.7199	33.2729	16.4655	15.7564	16.1387	-0.918818	6.20184e-07	ns
HERPUD2	8.2224	9.0906	7.9147	4.0603	3.6219	4.7776	-0.918531	0.000770127	ns
TENT5B	13.4281	13.8175	12.5277	25.4089	23.289	21.2803	0.917992	0.000110574	ns
FAM124A	2.1438	1.658	2.0227	0.8786	0.9485	1.0552	-0.917148	0.00268499	ns
MYCBP	10.3394	9.1059	9.2575	4.0096	4.9215	5.2774	-0.917123	0.00078309	ns
CEP97	3.4819	3.2805	3.4075	1.543	1.7295	1.7561	-0.916435	2.69377e-05	ns
PATJ	6.6219	6.7043	6.7235	12.5596	11.3675	11.323	0.916426	8.05415e-06	ns
NUP62CL	5.0893	4.9582	5.2697	2.9103	2.1762	2.4613	-0.916144	0.00350634	ns
H1-4	0.7721	1.699	0.7451	1.6621	2.2503	1.7966	0.916084	0.137679	ns
EHD2	43.3723	43.8148	44.5612	77.05	77.6586	76.9315	0.91548	2.11667e-07	ns
SERPINE1	87.8881	92.1811	99.818	180.089	164.237	147.308	0.915355	0.000153593	ns
SLC45A1	8.1802	8.6635	9.1969	16.4284	14.3444	14.9551	0.915318	0.000107612	ns
CD300C	1.1962	1.6872	1.4963	0.8913	0.6494	0.6031	-0.915154	0.0582872	ns
RNMT	14.1352	14.404	14.4312	28.0674	23.119	24.2577	0.914965	8.87964e-05	ns
DCAF17	3.7949	4.1977	4.0419	1.9975	1.8503	2.1051	-0.914758	7.2518e-05	ns
FBXO16	2.8661	2.5897	2.585	4.6319	4.8618	4.6388	0.914714	0.00012314	ns
ZNF704	1.7852	1.8867	1.8743	3.5991	2.9011	3.2343	0.914569	0.000221673	ns
XPO4	9.2414	9.0783	8.6898	4.2225	4.2278	4.9233	-0.914076	2.5019e-05	ns
SBK1	6.6064	6.5326	6.6858	12.1579	11.4052	11.2322	0.913855	8.98188e-06	ns
PPIB	76.4221	73.5447	72.3583	125.334	129.214	135.94	0.913405	6.10721e-07	ns
PRSS8	28.3178	27.4854	30.5299	54.0821	51.3882	45.8638	0.912077	7.80293e-05	ns
SLCO4A1	23.2405	23.7098	23.1986	43.075	40.3291	39.5732	0.912058	3.10915e-06	ns
TMPO	29.4937	28.7999	27.3563	13.6996	14.2021	14.542	-0.912009	8.70194e-07	ns
ZMYM4	14.8922	15.1452	14.9433	7.0263	7.1296	8.1474	-0.911834	1.01312e-05	ns
RAB14	34.6754	33.3756	32.2654	16.0523	16.9967	16.6691	-0.911804	1.22303e-06	ns
UNC45A	13.3576	12.5653	13.1562	22.4446	23.7101	22.3839	0.911572	1.60037e-06	ns
SERPINB6	3.1428	3.4438	3.2674	5.5643	5.8516	5.8642	0.911461	2.74459e-06	ns
CBX5	14.5105	14.0896	14.5579	7.1027	6.796	7.5031	-0.91087	2.36736e-06	ns
ZNF664	13.3489	13.0109	13.5038	22.87	22.8237	24.1752	0.910583	1.07862e-06	ns
IRF6	7.3354	7.6748	7.3756	13.5778	13.0476	12.5582	0.909885	6.73227e-06	ns
CHML	3.5228	3.3985	3.5853	1.7141	1.5805	1.9269	-0.909409	0.000207419	ns
KCNN4	12.5062	12.334	12.2049	19.5251	22.3332	23.0676	0.90934	1.96649e-05	ns
PLD6	5.5929	6.1042	6.1162	11.963	10.4258	8.7206	0.909261	0.00206018	ns
DHX57	7.7485	7.8059	8.1107	3.4591	4.0118	4.294	-0.909152	6.97422e-05	ns
GSDMB	6.0061	6.8279	6.6203	11.3317	12.2613	10.4399	0.908987	7.14068e-05	ns
ORC1	7.4519	9.2276	8.5593	4.1106	4.139	4.2812	-0.908727	0.00025763	ns
MED30	8.7852	7.2141	8.4159	14.8138	15.3734	12.4701	0.908328	0.00154514	ns
CRYBB3	0.3231	0.421	0.8383	0.9415	1.1575	0.5788	0.907743	0.228006	ns
HLTF	20.3951	19.7035	19.2524	10.1808	8.7852	10.5271	-0.907498	6.57368e-05	ns
GOLM2	21.2264	21.4901	21.5503	10.5437	10.4177	10.9951	-0.906828	7.83784e-07	ns
RNASEH2B	1.0323	0.963	0.974	0.4643	0.4966	0.5176	-0.906411	6.63566e-05	ns
GMNN	20.0802	20.1679	17.7361	9.4688	9.8455	9.5366	-0.905759	3.0804e-05	ns
TMEM216	3.3222	3.1201	3.2595	5.3015	6.071	5.5685	0.905672	0.000662929	ns
B3GNT7	3.0969	2.8123	3.0975	5.4611	4.9669	5.2843	0.90518	0.000233105	ns
TRAPPC9	3.6333	3.851	4.0558	7.0138	6.9379	6.1654	0.904447	6.4024e-05	ns
IL22RA1	2.922	2.9392	3.0531	1.6074	1.3683	1.4556	-0.904328	0.00202557	ns
ST3GAL6	1.3583	1.4766	1.1266	2.498	1.9913	2.4224	0.903497	0.00385491	ns
ZNF778	5.1283	5.3817	5.1525	2.2931	2.5394	2.9917	-0.902513	0.000240322	ns
FGFBP1	13.7392	11.6482	13.1661	23.1631	25.0611	18.8909	0.902485	0.00195545	ns
YPEL5	18.2797	16.6413	17.0268	32.5307	28.2597	29.6757	0.902446	6.50057e-05	ns
MTSS2	10.4517	10.1636	10.0501	18.3601	18.6845	16.3572	0.902302	2.48686e-05	ns
BUB1	24.0373	24.8407	24.2885	12.6017	12.4437	11.4277	-0.902078	5.49464e-06	ns
STARD7	52.6409	50.612	49.3386	20.8603	28.2854	27.1037	-0.901896	0.000545178	ns
CHTF18	8.6562	9.8838	9.3394	4.3712	4.869	4.6725	-0.901759	2.9007e-05	ns
ZNF274	1.538	1.4873	1.337	2.4995	2.6379	2.4603	0.901261	0.000153401	ns
PITX1	8.2656	8.621	8.6886	16.5169	14.876	13.0631	0.901225	0.000380814	ns
CTPS1	8.8884	8.9281	8.1512	3.6814	4.4823	4.8184	-0.901124	0.00028218	ns
GINS1	6.56	6.3121	6.2335	2.8742	3.463	3.2187	-0.899524	5.80966e-05	ns
BRMS1L	5.1581	5.4518	5.6803	2.5305	2.9289	2.6805	-0.899476	0.000198129	ns
TP73	2.6613	2.9639	2.773	1.2639	1.4779	1.4626	-0.898823	0.000295086	ns
ZCCHC4	3.4052	3.8299	3.4638	1.5794	1.8859	1.8954	-0.898596	0.000662118	ns
CENPF	19.8943	19.0545	19.6876	9.6855	9.9069	9.731	-0.898588	8.08701e-07	ns
SLC39A7	15.8842	16.2774	16.6835	28.6683	29.3559	26.8093	0.89828	5.63809e-06	ns
GPATCH4	12.9056	12.5926	11.5287	5.5502	6.828	6.1628	-0.897739	0.000142126	ns
TIGD2	5.3925	4.3582	5.2149	2.3371	2.5014	2.6628	-0.897354	0.00141476	ns
BLMH	14.3422	14.2156	14.2046	6.9093	7.1534	7.3473	-0.89734	2.64725e-06	ns
PIR	10.6879	9.745	8.7928	16.8437	16.6924	17.2239	0.897054	0.000116745	ns
ITPKC	6.1526	6.8092	7.0443	12.3989	11.0009	11.2872	0.896993	0.000156302	ns
TRAF3	5.4625	5.691	5.7956	9.6574	9.6787	10.0783	0.896585	1.7482e-06	ns
MAPT	1.5492	1.5456	1.5226	2.8573	2.7516	2.3937	0.89628	0.000131701	ns
TNNI3	4.3999	3.6661	4.2924	6.3816	7.9388	7.1253	0.895922	0.00173746	ns
AURKA	32.0175	33.2836	32.2883	14.6053	16.9537	17.4086	-0.895124	2.57936e-05	ns
PACC1	10.6433	10.4723	10.2971	19.1792	18.8926	16.3352	0.895075	0.000101999	ns
U2SURP	18.3181	17.9451	17.6197	8.1098	8.8943	10.0441	-0.894536	4.75551e-05	ns
SRSF5	31.7722	31.1328	30.0052	13.5427	15.4895	17.6313	-0.8942	0.000180244	ns
KMT5A	21.4419	22.0594	24.0371	12.1987	10.912	10.7345	-0.89398	9.34541e-05	ns
CLEC11A	7.0605	7.0785	6.4972	13.567	12.5466	9.5322	0.893386	0.00526347	ns
RAB8B	10.1436	9.9065	10.074	5.4225	4.7771	4.9043	-0.893284	5.94383e-05	ns
FOXO6	0.6421	0.6802	0.4439	1.1091	0.9186	1.0484	0.893268	0.0412412	ns
IL6R	3.7445	3.8609	3.9319	7.1009	6.3835	6.4601	0.892384	4.91388e-05	ns
OPTN	21.1596	19.5279	19.8585	37.3464	33.8505	33.5046	0.892252	3.08775e-05	ns
PPFIA4	1.387	1.4765	1.4482	2.3452	2.2834	2.8372	0.891514	0.000508778	ns
NOTUM	5.7841	5.773	6.6877	11.2435	10.4606	9.7806	0.89077	0.000425605	ns
SERPINB7	0.7751	0.7996	0.593	1.5072	1.363	0.8579	0.89064	0.0621154	ns
PTDSS1	19.1288	19.7188	19.233	8.9041	9.7048	10.6254	-0.890484	1.96649e-05	ns
GAPDH	1325.83	1287.55	1368.61	2274.95	2210.42	2396.4	0.890355	2.07567e-06	ns
TOPBP1	11.8964	12.1751	11.8819	6.1166	5.6724	6.2921	-0.890322	9.92738e-06	ns
PPARA	1.8392	1.8289	2.0164	3.1292	3.3501	3.3433	0.890237	2.9955e-05	ns
ARMC7	10.9119	11.3758	12.4555	5.3155	6.0555	6.1204	-0.890161	0.000174773	ns
NCAPH2	12.8847	14.532	13.75	6.2508	7.5697	6.8969	-0.889995	0.000104512	ns
NBL1	21.2769	22.7604	21.2964	38.7545	37.9485	36.0455	0.889303	6.09077e-06	ns
PLAG1	0.3176	0.5256	0.516	0.9769	0.6455	0.7135	0.889285	0.0553971	ns
MAP2K7	9.9856	10.8452	9.6118	18.6771	16.5428	17.286	0.888832	5.90149e-05	ns
HBA1	1.5878	0.9854	1.4826	1.8678	2.7448	2.3707	0.888202	0.0782076	ns
TAF6L	4.8371	5.6163	5.4103	2.227	2.575	3.2208	-0.887927	0.00434686	ns
RAD51C	4.0075	4.0191	3.6542	1.8617	2.0767	1.948	-0.887828	2.5019e-05	ns
IFIT2	13.2808	13.6473	13.9769	6.6756	6.8151	7.1252	-0.887743	7.65344e-06	ns
SOCS2	5.6889	5.7644	6.0457	2.7808	2.9434	3.0999	-0.887687	3.51141e-05	ns
ZNF337	3.4818	3.6545	4.2676	6.2798	6.6841	6.6984	0.887584	0.000281117	ns
PDE8A	4.6933	4.9024	4.5993	8.2343	8.304	7.9318	0.887358	6.62046e-06	ns
SLF1	2.4068	2.3529	2.8956	1.1949	1.1688	1.504	-0.887107	0.00373159	ns
TRAPPC2B	2.4122	2.4397	1.7211	3.5801	4.0155	3.773	0.887086	0.0087741	ns
CCDC78	1.079	1.0293	1.0212	0.4974	0.5527	0.5285	-0.886749	0.00929999	ns
LYPD6	1.1997	1.4374	1.035	2.0942	1.9482	2.303	0.886718	0.00503558	ns
PHACTR2	3.8144	3.7572	3.4714	6.6564	5.7082	6.6577	0.886243	0.000144438	ns
TBC1D10B	5.6367	5.8189	6.0557	9.6861	10.6974	9.7847	0.886073	1.48892e-05	ns
UBIAD1	5.4375	5.3448	5.3507	2.5205	2.8347	2.7918	-0.885684	6.86961e-05	ns
STK19	1.2854	1.3527	1.4666	2.3539	2.2263	2.4853	0.885485	0.00147187	ns
EZH2	9.1114	8.9356	9.174	4.4455	4.4576	4.8426	-0.885186	5.77456e-06	ns
CREB3	15.6099	15.4439	14.4258	24.6477	26.6018	27.1113	0.885046	2.50773e-05	ns
OSBPL2	3.0613	2.9878	3.1012	5.5065	5.246	4.9851	0.884643	2.32541e-05	ns
TIPARP	24.5256	24.7493	25.2069	47.4599	40.5531	39.9879	0.88404	0.00012386	ns
PTGR2	0.9808	0.9794	0.9796	1.8514	1.5588	1.6399	0.884028	0.00132503	ns
PASK	3.0198	3.5297	3.1829	1.519	1.729	1.6705	-0.883994	0.000158383	ns
ZNHIT6	7.6857	7.6191	7.3002	3.5119	3.9215	4.0004	-0.883606	3.23444e-05	ns
TGFB1	28.3492	30.0622	28.9446	52.0989	51.2906	46.7197	0.88326	1.44655e-05	ns
MYZAP	0.8931	0.6136	0.6521	1.3168	1.0426	1.3606	0.882904	0.0397692	ns
MAPK9	9.5619	9.3034	9.1821	4.5788	4.7115	4.8947	-0.882857	4.28481e-06	ns
WSB2	31.2362	32.0154	31.1189	15.8779	16.146	15.6747	-0.882811	1.32084e-06	ns
ZNF440	1.8663	2.0322	1.7972	3.4071	3.0996	3.2757	0.881826	0.000250661	ns
CDK2AP1	19.78	19.0623	18.0536	8.4227	9.671	10.733	-0.881672	0.000198437	ns
KDM8	0.6998	0.6515	0.7283	0.2874	0.5434	0.2107	-0.881557	0.120614	ns
SUZ12	18.0124	17.2706	17.3157	8.9547	8.4681	9.1946	-0.881484	7.87235e-06	ns
KLK14	0.4642	0.4754	0.657	1.057	0.9192	0.7129	0.881335	0.131892	ns
HDAC1	42.7624	42.1169	41.334	68.6795	73.2996	74.8324	0.881266	1.33639e-06	ns
S100A1	0.6017	0.7298	0.8386	0.4317	0.4126	0.2333	-0.881211	0.0846859	ns
WNT3A	2.3417	2.6949	2.6314	4.3325	4.4161	4.4127	0.881204	0.000503444	ns
SERF2	27.6666	27.1441	25.8706	46.9039	45.5498	46.0511	0.881195	1.8208e-06	ns
ZBTB25	1.6633	1.8809	1.8125	3.182	3.0004	3.0079	0.881188	7.11908e-05	ns
NOL11	34.7019	34.0656	32.6976	16.0253	16.727	18.6431	-0.881086	1.90089e-05	ns
TIMELESS	10.1025	11.1626	11.0133	5.4258	5.3415	5.5702	-0.880911	1.72553e-05	ns
ENSG00000286098	0.2921	0.4319	0.3851	0.7668	0.6157	0.5058	0.880729	0.0741206	ns
DEPDC1B	10.2909	10.2962	9.2443	5.1421	5.0501	4.9038	-0.880642	6.97422e-05	ns
YPEL2	1.5936	1.4599	1.4228	2.8622	2.7239	2.08	0.880253	0.004341	ns
RIMKLA	2.3057	2.2431	2.5173	3.9537	3.545	4.632	0.880232	0.00103943	ns
RENBP	0.9446	1.0552	0.9867	0.4424	0.5853	0.4835	-0.880017	0.0522735	ns
USP42	3.2561	3.4569	3.4312	5.7728	6.118	5.4988	0.879664	4.02955e-05	ns
GPR162	2.4392	2.5905	2.6743	1.3923	1.0042	1.5168	-0.87934	0.0124918	ns
VPS50	2.7856	2.6631	2.5151	1.2211	1.444	1.3756	-0.879243	0.000261668	ns
ZNF280C	4.7048	5.2669	5.0854	2.3105	2.5157	2.8199	-0.87922	0.000417043	ns
ZW10	5.0772	5.0969	4.8933	7.3844	8.8958	9.6008	0.878858	0.000693221	ns
FASTKD5	6.0821	5.8122	6.1027	2.5445	3.3096	3.2915	-0.878364	0.000858555	ns
MTERF4	2.2624	2.3597	2.2357	0.9821	1.1898	1.3161	-0.878317	0.00104848	ns
CAMK2N1	13.8266	12.4768	11.9555	23.7552	22.0352	19.7028	0.878092	0.000505251	ns
NUF2	12.9974	12.482	12.0155	5.896	6.2128	6.9393	-0.87795	9.98327e-05	ns
MAD2L1	17.3429	18.0466	16.274	8.9733	8.8372	8.3806	-0.877844	1.85113e-05	ns
CLN6	3.6708	3.9285	3.5842	1.603	1.8654	2.2237	-0.877293	0.00167243	ns
CHMP1B	20.8983	19.6075	18.6956	37.0031	32.5038	31.7809	0.877289	0.000184874	ns
CPM	1.5543	1.7472	1.7208	3.0247	3.0348	2.5239	0.877159	0.000913038	ns
HYAL1	7.1091	7.985	7.4765	12.1822	14.3518	12.0998	0.876869	0.000243604	ns
ZNF823	4.583	3.2626	4.213	7.0382	6.609	6.9863	0.876608	0.00459585	ns
NFXL1	5.9373	6.0422	5.9733	3.0899	2.9556	3.0676	-0.87656	6.12493e-05	ns
NBPF1	3.6687	3.9712	3.6761	1.9075	2.0218	1.812	-0.876545	4.87591e-05	ns
MCIDAS	2.0642	1.9456	2.9519	0.9869	1.2651	1.2878	-0.876365	0.0370001	ns
KLF9	4.5779	4.3013	4.1591	9.1509	6.6901	6.4159	0.876112	0.00713968	ns
RTN4IP1	3.4863	3.6491	3.2936	1.5164	1.9952	1.7979	-0.875085	0.00275006	ns
PLA2G12A	3.534	3.9597	4.1307	6.7743	6.7942	6.283	0.874935	0.000181656	ns
CEMIP2	9.7902	10.1476	9.6529	5.3388	4.7338	4.9581	-0.874791	3.49723e-05	ns
ZNF302	1.2625	1.4206	1.3337	0.5399	0.6625	0.857	-0.873999	0.0158779	ns
BEGAIN	0.8621	0.6916	0.7026	1.2575	1.3085	1.2916	0.873939	0.00261007	ns
PKD2	4.0251	3.9795	4.0641	1.8283	1.9683	2.3647	-0.872877	0.000841674	ns
RTL8A	28.3857	30.4091	29.8735	49.1575	49.6591	52.5336	0.872473	1.04307e-05	ns
SYN1	0.3404	0.3995	0.4713	0.6604	0.7674	0.625	0.872384	0.0388582	ns
LONRF3	2.4881	2.3544	2.6604	1.4816	1.3019	1.0147	-0.872249	0.00996364	ns
ADAMTS15	1.3153	1.3358	1.3127	0.7623	0.7025	0.5415	-0.871837	0.00824984	ns
SLC35F6	16.6493	17.5422	17.1154	8.0456	9.6915	8.4068	-0.871693	9.39383e-05	ns
MAP1LC3B	41.6104	40.5537	40.1642	72.6047	68.4173	67.5388	0.871595	5.68936e-06	ns
EXOC6	4.5135	4.1224	3.9272	2.0242	2.3286	2.0489	-0.871464	0.000408999	ns
TEDC2	6.3622	7.1146	6.7946	3.2504	4.1334	2.9292	-0.871141	0.00408217	ns
KRT222	0.5927	1.0873	0.8224	0.3016	0.4109	0.58	-0.870746	0.117495	ns
GRM4	0.3219	0.2618	0.3038	0.4568	0.524	0.5334	0.870661	0.00423396	ns
LTBP1	2.5486	2.5966	2.6601	4.6901	4.0832	4.522	0.870616	0.000174149	ns
ZNF354A	4.2395	3.9467	3.9084	7.0981	6.546	6.9654	0.870336	0.00025071	ns
JOSD1	23.2232	24.8995	24.0925	42.0323	42.0248	38.9184	0.870023	9.28854e-06	ns
ZNF81	1.4355	1.4322	1.4394	0.5792	0.701	0.9275	-0.869836	0.00985327	ns
SEMA6A	2.5935	2.4709	2.8139	4.9453	4.4848	3.9672	0.86938	0.000911962	ns
SLC35E1	11.4351	12.3171	11.5742	20.2486	19.7851	20.1035	0.869233	3.76846e-06	ns
SRSF7	37.7755	37.3785	34.4058	16.7537	18.5819	20.641	-0.869066	0.000122367	ns
DACT1	3.5431	3.3657	3.1981	6.3108	5.1929	5.6909	0.869008	0.000789444	ns
MMP7	0.5239	0.6872	0.5617	1.1277	0.8307	1.0665	0.868876	0.0527852	ns
HDAC3	16.2493	16.4545	16.4655	26.3232	29.2871	28.1254	0.868812	4.61113e-06	ns
PMFBP1	0.4348	0.4047	0.4428	0.7379	0.7546	0.6828	0.868556	0.0112996	ns
GIN1	2.2659	2.8125	2.3286	1.2068	1.2744	1.3057	-0.868319	0.00295628	ns
OR51I1	1.1107	1.3061	0.8274	1.8101	2.1497	1.571	0.867724	0.080215	ns
C3orf18	3.1164	3.8047	3.4948	5.304	6.198	6.2328	0.867631	0.00100983	ns
GUK1	25.5228	25.3599	24.7659	43.9009	42.3213	42.3582	0.866985	2.90294e-06	ns
MYO15B	0.6962	0.7832	0.7332	1.287	1.1645	1.31	0.866744	0.000570792	ns
MNX1	1.4683	1.5743	1.5307	3.0206	2.4474	2.2816	0.866693	0.00560865	ns
CRYBG2	2.8202	2.9984	2.8916	5.2828	4.9105	4.5935	0.866609	0.000179666	ns
SMARCAD1	12.4172	12.5615	11.8792	5.6822	5.9985	7.1895	-0.866591	0.000292385	ns
RAP1GAP	4.8192	4.7102	4.7309	7.569	8.6981	7.9769	0.866339	4.72763e-05	ns
HPS5	4.5771	4.9245	4.6084	2.2602	2.5506	2.4067	-0.866273	9.80118e-05	ns
TRIM8	16.4593	16.985	17.2672	30.06	29.5629	26.4954	0.866259	3.90187e-05	ns
NIPA2	6.4663	6.5405	6.2576	3.1049	3.6055	3.143	-0.865727	0.000142042	ns
PRRG1	7.4281	7.0573	6.7457	12.6371	11.498	11.9113	0.86554	5.6451e-05	ns
GGT1	0.202	0.3526	0.3872	0.506	0.4643	0.6302	0.865508	0.0863946	ns
PTGER2	1.0309	1.1266	1.0573	0.449	0.5283	0.6883	-0.865458	0.0437428	ns
MBP	2.0499	1.9879	2.0907	3.586	3.3039	3.5141	0.865335	2.98072e-05	ns
SGO2	11.2823	10.9413	10.1805	5.8045	5.2039	5.5678	-0.865157	8.33416e-05	ns
GDF15	186.19	180.007	185.07	347.234	289.42	298.302	0.864779	0.000188406	ns
ARMT1	21.1252	20.8153	21.2176	10.0479	10.366	11.9625	-0.864586	9.7016e-05	ns
NPIPB15	0.4574	0.4443	0.516	0.7969	0.7875	0.8144	0.864218	0.0390112	ns
MTDH	36.0805	34.9856	34.1494	17.7583	17.817	18.3115	-0.864213	2.06422e-06	ns
USP14	20.6688	19.5418	19.0122	9.1849	10.4925	10.6866	-0.863981	4.82826e-05	ns
DOK4	4.9864	5.4156	5.568	9.1455	9.4142	8.5084	0.863718	9.90774e-05	ns
OSTC	42.1501	41.1481	40.9236	69.8935	69.2043	71.6155	0.863561	3.53327e-06	ns
ACSL5	25.8655	26.4408	27.0575	40.436	43.8037	50.4806	0.863421	0.000131828	ns
ZNF143	8.5311	8.4778	8.3952	15.3602	14.114	13.5633	0.863112	7.04859e-05	ns
RUNDC3B	2.1513	1.7523	1.9029	3.4605	3.1529	3.2169	0.861807	0.00168567	ns
EIF3J	40.4915	38.7801	37.818	19.0496	19.0231	22.0433	-0.861634	6.52886e-05	ns
MYBL1	6.189	5.9959	5.6074	3.2456	2.9933	2.881	-0.861278	0.000177486	ns
CEP250	2.4632	2.8766	2.7485	4.6603	4.2082	4.8221	0.861173	0.000199175	ns
EIF5A2	7.9859	7.6292	7.4315	4.2947	3.9952	3.5214	-0.860645	0.000480508	ns
ADI1	4.8221	4.4026	4.4086	2.2287	2.4243	2.3522	-0.860127	0.000215714	ns
USP8	5.8586	5.6557	5.5304	2.8567	2.8339	3.0689	-0.859679	1.10451e-05	ns
C1orf54	1.305	1.6602	1.2313	0.7131	0.8203	0.6123	-0.859673	0.081225	ns
CDKN3	21.9884	20.4696	21.4809	11.0304	11.7904	10.0112	-0.858916	0.000240408	ns
CDC25C	6.2561	6.5346	5.6955	2.8261	3.5206	3.1643	-0.858854	0.00106852	ns
FZD1	3.061	3.0286	3.1188	1.7734	1.4431	1.5075	-0.858823	0.00122814	ns
KLHL23	8.6777	8.6194	7.9538	4.3713	4.4596	4.142	-0.858731	6.30525e-05	ns
ASRGL1	6.3362	6.6499	6.7911	3.1924	3.9186	3.0523	-0.85799	0.0010901	ns
IFT43	3.4452	2.6768	2.3599	4.6341	4.9227	4.7821	0.856989	0.00631856	ns
ANTXR1	5.8358	5.2402	5.419	2.7249	2.7688	3.0032	-0.856808	4.9551e-05	ns
ADRA2C	10.0142	12.4379	10.914	19.1177	19.3868	17.7797	0.856772	0.000459708	ns
ZHX2	2.3943	2.252	2.502	4.6888	3.79	3.5563	0.856756	0.00457287	ns
NLRP1	0.9044	0.9823	0.8921	1.6224	1.6435	1.4205	0.856685	0.000341537	ns
PLPP6	2.6457	2.4976	2.3513	1.1878	1.2122	1.4783	-0.856653	0.0060299	ns
SETD1B	3.9768	3.7562	3.9213	1.8638	2.1001	2.0407	-0.856503	0.000107612	ns
H3C10	1.6794	1.2754	2.1892	3.1796	2.6669	2.7713	0.856408	0.0505102	ns
GSTZ1	1.4001	1.7214	1.6045	2.6764	2.7399	2.5524	0.856225	0.000647944	ns
MTPN	80.8633	78.3646	76.6461	42.1563	39.1146	40.1525	-0.856115	1.08195e-05	ns
CSTB	39.7691	38.1396	36.1765	18.1488	20.2491	20.4132	-0.855742	2.81943e-05	ns
IFNL1	2.9938	3.4506	3.8673	6.1671	6.4523	4.6523	0.855313	0.0270179	ns
CDK16	14.3204	14.8431	14.3659	24.2503	25.6894	23.4465	0.855029	7.5492e-06	ns
EIF3F	8.128	7.8962	7.8861	13.1494	14.1475	13.0221	0.854933	6.23744e-06	ns
TSPAN13	25.4713	23.6349	23.7017	43.2312	43.901	35.5248	0.854759	0.000660378	ns
FAM210B	4.6481	4.4147	5.0005	8.1087	7.4476	8.1388	0.854679	0.000311947	ns
GPR75	1.3455	1.2771	1.4624	0.5766	0.8209	0.709	-0.854601	0.0402045	ns
TRNT1	1.5693	1.8014	1.6083	0.725	0.8835	0.9652	-0.854355	0.00199475	ns
PIK3AP1	5.4194	5.3886	5.2463	2.8127	2.6099	2.8587	-0.854012	0.000117378	ns
LMO2	1.1445	1.2075	1.3949	0.7644	0.5036	0.6591	-0.853808	0.0411173	ns
SAAL1	12.9729	13.9722	12.708	5.973	7.6281	6.8714	-0.85377	0.000570792	ns
RMI1	10.4832	9.6539	9.2589	5.0017	5.0413	5.1266	-0.853667	0.000141286	ns
HLA-DMA	2.0168	1.7959	2.0943	3.4539	2.9558	3.5348	0.853653	0.0053207	ns
PRF1	8.2053	9.3337	9.6775	3.7364	5.4199	4.9134	-0.853172	0.00637224	ns
FERMT1	6.6166	6.7575	6.3144	2.895	3.4502	3.8332	-0.853118	0.000669669	ns
ZNF622	18.1554	20.3359	17.5198	31.9196	31.186	31.1861	0.853118	8.21863e-05	ns
PRSS53	0.5233	0.5996	0.8072	1.1732	1.0913	0.966	0.853006	0.0264087	ns
OS9	22.4734	22.2997	22.0607	39.3133	36.6454	36.5034	0.852776	9.90541e-06	ns
NOP56	64.8853	64.3099	64.2733	28.4383	35.8832	35.6912	-0.85248	0.000269761	ns
DMBX1	2.2128	2.4354	2.4812	1.3302	1.4389	0.8928	-0.852464	0.0200462	ns
ALOXE3	3.3783	3.7193	2.8065	5.7789	5.4568	5.4324	0.85209	0.00199281	ns
RAC1	25.2785	25.2848	24.7206	42.0919	43.5666	41.012	0.852064	2.64898e-06	ns
TBCCD1	8.7303	8.3997	8.456	3.9384	4.982	4.3067	-0.851389	0.000656224	ns
C19orf47	4.76	5.1996	4.6273	2.4919	2.4307	2.6189	-0.851322	0.00026357	ns
GINS4	5.3955	5.3155	4.7488	2.3461	2.8402	2.8165	-0.851218	0.000759932	ns
PCED1B	0.633	0.609	0.7217	1.2107	1.0943	0.9721	0.851104	0.0338233	ns
CDK1	39.8388	39.021	39.0031	20.3612	20.5076	20.0389	-0.850945	3.78584e-06	ns
TWF1	65.1113	61.3552	59.604	32.647	30.3548	33.192	-0.850461	2.80904e-05	ns
SCGB2A1	0.6374	0.3956	0.6265	0	0.7012	0.136	-0.850025	0.50992	ns
KLHL32	0.5358	0.636	0.6794	0.1952	0.4547	0.3086	-0.849901	0.117133	ns
TERF2IP	12.8176	12.9556	12.8778	21.9698	22.3338	20.6079	0.84981	1.48892e-05	ns
AK4	13.0927	13.0841	13.4386	22.2143	19.7343	24.6105	0.849758	0.000263932	ns
DIDO1	5.731	5.3661	5.7488	2.568	2.9921	3.1668	-0.849758	0.000246523	ns
COL6A1	29.8068	30.6185	30.977	54.6277	51.6463	47.161	0.849685	6.56325e-05	ns
ZNF761	2.6119	2.9617	2.8258	4.8648	4.4997	4.7374	0.849646	0.000251837	ns
KIAA2013	35.3245	35.3454	36.0032	62.1641	57.2164	59.6861	0.849189	1.29317e-05	ns
SPPL2A	4.9359	5.0196	5.2205	2.457	2.6345	2.7684	-0.848997	2.80904e-05	ns
EFNA5	0.5587	0.538	0.5567	1.0703	0.8447	0.8506	0.848632	0.0147746	ns
TRPV1	0.6907	0.7455	0.6965	0.3373	0.3398	0.4355	-0.848611	0.0209586	ns
SH3GL3	0.7228	0.5964	0.5231	1.107	0.9603	1.0301	0.848453	0.0288051	ns
CCNC	25.1301	23.8527	23.1469	12.0352	12.5161	12.8162	-0.848117	1.16759e-05	ns
NRGN	22.7257	24.6749	24.5474	12.1111	12.6249	12.5308	-0.84769	0.000107648	ns
PIK3CB	12.9494	12.4157	13.1125	6.2624	7.1613	6.5188	-0.84746	4.26796e-05	ns
HDAC5	8.7745	9.1675	9.5278	17.0191	15.6649	13.3264	0.847233	0.000936137	ns
SEMA3A	2.5954	2.3161	2.3152	4.3035	3.8761	3.9323	0.84708	0.000368184	ns
BUB1B	19.7924	20.1883	19.548	10.078	10.6791	10.0905	-0.846996	9.16797e-06	ns
C15orf61	1.686	1.602	1.5771	2.7003	2.7629	2.6934	0.846797	0.000635134	ns
POLR3K	14.8379	13.5103	12.8986	6.8642	7.5248	6.9978	-0.846562	0.000419069	ns
SPTSSB	9.0717	9.009	8.922	14.8147	13.7361	16.7335	0.846484	0.000252323	ns
IDH2	18.4936	19.8365	19.5209	32.981	32.0531	31.8859	0.846403	1.4517e-05	ns
GNA11	13.1405	13.3948	13.9641	24.1188	21.4156	22.2945	0.846297	6.34475e-05	ns
CCNP	2.592	2.8152	2.6113	4.377	4.8372	4.2155	0.846296	0.00234042	ns
MEX3D	9.2604	10.8998	10.9638	18.5313	16.9949	16.5731	0.846281	0.000492676	ns
AMN1	6.6038	5.6558	5.3586	11.2907	10.0292	8.1582	0.846133	0.00810028	ns
CSPG5	1.5307	1.7429	1.5964	2.8571	2.2663	3.0435	0.84611	0.0067115	ns
NUP107	12.4966	11.6335	11.2009	6.0599	6.1519	6.1161	-0.84578	2.90675e-05	ns
MARK4	9.9763	9.6658	9.3093	16.5612	16.7472	15.1675	0.845443	4.30987e-05	ns
FAM72B	2.55	2.5095	1.9764	1.2441	0.9789	1.4452	-0.845225	0.0242068	ns
BORA	7.8473	7.5472	7.3757	4.2281	3.9528	3.6135	-0.845032	0.000586739	ns
SFT2D3	0.9291	1.3729	0.9218	0.5104	0.5145	0.6605	-0.844959	0.0507987	ns
MIDEAS	3.8333	3.904	4.1685	7.4111	6.3677	6.1268	0.844647	0.000574264	ns
RAB7B	0.9592	0.9906	1.0783	0.3412	0.5229	0.7288	-0.843999	0.0773677	ns
RNF115	6.2191	6.1988	6.4749	3.1117	3.3677	3.337	-0.843899	2.08664e-05	ns
LYSMD3	12.4758	12.3983	12.1426	21.4038	20.6298	19.8661	0.843753	2.13047e-05	ns
TMSB15A	23.8747	22.5501	21.4786	10.4748	13.2275	11.597	-0.843698	0.00222389	ns
KIF22	16.922	17.4102	15.9321	8.2109	9.3874	8.5203	-0.843482	4.6715e-05	ns
TBC1D8B	3.5358	3.2483	3.4854	5.9009	5.6824	5.5874	0.843467	7.2518e-05	ns
ZDHHC23	4.4986	4.1303	4.0204	1.9147	2.1646	2.5125	-0.842831	0.00159956	ns
KIAA0895	4.6896	4.0479	4.7258	2.3316	2.2454	2.4235	-0.842781	0.000605439	ns
IER5	21.0136	22.0105	21.9459	40.6583	36.8005	30.9982	0.842532	0.00131927	ns
WBP11	12.7233	12.7932	11.7473	20.3808	21.5665	20.3432	0.842448	1.85886e-05	ns
C1orf216	6.432	6.3251	6.2399	3.3992	3.3143	3.1534	-0.842011	0.000358747	ns
PDS5B	3.1964	2.9639	2.8262	1.6825	1.5326	1.4529	-0.841873	0.000541475	ns
REM2	0.3699	0.2525	0.4945	0.6289	0.7906	0.4103	0.841764	0.176142	ns
UST	3.773	4.1472	4.0479	7.0897	6.0543	6.8355	0.841649	0.000511539	ns
PIGM	2.1507	2.3748	2.083	1.1223	1.0954	1.2255	-0.841493	0.00103483	ns
ANKRD9	3.5638	4.0525	4.1581	7.1334	6.605	5.8947	0.841192	0.00106447	ns
EDRF1	9.1346	9.0152	9.267	3.7956	4.8515	5.6532	-0.841151	0.00443793	ns
ZMAT5	4.8683	4.4999	4.4183	8.6786	7.9923	6.2964	0.840469	0.00577646	ns
ANKFY1	6.8432	7.2166	7.2924	3.5866	3.706	3.8271	-0.840339	1.21689e-05	ns
NVL	5.9014	5.9172	5.7461	2.5946	3.307	3.2629	-0.840142	0.00108142	ns
NR2F2	26.4357	27.3415	27.8389	49.5573	41.1979	45.3154	0.839994	0.000226577	ns
LIX1L	6.8933	6.5846	6.22	12.3161	10.3759	10.1324	0.839861	0.00114402	ns
MMP11	1.1051	1.0987	1.3919	2.0031	2.1244	1.8536	0.839805	0.00594774	ns
GSTA2	0.8144	0.3791	0.4269	0.3296	0.128	0.4053	-0.839699	0.325898	ns
GINS2	9.2329	9.7774	9.6954	4.2043	4.9677	5.82	-0.839688	0.00225275	ns
EFCAB7	1.7336	1.3975	1.405	0.7497	0.7762	0.8428	-0.839658	0.00747878	ns
C1orf53	3.2548	3.1118	2.1788	1.442	1.6589	1.3509	-0.839573	0.0948715	ns
MDN1	5.3211	5.8178	5.8298	2.6914	3.1385	3.0151	-0.839453	6.46306e-05	ns
SLC25A41	0.5695	0.8732	0.5532	1.1594	1.074	1.1147	0.839396	0.0835926	ns
PTPMT1	1.5726	1.5954	1.3792	0.863	0.6844	0.8257	-0.839211	0.0225959	ns
CEP78	5.1991	5.2341	5.1334	2.6146	2.8231	2.6742	-0.839174	1.53475e-05	ns
IER5L	40.5659	40.5535	39.8865	22.0551	19.6053	21.3656	-0.839122	5.48079e-05	ns
SH3YL1	1.9999	1.9495	1.9373	3.3354	3.2146	3.2643	0.839048	6.03002e-05	ns
PTGS1	4.5272	4.5523	4.6073	7.5936	8.4563	6.7592	0.839023	0.000590321	ns
CIPC	5.3346	5.893	5.4142	2.6535	2.6583	3.3799	-0.83893	0.00178832	ns
HECTD2	1.1431	1.0909	0.9816	0.5358	0.5727	0.5692	-0.838869	0.00171438	ns
ABI2	4.4123	4.2622	4.2746	2.3237	2.2648	2.1596	-0.838253	2.65609e-05	ns
C6orf120	10.0833	9.2897	10.0464	4.5856	5.0428	5.7426	-0.838043	0.000648691	ns
BCLAF3	1.7169	1.7096	1.5058	0.7847	0.8302	0.9658	-0.838041	0.00239726	ns
FANCL	0.691	0.7312	0.6743	0.2875	0.3978	0.4114	-0.83766	0.00535473	ns
MOB4	10.0036	9.3252	9.6591	4.7217	4.6077	5.8207	-0.837474	0.00110629	ns
KCNK5	3.7822	4.6221	4.7191	2.1412	2.4234	2.2799	-0.837441	0.0026318	ns
TPX2	77.2635	77.5616	75.3668	39.1462	41.0929	39.8687	-0.837331	2.77318e-06	ns
CCNY	14.1996	14.246	15.2968	8.0557	7.4534	7.3035	-0.836746	9.9204e-05	ns
TOMM5	0.9958	0.6988	0.8131	0.5023	0.39	0.4117	-0.836475	0.058323	ns
ARHGEF9	0.8775	0.9088	0.9005	1.408	1.5724	1.4924	0.836238	0.000229049	ns
VEPH1	0.7177	0.8567	0.6771	0.446	0.3105	0.4214	-0.835586	0.0326934	ns
MISP3	0.4953	0.4611	0.5842	0.9237	1.0008	0.6037	0.835319	0.0942261	ns
DUSP12	12.0393	13.6594	13.2011	6.0533	7.6566	6.6203	-0.835141	0.00156241	ns
CLCN2	3.4875	3.2949	3.2876	1.653	1.742	1.8749	-0.834974	0.00023312	ns
LYSMD4	2.046	2.1123	2.2187	1.1039	1.1795	1.0424	-0.834928	0.00163497	ns
KCNJ14	0.7624	0.6737	0.7468	1.2357	1.4012	0.9757	0.834891	0.0237897	ns
TMEM183A	23.1889	24.1089	24.3646	13.3191	12.7577	11.3451	-0.834398	0.000194292	ns
CLHC1	0.524	0.4955	0.4218	0.8938	0.745	0.7557	0.834258	0.0161865	ns
TYMS	57.365	54.656	55.7628	27.2232	30.6378	29.9315	-0.834152	2.59473e-05	ns
SLC4A11	6.2163	6.5013	6.3058	3.4364	3.1357	3.372	-0.834109	0.000231041	ns
CCDC82	1.4135	1.3488	1.2414	0.6574	0.6902	0.7494	-0.833873	0.000423182	ns
URB2	6.0971	6.9125	6.9083	2.6966	3.9312	3.8128	-0.833645	0.00760355	ns
FRMPD1	0.6727	0.4957	0.4959	0.2467	0.3171	0.3109	-0.833552	0.0506513	ns
KCNK6	6.8427	7.3789	6.919	11.4521	11.6794	11.9891	0.833454	1.85812e-05	ns
ZNF267	2.3824	2.627	2.6336	4.4194	4.1777	4.0839	0.833391	0.000326513	ns
PIKFYVE	8.5777	9.2758	9.4376	4.7345	4.5798	4.9636	-0.833367	4.48896e-05	ns
FAM167B	0.525	0.3258	0.2752	0.6375	0.7701	0.4479	0.832699	0.269929	ns
NOCT	29.6007	29.9309	31.3326	55.0776	52.5862	43.0035	0.83244	0.00128009	ns
AMPD2	7.0501	7.188	7.1943	11.9327	12.2535	11.3787	0.83237	1.55212e-05	ns
ERMARD	2.8482	3.0733	2.6264	1.4149	1.5259	1.5408	-0.832344	0.00189162	ns
PCNA	144.624	143.981	131.239	67.8462	73.3621	78.8096	-0.831934	7.51591e-05	ns
F8	0.6353	0.5304	0.4817	0.2893	0.2425	0.3355	-0.831627	0.0254841	ns
HLA-F	2.5349	2.2764	2.4009	3.9992	4.2492	3.7028	0.831315	0.00106852	ns
TUBA1A	42.8881	44.3379	44.7889	71.3143	69.6649	78.0199	0.831302	2.15761e-05	ns
ECI1	10.1037	10.8344	9.7814	15.4042	17.3954	18.2038	0.831299	0.00019135	ns
JRK	1.653	2.0243	2.1179	0.8916	1.0716	1.0766	-0.831174	0.0040811	ns
DUSP5	188.916	196.539	199.784	371.943	318.942	278.214	0.830924	0.00203443	ns
CSTF2	17.5416	17.1736	19.1214	8.8957	10.0265	9.3042	-0.830542	0.000192275	ns
PAQR3	6.0886	5.9127	6.1883	3.0707	3.2421	3.2262	-0.830373	2.0993e-05	ns
MAP3K12	4.0266	4.4775	4.6102	2.2028	2.2741	2.4036	-0.829896	0.000270504	ns
TPPP	3.9175	4.2318	4.25	7.4048	6.6908	6.4205	0.829731	0.000416009	ns
CCDC85A	0.376	0.3375	0.2692	0.6237	0.6331	0.3609	0.82947	0.109372	ns
MAVS	24.761	27.6206	25.4842	12.4335	13.541	14.8949	-0.829448	0.000126181	ns
CLIP1	3.0539	3.0808	3.1814	5.2297	5.0279	5.1665	0.829088	1.76101e-05	ns
KSR2	0.9659	0.9273	0.9257	1.5972	1.4857	1.5838	0.828756	0.000193627	ns
E2F2	0.6675	0.9227	0.8231	0.4053	0.4578	0.4012	-0.828681	0.0281979	ns
KIAA0895L	6.6181	6.5158	7.0563	10.5713	11.424	11.4404	0.828574	6.57504e-05	ns
CENPE	7.7901	7.1536	7.3306	3.8311	3.851	4.0162	-0.828376	4.77391e-05	ns
MFSD1	5.1893	5.1358	4.662	2.4448	2.6109	2.8268	-0.828174	0.000503083	ns
MAP3K10	2.6242	3.4116	3.1751	5.7377	4.8526	4.6176	0.827907	0.00626161	ns
ZFP90	2.331	2.6612	2.6192	4.2745	4.1582	4.1521	0.827773	0.000277291	ns
FAM98B	14.1272	15.8012	14.3986	7.5345	7.7855	7.9664	-0.82747	3.43664e-05	ns
NLRP4	0.6166	0.3392	0.4628	0.7658	0.74	0.8429	0.827399	0.071211	ns
DENND3	2.6995	2.6111	2.7449	4.4411	4.6937	4.1813	0.826886	8.68281e-05	ns
LYNX1	0.946	1.065	0.8303	0.571	0.4667	0.4505	-0.826765	0.0264978	ns
ZBTB37	1.2079	1.3679	1.2068	0.6652	0.6324	0.6911	-0.826745	0.000552022	ns
C6orf62	67.5239	64.2294	64.778	33.5147	35.0005	34.8163	-0.826602	9.02461e-06	ns
TBKBP1	4.7066	5.3116	6.0628	9.2432	9.012	8.2945	0.826538	0.00192595	ns
POLR2C	15.3854	16.0763	14.5915	24.1124	27.252	24.7805	0.826396	7.03258e-05	ns
HTATIP2	16.241	14.6961	13.6789	24.6696	24.5353	24.5264	0.825757	0.000206626	ns
PTAR1	7.2323	7.6813	7.8493	3.8189	4.1622	3.993	-0.825688	3.29019e-05	ns
MUC1	0.6212	0.407	0.3799	0.7124	0.8027	0.8245	0.825406	0.0929493	ns
NOD2	2.2616	2.0379	2.2058	3.6243	3.6362	3.4787	0.825256	0.000303298	ns
KIF18A	11.166	11.0095	10.4433	6.1705	5.7082	5.2588	-0.82525	0.000399954	ns
LDHA	116.781	114.319	122.368	199.31	174.891	209.491	0.825092	0.000231041	ns
SENP5	9.8	10.8995	10.021	5.0776	5.3903	5.708	-0.824884	8.45344e-05	ns
DUSP16	0.7746	1.0311	0.9501	1.7495	1.4096	1.3779	0.824694	0.0147316	ns
CAT	19.3096	20.2605	20.4077	34.2997	33.9398	30.657	0.823755	8.42788e-05	ns
NOVA2	3.0744	2.9853	3.2216	5.6108	4.8276	4.8507	0.823189	0.000662118	ns
CATSPERZ	0.8468	0.6956	0.9988	1.4517	1.3621	1.3387	0.823097	0.096558	ns
FBXO42	3.8509	3.6477	3.5076	5.9978	6.0767	6.0739	0.822533	5.70494e-05	ns
RRP15	8.8086	8.2654	7.8001	3.7556	4.6091	4.7748	-0.821933	0.00110048	ns
CSNK1E	9.9465	10.1289	10.2442	17.6846	16.651	15.5876	0.82188	9.52781e-05	ns
NXT2	7.4927	6.8923	6.5911	3.5983	3.759	3.7125	-0.821479	0.000582388	ns
REXO5	2.5935	2.3018	2.52	1.1014	1.4444	1.3758	-0.821042	0.00721646	ns
OTUD4	10.6328	11.4985	10.9928	6.0608	5.3605	6.0493	-0.821018	0.000145797	ns
CERCAM	8.043	8.4467	8.7225	14.0186	14.4108	13.0704	0.821018	7.84071e-05	ns
MED19	11.3032	10.1756	10.6944	17.4207	17.802	17.7636	0.820891	0.000191644	ns
PM20D2	11.5349	11.1537	11.5127	5.8837	5.715	6.4639	-0.820801	0.00012521	ns
TUBGCP3	6.8368	6.8896	7.3803	3.5054	3.8161	3.8236	-0.820772	9.91836e-05	ns
PCDH7	5.2875	4.8027	4.8123	8.9447	7.2382	8.3392	0.820725	0.00109767	ns
GEMIN4	12.0733	11.9731	12.1989	5.524	6.9518	6.6797	-0.820655	0.000505274	ns
PLEKHG2	4.5632	4.9757	5.1675	2.2628	2.7713	2.7376	-0.820599	0.000865152	ns
ACAP2	8.906	9.0065	9.3146	4.8283	4.6553	4.8873	-0.820474	2.36004e-05	ns
HSD17B6	0.6565	0.747	0.5162	1.1958	1.0317	0.9335	0.820448	0.0646509	ns
CCDC125	1.7999	1.4629	1.7064	0.7376	0.9204	0.9745	-0.819872	0.00882904	ns
KIF17	0.6426	0.9319	1.2244	1.4744	1.5965	1.5183	0.818922	0.0552987	ns
CHD5	1.8498	2.1704	2.0204	3.1201	3.2613	3.558	0.818876	0.000501435	ns
APOBEC3B	18.0647	18.0104	17.8352	9.7384	9.6979	9.0235	-0.818875	0.000164234	ns
SEC24A	8.8649	8.5841	9.0883	15.9675	13.5455	14.0792	0.818656	0.000412888	ns
CLEC4A	0.5968	0.3968	0.2011	0.6599	0.7235	0.6001	0.818539	0.230614	ns
B3GNT4	1.0073	1.0507	0.9876	1.691	1.5219	1.8016	0.818482	0.00561502	ns
GNPDA1	17.0096	16.5232	15.8486	27.7923	27.735	25.6251	0.818482	6.24434e-05	ns
ZNF572	0.7752	0.4393	0.6162	0.2763	0.3496	0.3451	-0.817753	0.122398	ns
MDM2	37.3319	35.0629	34.9623	19.3708	18.5941	18.819	-0.817344	2.26448e-05	ns
PNPLA8	9.9716	9.8086	9.9921	18.411	16.7385	13.6833	0.817206	0.0030614	ns
CNTNAP1	5.8344	6.1654	5.9204	10.3159	9.4166	9.6751	0.816871	0.000100829	ns
STOX1	1.5102	1.5373	1.132	0.6941	0.7985	0.7225	-0.816843	0.0241771	ns
RCOR2	3.8773	3.5926	3.4405	5.4453	5.4156	7.0952	0.816524	0.0057728	ns
TRIM6	3.1496	2.8023	3.3695	1.4088	1.6688	1.8726	-0.816434	0.00794993	ns
DLAT	17.0924	16.8245	15.7408	7.8498	9.6312	8.8301	-0.816255	0.000287319	ns
NUDT19	11.1091	9.6788	10.1628	4.9776	5.4724	5.9692	-0.815978	0.00102999	ns
ALKBH8	5.8667	6.2384	5.6745	2.9174	3.1362	3.377	-0.815749	0.000459582	ns
SLC22A18	3.2633	3.1263	3.226	5.4629	5.0386	5.2573	0.814761	0.000298008	ns
NPTXR	12.1951	13.9462	14.2827	7.4215	6.9422	7.0454	-0.814582	0.000324612	ns
HSF4	1.2847	1.5771	1.2488	2.3143	2.05	2.3849	0.814328	0.00866617	ns
CDCA4	30.7357	30.5454	28.7716	15.4139	16.3202	16.0281	-0.813951	3.61037e-05	ns
HTR1D	2.9461	3.1454	2.8661	1.4704	1.8048	1.4697	-0.813819	0.00553559	ns
AMN	0.3349	0.5156	0.4102	0.7273	0.5708	0.7747	0.813719	0.0669116	ns
RRM2B	29.9732	29.9443	29.1996	16.593	14.9087	15.7366	-0.813663	6.27439e-05	ns
SESN1	4.7529	4.7568	4.8625	2.4063	2.6273	2.5943	-0.813347	0.000127584	ns
TP53I13	3.3484	3.8261	3.2079	5.8457	5.528	5.631	0.81334	0.000785903	ns
FRK	0.6532	0.6735	0.629	1.0692	1.0408	1.0951	0.813298	0.000838345	ns
HES7	0.3526	0.4924	0.7625	1.0169	0.7204	0.8649	0.813245	0.158521	ns
EEF1E1	9.9215	9.3594	8.9557	4.7709	4.7898	5.4512	-0.813034	0.00109934	ns
LDHD	2.4495	2.9319	2.5589	4.6529	4.5314	3.7916	0.812943	0.00748757	ns
SLC43A2	1.1095	1.1202	1.3394	0.6262	0.7613	0.5	-0.812653	0.0220229	ns
EGFL7	25.273	26.3554	24.2934	45.0522	38.9242	40.2012	0.812493	0.000310796	ns
ABCG1	0.9206	0.8906	1.139	0.5178	0.4936	0.5544	-0.812401	0.0179072	ns
TEX19	1.3704	0.7442	1.0438	1.586	1.8305	1.7537	0.812329	0.0758971	ns
FSTL3	23.2957	27.1294	26.466	40.6568	41.8185	43.3784	0.812232	0.00011775	ns
STRADB	10.8851	9.5991	9.6184	5.0675	5.0006	5.9415	-0.812171	0.00143899	ns
IL31RA	0.6333	0.639	0.5872	1.127	0.9708	0.9403	0.811868	0.0044645	ns
WDR7	4.2275	4.028	4.5467	2.3632	2.3296	2.0973	-0.811764	0.000684348	ns
LRIG1	1.4432	1.3874	1.6282	0.8072	0.784	0.7729	-0.811524	0.00421356	ns
ERAL1	28.1394	29.6395	27.6619	13.7232	15.9521	15.749	-0.811439	0.000166832	ns
C1orf210	2.8311	3.0748	2.2261	4.3634	4.5175	4.4592	0.811379	0.0127816	ns
SPTBN2	1.5203	1.6233	1.545	2.4619	2.4828	2.7249	0.810341	0.000212904	ns
BEX2	16.6652	16.8258	16.8475	25.7085	26.5711	30.0943	0.810314	0.000385337	ns
IQCG	0.9321	1.033	0.7939	1.5023	1.4717	1.5431	0.810137	0.00470824	ns
PPP2R2A	13.1923	12.5741	12.501	21.4038	20.7654	20.3625	0.810101	2.77284e-05	ns
ZNF346	2.4787	2.5998	2.6994	1.1362	1.5893	1.4169	-0.809831	0.0061539	ns
KIF20A	24.6958	25.6468	23.6805	13.2961	13.1709	12.884	-0.809711	3.58427e-05	ns
B4GALT4	3.4705	3.3779	3.2074	5.2773	5.4489	5.716	0.809659	0.000131871	ns
ITPKA	6.5194	7.8382	7.3778	13.3169	11.5476	10.5724	0.809628	0.0045965	ns
POLR3F	3.6316	3.5254	3.3185	1.6686	1.8047	2.1144	-0.809333	0.00187101	ns
DDX31	6.8033	6.7784	7.0019	3.2204	3.5596	4.1939	-0.809234	0.00144947	ns
GRWD1	15.8847	17.8583	16.3264	8.637	9.1273	8.8701	-0.809176	6.14905e-05	ns
SH2D2A	0.9509	0.9058	1.1737	1.6717	1.6682	1.5849	0.809157	0.0243559	ns
LYRM1	9.5787	8.6308	8.7224	4.4668	4.9436	4.9387	-0.808559	0.000452895	ns
HOXB6	8.8465	9.6574	10.1086	15.5724	14.3624	16.7783	0.808552	0.00070144	ns
HLA-E	26.6951	26.4352	26.3341	44.4912	43.1754	42.0261	0.808544	2.57936e-05	ns
MED28	7.4214	7.5135	7.5714	3.8242	4.1445	4.0142	-0.808421	2.76348e-05	ns
CHIC2	8.4679	8.0915	8.2963	15.383	12.3779	12.7289	0.808013	0.0043637	ns
EIF4G2	152.935	151.391	152.502	77.5268	80.4748	85.3278	-0.80799	9.36518e-06	ns
CDT1	28.302	29.5147	26.7703	14.6375	16.155	14.2418	-0.807727	0.000167083	ns
ADCY9	2.5558	2.5537	2.7811	4.3376	4.4123	4.1167	0.807664	0.000188068	ns
YIPF5	14.7145	13.9485	13.3729	23.5229	22.6496	22.3867	0.807376	8.68281e-05	ns
TCEA1	28.662	26.5396	26.3964	14.4759	14.0243	14.9824	-0.807116	6.80255e-05	ns
MYT1	0.5876	0.7493	0.7405	1.3049	1.0702	0.9992	0.806763	0.0212486	ns
CDAN1	4.5427	4.3045	4.3772	2.2902	2.3233	2.4396	-0.8066	0.000354178	ns
DUSP28	0.6137	0.7167	0.6448	0.4065	0.3261	0.3141	-0.806567	0.0439713	ns
SLC27A2	6.1733	5.2864	4.994	3.1895	2.929	2.6334	-0.806523	0.00685428	ns
ZER1	5.6507	6.0606	6.4857	9.9586	10.5727	9.1081	0.806347	0.00070144	ns
SPINT2	43.8576	45.177	44.2184	73.3045	72.5142	71.2947	0.805934	7.44925e-06	ns
GRB14	3.4527	4.2346	3.4905	2.0131	1.8948	2.0573	-0.805602	0.00557924	ns
TOB2	16.9636	17.9006	16.4952	29.6696	27.7782	26.1388	0.805166	0.000181941	ns
MEIS3	6.4662	6.8623	6.8384	10.4823	10.8323	11.5437	0.805032	7.99548e-05	ns
SNCG	20.0605	21.767	19.3816	31.5239	30.9482	37.306	0.804945	0.000983963	ns
FAM72A	2.2914	2.2972	2.8065	1.2842	1.5927	1.0527	-0.804605	0.0279131	ns
C1orf131	4.0618	4.0473	4.1166	1.7752	2.1748	2.5991	-0.80441	0.00741264	ns
ARHGEF6	1.2141	1.2374	1.1481	0.5719	0.6119	0.7501	-0.80406	0.0136362	ns
POGLUT1	2.7887	2.8215	2.5981	1.2948	1.1858	1.9194	-0.803669	0.0277447	ns
KDM4C	3.3928	3.3976	3.5598	5.8094	5.0307	5.9924	0.803205	0.000626178	ns
SHLD2	7.2328	7.085	6.2865	11.9754	10.4816	11.0406	0.80317	0.000855672	ns
PPP2R5E	11.6272	11.4121	11.3653	6.2998	6.0687	6.0043	-0.80315	3.59227e-05	ns
ETFRF1	1.8533	1.7461	1.6592	2.481	3.474	2.6004	0.803125	0.0212274	ns
ATXN7L3B	10.2399	10.0674	9.9757	16.2272	16.9034	16.1199	0.802906	1.76101e-05	ns
MORN5	0.4455	0.474	0.3753	0.8115	0.7801	0.4887	0.802833	0.267579	ns
TRPV4	0.5986	0.6767	0.5547	0.3245	0.2957	0.3648	-0.802417	0.0638555	ns
POMGNT1	7.2083	7.4737	7.8377	12.0762	12.5836	11.942	0.802251	4.37453e-05	ns
PCBD2	0.8827	1.0009	0.9393	0.3989	0.5006	0.62	-0.801818	0.0232861	ns
NOMO2	9.8123	9.7697	10.6628	17.584	16.0379	15.4886	0.80181	0.000345065	ns
OTUD1	2.2077	2.8493	2.4066	4.6914	3.6429	3.7671	0.801599	0.0149514	ns
RNF125	9.6978	9.7831	9.9544	16.5268	15.1943	16.085	0.801523	6.72637e-05	ns
NAMPT	7.3621	7.3552	7.3266	12.7505	11.443	11.5979	0.801481	9.105e-05	ns
CDR2L	21.4973	22.1794	22.351	36.4668	36.8126	33.9489	0.801456	4.97088e-05	ns
PDX1	1.8676	2.193	2.2027	0.8311	1.4608	1.0592	-0.801424	0.0569545	ns
CDC37L1	9.678	8.9965	8.297	4.6235	4.6154	5.2083	-0.801198	0.000902431	ns
INO80	3.2596	3.1902	3.1757	1.679	1.712	1.7606	-0.801024	5.04347e-05	ns
HERC2	6.0879	6.8315	6.948	3.5235	3.6403	3.4631	-0.800923	0.000120599	ns
FGFR3	7.0535	6.6724	6.7601	11.3116	10.97	10.9662	0.800256	9.20044e-05	ns
KATNAL1	8.058	7.9293	7.4946	4.328	3.8818	4.3602	-0.800161	0.000272541	ns
DNMT1	17.3678	17.0109	17.3067	9.1828	9.6089	8.8813	-0.799899	2.2299e-05	ns
KCTD13	3.4217	4.0693	4.1971	6.5907	6.4203	5.9334	0.799813	0.00156922	ns
GOLT1A	5.2075	4.548	6.2686	8.3118	9.3142	8.3132	0.799763	0.0138482	ns
ZNF678	1.0162	1.0614	1.067	1.8115	1.6418	1.6415	0.799471	0.00157636	ns
TRIM23	5.7332	6.0665	5.6419	3.3512	3.0891	2.8862	-0.799238	0.000968252	ns
UGT8	11.9431	10.9657	11.2183	6.276	6.5571	5.4333	-0.799024	0.00104818	ns
MAPK1	37.3978	38.1438	38.9097	19.8345	19.6249	21.8875	-0.798846	4.83943e-05	ns
ZNF317	7.2118	7.6	8.0799	11.9	12.8674	12.3523	0.798672	0.000134523	ns
KRBA2	0.2985	0.3046	0.3135	0.4134	0.4974	0.5809	0.798515	0.017142	ns
ATR	2.8723	3.0232	2.7345	1.452	1.5205	1.6562	-0.79851	0.000162825	ns
CGB8	0.436	1.1596	0.2938	1.021	1.057	1.0361	0.798392	0.308864	ns
DDI2	4.6588	4.5143	4.9115	2.4375	2.5321	2.5834	-0.798237	0.000114128	ns
MSANTD3	12.698	12.118	11.7275	19.8551	19.5431	19.8398	0.798156	7.18637e-05	ns
TMEM225B	0.4217	0.2498	0.7687	0.8379	0.7591	0.6869	0.797933	0.245984	ns
NCAPG2	13.6688	14.1868	13.1961	7.2581	7.3606	7.3931	-0.797815	2.95657e-05	ns
BRSK1	7.6424	7.0755	7.4152	12.0369	12.3042	11.5146	0.797718	0.000174241	ns
SLC19A1	3.8205	4.2433	3.9609	1.7823	2.3367	2.3408	-0.797671	0.00309025	ns
GNA15	0.3612	0.467	0.2603	0.5482	0.5487	0.6934	0.797502	0.12523	ns
RPL26L1	16.9905	18.8655	16.7366	28.4403	28.4608	28.303	0.797434	0.00027757	ns
OXSM	6.738	6.6049	5.9208	9.8956	10.5818	10.7644	0.797328	0.000579731	ns
TMEM109	35.7515	36.4587	36.8004	18.6694	19.9141	19.9155	-0.797194	3.62317e-05	ns
PIGL	2.1427	2.3368	2.2311	3.6741	3.9476	3.2354	0.797192	0.00187068	ns
MPHOSPH9	4.3856	4.2324	3.9204	2.1533	2.4467	2.1269	-0.79689	0.000615506	ns
NCAPD3	7.1351	6.953	7.3107	3.7589	3.9057	3.8188	-0.796863	2.45432e-05	ns
FAM216A	3.905	3.5972	3.5447	5.7163	5.6098	6.5935	0.796782	0.00228574	ns
TNRC6C	5.4227	6.0339	5.5444	3.2088	2.8207	3.087	-0.796767	0.000421944	ns
SIRT2	2.4301	2.8423	2.6982	4.1588	4.2722	4.4769	0.796471	0.000630938	ns
NUDT22	5.122	5.6251	5.6032	8.3694	9.659	8.4357	0.796337	0.0006871	ns
MYDGF	68.971	71.3822	66.2477	112.16	112.006	110.194	0.796169	2.08664e-05	ns
SAMD3	0.4403	0.3056	0.406	0.6052	0.6794	0.5738	0.796067	0.0393283	ns
FICD	1.4423	1.5151	1.7947	2.145	2.907	2.6416	0.795961	0.0146494	ns
MAGED2	18.0952	18.3481	19.8145	30.5489	31.1682	29.2829	0.795603	0.000106992	ns
NRN1L	0.3995	0.425	0.4039	0.6757	0.5919	0.7303	0.795345	0.249248	ns
SMARCA1	17.6631	18.3643	17.5619	29.7276	27.9127	29.0047	0.795021	4.17318e-05	ns
GALNT11	3.6127	3.4066	3.121	5.3115	5.6878	5.408	0.794957	0.000342945	ns
RCCD1	4.9806	5.8086	5.296	2.7702	3.0467	2.8233	-0.794843	0.000873295	ns
GNPDA2	5.2441	4.6823	4.5327	2.6215	2.5626	2.5865	-0.794644	0.000668241	ns
RASA3	3.7716	4.168	4.2709	6.8907	6.3052	6.5293	0.794605	0.000669669	ns
PIGQ	1.5892	1.8133	1.9656	0.8774	0.968	1.0439	-0.794493	0.0053486	ns
TIRAP	2.3456	2.3223	2.4426	0.8931	1.4498	1.4959	-0.794016	0.0348064	ns
CELSR3	0.9772	1.2068	1.1573	1.8889	1.7338	1.7712	0.793858	0.00219511	ns
MTFR2	5.637	5.4366	4.5742	2.5463	2.9977	2.8856	-0.793807	0.0061978	ns
VMA21	11.7798	12.0134	11.7246	5.566	6.4358	7.1292	-0.793734	0.000911574	ns
OXCT1	13.6895	13.0073	13.4283	6.6877	7.5465	7.3628	-0.793479	0.000171238	ns
PSMD5	20.005	18.9622	19.4473	9.5498	11.1305	10.7676	-0.793389	0.000191644	ns
SMPDL3A	2.3753	2.1455	1.5533	1.1994	1.0422	1.0233	-0.793309	0.0515714	ns
TMED7	36.2383	36.7409	32.9231	57.2465	55.3385	58.4404	0.792976	6.9968e-05	ns
ALOX12B	0.5029	0.4682	0.4508	0.7695	0.6639	0.8753	0.792767	0.0734962	ns
STMN1	54.8627	52.4068	50.9915	27.5594	28.0496	29.5938	-0.792506	3.01816e-05	ns
HMG20A	5.539	6.0399	6.2988	9.3267	9.5424	9.9923	0.792218	0.000188069	ns
ERI2	5.0005	4.6171	4.4041	2.4408	2.2342	2.886	-0.792161	0.0036084	ns
CTIF	1.1777	1.2928	1.1562	2.0769	1.8229	1.9515	0.791975	0.00225132	ns
ZNF530	0.8881	1.0039	0.8444	0.5282	0.564	0.3711	-0.791759	0.0384468	ns
RNF185	12.2442	13.0246	12.6454	6.5534	7.057	6.8092	-0.791582	0.000125859	ns
SF3B2	25.1766	24.9707	23.6807	38.6616	42.2133	38.2535	0.791405	4.82826e-05	ns
PARP12	9.7151	9.7908	9.862	4.7663	5.7666	5.2991	-0.791145	0.000404223	ns
IQCD	2.6274	2.1951	2.4367	3.9881	4.0231	3.6785	0.790895	0.00619674	ns
CDC6	19.4822	19.3953	17.8254	10.0698	9.7096	10.7822	-0.790802	0.000155588	ns
TRPM6	0.5769	0.4643	0.5316	0.2791	0.34	0.223	-0.790637	0.0461552	ns
DENND1B	1.2008	1.0789	1.1844	0.644	0.5602	0.664	-0.79048	0.00389754	ns
TACC3	12.1879	13.2225	12.6324	6.5618	6.8822	7.0657	-0.790365	4.40841e-05	ns
CBLB	1.4228	1.2701	1.317	2.3333	2.0676	2.0571	0.790235	0.00168775	ns
B3GALNT1	2.2193	2.2042	2.0757	1.1329	1.1796	1.194	-0.789994	0.00096727	ns
PIK3IP1	0.4211	0.4732	0.4967	0.6481	0.7805	0.8177	0.789633	0.0478171	ns
SERTAD2	34.6303	34.058	34.665	63.887	51.4576	50.9774	0.789595	0.00228097	ns
TJP3	9.6438	8.2512	9.5497	16.4995	14.323	13.3404	0.789215	0.00397517	ns
CPSF2	6.6757	6.6241	6.5237	3.4461	3.5563	3.6956	-0.789189	3.69136e-05	ns
KBTBD6	6.9872	6.8976	6.4359	3.3066	3.7419	3.9306	-0.789189	0.000687032	ns
PRX	0.6568	0.7226	0.6954	1.1691	0.9711	1.2034	0.788999	0.0102246	ns
TSR1	38.9531	40.9425	39.4568	20.3674	21.6728	22.378	-0.788925	2.6992e-05	ns
SLC6A20	1.2656	1.2683	1.257	0.557	0.7365	0.7594	-0.788821	0.00924135	ns
CLDND1	52.2634	53.7468	50.2733	85.9727	85.6512	79.9648	0.788778	4.53182e-05	ns
CEP68	2.9508	3.1468	2.8855	1.5775	1.6509	1.6192	-0.788711	0.000217663	ns
ABTB1	2.2348	2.1473	2.35	3.7764	3.5036	3.5492	0.788621	0.000913657	ns
WASHC3	3.5802	2.9066	3.1424	4.7581	4.6318	6.1533	0.788517	0.0146986	ns
ARFGEF3	2.4426	2.4089	2.5213	4.2493	3.7754	3.8348	0.788349	0.00040604	ns
C10orf95	1.0154	1.0152	0.8871	1.9179	1.7729	0.9625	0.788345	0.139474	ns
CHST7	4.911	4.6576	5.1939	7.3073	9.2177	7.229	0.788219	0.00570248	ns
DHDH	7.8918	7.6367	7.7158	4.3029	4.1123	4.1196	-0.788118	0.00549514	ns
YTHDF3	20.9032	21.629	20.5097	11.69	11.3254	11.0009	-0.787984	5.27725e-05	ns
ZSWIM5	0.4894	0.4219	0.5024	0.7099	0.7862	0.7771	0.787897	0.0199083	ns
COG6	4.4829	4.0262	4.0322	7.1587	6.7837	6.2289	0.787889	0.000909696	ns
GARIN5A	8.1817	8.1739	8.1983	13.7211	13.2338	12.5135	0.787584	0.000693336	ns
SNORC	1.8644	1.5853	1.9912	2.6071	3.4467	2.6866	0.786457	0.0178324	ns
PTPN11	16.9514	17.1105	17.3686	28.8906	26.3927	27.3624	0.786294	6.1792e-05	ns
PCLAF	5.3364	5.1777	4.9287	2.3958	3.3025	2.6547	-0.78616	0.00745425	ns
UTP25	5.3964	4.9545	5.2132	2.682	2.7718	2.9675	-0.786071	0.000248915	ns
PODXL	9.7134	9.9378	9.8777	16.634	14.9926	15.805	0.785836	0.000126679	ns
TESK1	6.0848	6.8652	6.7866	11.0681	10.8355	9.7761	0.785797	0.000987623	ns
SUCLG2	20.4656	20.1012	20.6775	11.0299	11.3859	10.6915	-0.785622	9.10187e-05	ns
PRAG1	5.2335	5.2329	4.7068	9.3041	7.4397	7.6023	0.78555	0.00439838	ns
WIPI1	14.2693	15.339	15.0108	25.0889	23.9243	22.6238	0.785532	0.000200063	ns
RABGEF1	0.8536	0.6077	0.6514	1.2804	0.9564	1.1566	0.785399	0.0439713	ns
ZSWIM6	6.2271	6.1325	6.5887	10.7405	9.4492	10.224	0.784885	0.00050569	ns
TTC32	0.9138	0.6702	0.6532	1.1096	1.3838	1.0985	0.784525	0.0806761	ns
SOD1	153.953	149.152	144.892	76.9056	81.1263	84.5498	-0.784407	3.58427e-05	ns
TRMT61A	4.7567	4.9717	4.4963	2.2207	2.8335	2.6591	-0.784284	0.00446155	ns
TRADD	6.2031	6.6266	6.9863	10.1409	9.852	11.8425	0.784218	0.00225212	ns
TCEAL9	26.8939	24.7497	22.7746	41.8238	38.8421	38.7507	0.784077	0.000689693	ns
OLFML3	0.6462	0.5834	0.5312	0.9631	1.0525	0.8019	0.783893	0.0600353	ns
NOL3	6.4992	6.6862	6.4241	9.9714	10.3237	11.2	0.78363	0.000332053	ns
RAB5IF	15.5746	15.1277	14.5625	8.1003	8.705	7.6844	-0.783607	0.00101905	ns
ICA1	1.9346	2.0327	2.175	3.194	3.5096	3.1418	0.783579	0.00189374	ns
PIGX	4.6296	4.4608	4.6361	1.9888	2.5532	2.9224	-0.782802	0.0106128	ns
NATD1	4.5597	4.7454	5.2061	2.6732	2.9366	2.2366	-0.782578	0.00606416	ns
ZBTB4	0.5225	0.6122	0.5525	0.8041	0.9514	0.9569	0.782487	0.016364	ns
SMIM29	7.1348	6.4766	6.6342	11.4318	10.9146	10.0779	0.782397	0.00182614	ns
ARPP19	40.8827	39.9697	38.2391	22.2704	21.16	21.0974	-0.782215	6.05302e-05	ns
MLLT3	1.9415	1.8837	1.798	3.3806	2.7524	2.8695	0.782106	0.0036767	ns
RALGAPB	8.9703	8.7008	8.826	4.5129	5.0889	4.7687	-0.782073	8.51463e-05	ns
FAM131A	2.643	2.6333	2.431	4.5829	4.2196	3.5329	0.782047	0.00453426	ns
HOXD8	1.7441	2.1322	1.8835	2.9854	3.0314	3.2269	0.781857	0.00765789	ns
NUCB1	29.1923	31.654	29.7853	48.9556	50.5578	45.6692	0.781695	0.000109043	ns
EPS8L1	4.5924	4.901	5.1602	7.8467	7.8508	7.7699	0.781438	0.000272043	ns
RIF1	6.1945	6.1149	6.0758	3.1849	3.134	3.6621	-0.781	0.000282324	ns
PSIP1	23.7224	23.2734	21.7377	11.9063	12.8677	12.5271	-0.780953	6.57504e-05	ns
ETV5	20.4494	22.128	22.121	12.0439	12.0364	10.997	-0.78086	0.000186922	ns
HAUS8	3.3747	3.1788	3.2148	1.6458	1.7604	1.9038	-0.780821	0.00154918	ns
DBR1	4.8071	5.3308	4.9355	2.5988	2.9074	2.6715	-0.78074	0.000668241	ns
OBSL1	0.9893	1.1115	1.0595	1.8072	1.6941	1.5499	0.78038	0.00298146	ns
EXTL3	7.8756	8.6581	8.4899	14.0609	13.4228	12.5458	0.78019	0.000229517	ns
TTC31	4.5427	4.8655	5.4262	2.4274	2.6006	3.0402	-0.780033	0.00461754	ns
IFNL3	2.4552	1.4545	1.2505	2.6426	3.4726	2.1423	0.779944	0.16186	ns
PARP14	4.8984	4.6802	4.9719	2.4436	2.8594	2.6011	-0.779752	0.000467747	ns
IGLV5-52	11.0777	12.2123	11.6901	5.7081	6.4595	6.9018	-0.779576	0.0245002	ns
KCNC3	1.301	1.3247	1.2371	0.4961	0.851	0.7596	-0.779077	0.0446825	ns
ANKRD24	1.4049	1.5808	1.2247	2.214	2.3844	2.1419	0.779035	0.00820701	ns
SLC12A2	19.0522	18.1272	18.7521	10.168	9.1288	11.0959	-0.778955	0.000629304	ns
ARL2	7.8918	8.3818	9.052	13.4854	14.4733	12.4943	0.778548	0.00158656	ns
FAT4	0.7402	0.7471	0.7781	1.5186	0.8988	1.1966	0.778548	0.0428486	ns
UBE2O	17.8831	19.5829	18.491	31.9611	28.6962	28.7395	0.778531	0.000287348	ns
VRK1	1.9566	1.9951	1.8058	0.9974	1.0836	1.0489	-0.778529	0.000187208	ns
DNAJB4	17.4593	16.3228	16.7552	27.2891	27.395	26.1055	0.778338	9.69313e-05	ns
CYREN	6.9248	7.0168	7.3225	3.5551	3.6514	4.3712	-0.7782	0.00152894	ns
INAVA	4.0235	4.1693	4.1233	7.3474	6.778	5.5197	0.777676	0.0058264	ns
LRRC14	7.7502	8.2132	8.2693	4.4484	4.4101	4.3133	-0.777391	0.000166673	ns
C6orf226	6.5458	6.186	7.1355	11.6519	9.3516	10.6616	0.777355	0.02088	ns
ARHGEF19	10.7336	11.0376	11.3695	17.3193	17.2849	18.3461	0.777182	9.4751e-05	ns
SLC25A13	5.971	6.5705	5.9535	3.1461	3.3275	3.6015	-0.777177	0.00116841	ns
SPOCD1	0.642	0.758	0.7757	1.0981	1.2033	1.1723	0.777069	0.00815669	ns
UFL1	10.978	10.7976	10.8951	5.6086	6.0592	6.1211	-0.776675	0.000144045	ns
NR3C1	2.9488	2.8967	3.1507	5.3161	4.1962	4.8387	0.776617	0.00352062	ns
NEK2	21.5082	20.9863	19.4518	11.5739	11.3602	10.7587	-0.776432	0.000301763	ns
RHNO1	7.4173	7.1578	6.8507	3.4061	3.9598	4.3317	-0.775977	0.00341405	ns
ZNF845	1.2762	0.9807	1.1819	1.7706	1.6959	2.0277	0.775815	0.0127097	ns
KNL1	8.0035	7.8119	7.4944	4.3292	4.0654	4.297	-0.775544	0.000143846	ns
RAB9A	12.9414	12.8264	12.4575	20.572	21.6193	18.77	0.775451	0.000532389	ns
APPL1	7.5411	8.1287	7.7326	3.849	4.7265	4.1763	-0.775303	0.000830511	ns
HERC6	4.3208	4.4317	4.1941	2.4028	2.2624	2.3855	-0.775292	0.000619407	ns
MBLAC2	1.8307	1.7859	1.941	0.9755	0.8172	1.2462	-0.775283	0.0248735	ns
KLHL24	2.4588	2.9727	2.4104	4.8043	3.8901	3.7923	0.7752	0.0100764	ns
TAOK2	11.748	12.2934	11.8491	5.7256	6.8775	6.9728	-0.774846	0.000576158	ns
CGREF1	0.968	0.8504	1.1256	1.49	1.8254	1.3609	0.77463	0.0334498	ns
FAM114A1	11.2845	11.6242	11.236	17.8273	18.2112	18.418	0.774629	3.60401e-05	ns
CCNJ	9.8686	10.1912	9.2361	5.0214	5.5002	5.454	-0.774481	0.000348354	ns
CCDC15	0.8476	0.7251	0.8916	0.3964	0.5184	0.4251	-0.774273	0.045085	ns
DKKL1	0.5003	0.4658	0.5409	0.8354	0.9435	0.5869	0.774211	0.187103	ns
PELI1	3.9565	3.7838	4.125	6.4072	6.5063	5.9792	0.773817	0.00085133	ns
ENSG00000284024	5.9036	6.1328	5.4444	3.0421	3.2043	3.2951	-0.773423	0.000710279	ns
PRDM4	14.8989	14.4518	15.1829	7.3484	7.9792	9.0075	-0.772547	0.000738346	ns
DNTTIP1	31.2333	31.4185	30.8667	50.5266	46.701	51.6776	0.772538	0.000145797	ns
CUEDC1	21.4888	22.1919	21.5958	10.8773	11.2065	13.5754	-0.772438	0.00109828	ns
HOXA9	14.8444	14.1242	12.8463	7.2323	8.3637	7.2259	-0.772398	0.00152818	ns
PSD3	4.0965	4.1412	4.027	7.3128	6.1069	6.0829	0.772298	0.00161688	ns
ZNF565	0.5026	0.5092	0.6625	1.0232	0.7387	0.8891	0.772184	0.0691337	ns
C11orf54	2.2471	2.1821	2.2138	3.3385	3.415	3.8343	0.772175	0.00109248	ns
CCDC32	1.6231	1.4872	1.6053	2.4326	2.38	2.6987	0.77192	0.0015369	ns
NAB2	22.3984	21.4624	21.4527	36.5418	33.2085	34.15	0.771749	0.000223074	ns
EEF1AKMT3	1.137	1.661	1.2379	2.2622	2.0783	2.082	0.77146	0.0303074	ns
ZNF585B	0.6449	0.5867	0.51	0.8209	0.9398	1.0223	0.771396	0.0179164	ns
AP4E1	3.9438	4.3287	4.4831	2.1413	2.0612	2.7783	-0.771137	0.00838435	ns
HSPG2	8.824	9.7246	10.2814	17.197	15.9618	12.6426	0.771015	0.00874722	ns
DDHD2	4.2841	4.4172	4.2066	6.5536	6.9432	7.0442	0.770999	7.16297e-05	ns
SLC12A9	4.6486	5.3097	5.1313	2.4135	2.7387	3.1055	-0.770722	0.00279317	ns
AVEN	2.4001	2.1958	1.8221	1.1808	1.1315	1.2003	-0.770316	0.015685	ns
CTC1	5.6248	6.1724	6.2055	2.8696	3.4967	3.4845	-0.770237	0.00129664	ns
CHAC2	11.1836	11.8648	10.7016	5.2271	6.0087	7.2911	-0.770027	0.0103827	ns
MRS2	21.2663	20.1881	21.4645	10.6934	11.3655	12.3682	-0.770018	0.000262513	ns
TIMM10	31.7505	32.4071	31.2342	14.1986	18.862	19.223	-0.769943	0.00652493	ns
SIPA1L3	5.5339	5.872	6.1996	10.2644	8.8508	8.8371	0.769924	0.00139327	ns
CCND1	470.464	465.837	470.579	256.986	246.176	265.948	-0.769908	3.09973e-05	ns
WHRN	4.3416	4.5106	4.0556	7.2833	7.033	6.1785	0.769781	0.00151312	ns
FAM219A	9.4214	9.2194	8.6828	14.5	15.6596	13.2533	0.769736	0.000838345	ns
PSMC3IP	6.2357	6.7625	5.6866	2.9273	3.4349	3.8941	-0.769054	0.00876307	ns
ELMO3	9.2036	9.9259	10.3489	15.5915	15.9401	15.265	0.768874	0.0003997	ns
KIF20B	8.3053	8.54	8.0792	4.2908	4.3894	4.9697	-0.768871	0.0004192	ns
MIEF1	13.4616	13.2805	14.1349	7.0788	7.4393	7.8604	-0.7688	0.00013393	ns
DNAJB5	3.1508	3.1864	3.4508	5.6195	5.4909	4.4043	0.76849	0.00591069	ns
IKBKB	4.0202	3.9148	3.8393	1.9126	2.2442	2.2973	-0.768221	0.000861136	ns
EPB41	4.5398	4.769	4.6993	7.587	7.2194	7.4258	0.768218	5.95142e-05	ns
CBLL1	14.5776	14.0042	14.0412	7.56	7.8844	7.9027	-0.76755	8.03707e-05	ns
CCDC71	17.89	15.9077	15.3884	8.9891	8.9577	8.9999	-0.767118	0.00131927	ns
UAP1	22.377	20.4974	20.9614	37.1967	32.5342	31.4378	0.766826	0.0013099	ns
BTC	1.6034	1.5508	1.4244	2.6739	2.3364	2.2384	0.76656	0.0168671	ns
CDC123	60.7961	60.4012	59.4279	29.6436	33.7284	35.7176	-0.766431	0.000348354	ns
RADX	4.8181	5.5244	4.89	2.7178	2.889	2.7404	-0.766095	0.00127641	ns
EEF2KMT	8.1939	8.5466	7.4612	3.675	4.8184	4.8033	-0.766062	0.00688845	ns
HNRNPAB	132.317	131.603	127.511	66.0597	71.2713	77.406	-0.765929	0.000164242	ns
CAMLG	4.6123	4.4879	4.3062	7.4509	7.377	6.3984	0.765409	0.00110144	ns
HOXC13	4.1251	3.8401	4.8099	2.3053	2.2983	2.3996	-0.765254	0.0107897	ns
HELB	2.4963	3.0836	2.9018	1.4865	1.6861	1.4745	-0.765037	0.00767929	ns
RHOBTB2	2.5951	2.9087	2.8233	1.4466	1.4766	1.651	-0.764978	0.00194628	ns
ENSG00000268655	0.7591	0.4318	0.4974	1.1522	0.7952	0.7016	0.764921	0.221974	ns
SESTD1	2.1361	1.8578	1.9881	1.1425	1.0961	1.0414	-0.764057	0.00244047	ns
PTCD2	2.6994	2.8568	2.4632	1.3912	1.3328	1.6865	-0.763667	0.00464416	ns
JMJD6	17.2143	18.0844	16.5917	29.4161	26.6333	25.9976	0.763578	0.000447905	ns
CD96	0.3735	0.4941	0.4752	0.7339	0.5653	0.8301	0.763478	0.0655656	ns
TAF4	2.6352	2.4382	2.5372	1.582	1.3489	1.2388	-0.763315	0.00602407	ns
ATRIP	4.1399	4.1096	4.3189	2.038	2.4169	2.4603	-0.763115	0.00216478	ns
RRP1B	27.3236	26.8763	27.3652	14.5158	14.2134	16.0943	-0.763052	0.000172395	ns
DDX11	5.863	6.3001	6.2453	2.9825	3.4925	3.6502	-0.763049	0.00109782	ns
KCTD5	23.3292	24.0054	22.6845	35.6742	36.6257	38.4933	0.762949	6.12493e-05	ns
MT1F	3.6093	3.5544	3.5885	5.5961	5.5407	5.8787	0.762938	0.00339497	ns
GPBP1L1	11.8914	12.4676	12.2018	19.0197	18.991	19.8214	0.762858	4.10028e-05	ns
GLCCI1	1.5972	1.4943	1.685	2.6314	2.3687	2.5473	0.762698	0.00287117	ns
PEX6	8.3542	8.3708	8.5933	13.4162	13.8752	12.7316	0.762669	0.000275683	ns
CLDN3	8.8024	8.4366	10.4842	6.3185	4.6201	4.2174	-0.762653	0.0448834	ns
CD274	2.5013	2.2784	2.506	4.3599	3.7405	3.3903	0.76236	0.0101133	ns
ZBTB17	6.8663	7.9324	7.5758	12.2573	12.0885	10.988	0.761948	0.00106411	ns
ZNF107	1.3183	1.3864	1.4512	0.667	0.8333	0.7873	-0.761688	0.00499637	ns
PSME3	47.9115	48.1544	46.9386	22.92	27.7826	28.0099	-0.761673	0.00065341	ns
ZNF329	1.3315	1.1918	1.3892	2.1454	2.0884	1.9333	0.761651	0.00906308	ns
RAB26	5.5509	5.6429	5.4732	2.6692	2.952	3.5803	-0.761591	0.00826199	ns
PHC3	5.8348	6.1461	6.1116	3.4375	3.2881	3.2175	-0.761376	0.000144167	ns
FAM72D	2.9867	2.9078	2.7428	1.7234	1.6338	1.3713	-0.76137	0.0175353	ns
NGEF	2.6391	3.0323	2.9584	4.6879	4.5509	4.3815	0.761238	0.00177813	ns
BTBD3	8.7991	8.5217	7.9927	4.9842	4.416	4.5179	-0.760419	0.00100218	ns
MDC1	4.1675	4.7163	4.599	2.2509	2.7678	2.4023	-0.760306	0.00249039	ns
ZNF511	4.0545	4.6058	5.1521	7.1873	7.0999	7.5052	0.760294	0.00503558	ns
MCTS1	2.6995	2.6898	2.5241	4.0664	4.0213	4.4136	0.760156	0.000368682	ns
LIPT2	0.6291	0.629	0.4946	0.3183	0.2197	0.4473	-0.75982	0.188404	ns
DYM	3.773	3.6124	3.674	6.2731	5.6845	5.4814	0.759586	0.000710675	ns
PITPNC1	6.0815	6.0565	6.1469	10.227	9.5016	9.1041	0.759529	0.000399129	ns
FCHSD2	4.371	4.8339	4.9441	2.6762	2.5722	2.534	-0.75948	0.00146397	ns
SLBP	55.9467	60.8719	54.296	29.9088	30.9656	33.3971	-0.75934	0.00027757	ns
ZNF620	3.1542	2.7732	3.238	1.5294	1.6798	1.8501	-0.759306	0.00892913	ns
APOLD1	1.0755	0.9083	0.8426	0.5877	0.4926	0.4719	-0.759268	0.0311629	ns
CYSTM1	48.3115	48.5193	50.5243	80.194	78.9603	73.2095	0.759078	0.000190937	ns
CCDC68	11.548	10.6601	10.2309	16.437	18.4081	16.3348	0.758693	0.000648304	ns
NSUN2	33.7116	33.3726	34.4473	16.4292	18.3057	21.2758	-0.758689	0.00169102	ns
GPR137B	9.1712	9.8307	9.6024	5.452	4.8544	5.4547	-0.758453	0.00185577	ns
ATP6V0E2	5.3368	5.5626	5.8697	2.952	3.0177	3.2787	-0.758255	0.000668241	ns
MAP3K15	0.4271	0.6804	0.4142	0.9595	0.6265	0.8139	0.758158	0.117039	ns
GRIN3B	0.5725	0.6583	0.7348	0.9814	1.0161	1.0989	0.757983	0.0438565	ns
GPR180	5.186	5.1809	5.2291	2.5937	3.0371	2.9762	-0.757774	0.000595465	ns
GLRX3	13.8613	13.8355	12.6694	7.0197	7.5287	7.725	-0.757479	0.000279443	ns
NTN1	4.1335	4.4733	4.3268	7.4113	6.4634	6.4801	0.75734	0.0014592	ns
PLXNA3	7.4915	8.3267	9.0305	13.3575	12.2504	13.5296	0.757225	0.00123535	ns
RDH13	1.3551	1.3392	1.2574	0.7311	0.763	0.6821	-0.757188	0.00493714	ns
HOXA3	1.3849	1.1818	1.2856	0.8525	0.5925	0.6728	-0.756695	0.0471702	ns
KAT14	2.5541	2.3059	2.7397	1.2733	1.4325	1.4934	-0.75666	0.00759824	ns
TNFRSF10B	54.9342	56.8881	56.793	94.2752	87.5628	83.538	0.75661	0.000248915	ns
FBXO25	1.5938	1.5647	1.6576	0.8621	0.847	0.9519	-0.756298	0.00202998	ns
ALDH2	3.5283	3.2582	3.6253	5.6194	5.5769	5.1843	0.755879	0.000719899	ns
TSPAN15	8.6063	8.8072	8.5284	12.7912	14.6382	13.414	0.755656	0.000557969	ns
PJA2	27.297	26.5801	26.3983	46.4937	40.4632	39.2624	0.755581	0.00107669	ns
SDAD1	27.5344	25.9419	26.4839	13.9792	14.7865	15.4314	-0.755061	0.000174093	ns
ZFP64	4.1005	4.0975	4.3277	2.4081	2.3858	2.1136	-0.754883	0.00165592	ns
MFAP1	39.0927	39.6906	38.4419	22.5854	20.688	21.4498	-0.754817	0.000226892	ns
TIGD1	0.7448	0.5778	0.6149	0.2789	0.3668	0.4342	-0.754321	0.0684693	ns
EOLA1	1.5519	1.7758	1.932	2.8856	2.6522	2.717	0.754084	0.00666694	ns
LRRC40	15.0786	13.8019	15.0799	7.2024	8.7944	8.3304	-0.754048	0.00199291	ns
ENTPD2	10.6719	11.0646	11.0813	16.7131	17.3629	17.5135	0.75372	0.000176625	ns
ARL4C	11.2919	11.3137	11.3187	21.5262	15.9836	15.6929	0.753487	0.0146911	ns
ARHGAP21	5.5015	5.9605	5.9163	9.1323	8.8806	9.2902	0.753396	0.000135794	ns
KIF2C	30.3033	31.3697	28.9142	16.6139	16.3437	17.1604	-0.752682	0.00011775	ns
CCDC186	7.8664	7.6087	7.4976	13.2609	11.8433	10.9387	0.752598	0.00167375	ns
OSGEP	3.0306	3.3324	3.3283	1.65	1.8222	1.8971	-0.752592	0.00303082	ns
CLCN4	1.5195	1.4962	1.6457	0.8982	0.8266	0.8508	-0.752571	0.00552596	ns
GRIN1	1.8085	2.0605	2.1648	1.003	1.1249	1.2159	-0.752451	0.0053207	ns
MSTO1	5.773	6.6818	6.2465	2.7344	3.6694	3.9743	-0.752162	0.0159291	ns
AZIN2	0.9917	0.9662	0.9113	1.4913	1.5168	1.4979	0.75208	0.00213286	ns
MIF4GD	3.277	2.8407	3.6877	4.7778	5.1734	5.4441	0.751778	0.00808426	ns
UBXN8	2.7814	2.738	2.4329	1.2969	1.4556	1.6691	-0.751632	0.0113687	ns
AOC2	4.4368	4.7258	4.6001	7.743	6.6546	7.1832	0.75163	0.00300232	ns
GPR143	1.2826	1.0854	0.7151	0.3823	0.6596	0.6864	-0.751474	0.180553	ns
CADM4	18.7243	19.0032	19.1684	32.0099	28.9406	28.2537	0.751474	0.000668241	ns
TSC22D1	23.2913	22.8925	22.7808	37.2439	34.2707	36.6658	0.751219	0.000119869	ns
TRAF1	0.901	0.9766	0.655	1.3151	1.5361	1.1214	0.750295	0.0581312	ns
MSN	34.7478	35.3052	35.0937	55.2815	56.6047	52.9529	0.750173	4.69178e-05	ns
ZNF468	1.9046	1.9776	1.9995	2.9544	3.1476	3.1204	0.750099	0.00154918	ns
HNRNPM	55.0461	53.3967	53.0503	24.1428	29.8391	35.6884	-0.750048	0.0107823	ns
EVA1A	0.5232	0.637	0.5459	0.8431	1.0057	0.8242	0.749974	0.0746774	ns
TAP1	9.1061	9.6602	10.135	16.0872	15.1165	14.0558	0.749868	0.00106852	ns
C2CD2	5.3534	5.2016	5.0826	7.7858	8.0728	8.665	0.749535	0.000233335	ns
MRPL38	1.9009	2.139	2.4565	0.9785	1.3404	1.2904	-0.74951	0.0365669	ns
MRGBP	18.8894	19.4908	16.5729	30.0549	29.3187	26.6911	0.749474	0.00157636	ns
ZNF326	3.4338	3.7817	3.5341	1.8452	1.8725	2.2519	-0.74939	0.00249039	ns
ANP32B	109.156	103.102	96.6876	53.916	60.1943	57.3136	-0.74919	0.000330191	ns
CDH3	33.2996	31.9006	33.0873	53.1051	50.6462	50.2133	0.749189	0.000109585	ns
SUMF2	28.6654	30.8362	29.8052	45.0479	48.494	46.3899	0.74909	7.2744e-05	ns
CA13	4.2441	3.9234	4.4236	2.3371	2.3452	2.2989	-0.748772	0.00174406	ns
PLA2G10	0.6612	0.4103	0.1733	0.6021	0.9697	0.376	0.748729	0.412674	ns
PBDC1	10.7099	9.118	9.7706	14.2971	15.1475	16.986	0.748604	0.00506337	ns
DLGAP5	27.1223	27.8224	26.8084	16.1409	15.1038	14.0725	-0.748426	0.000572825	ns
FAM83E	0.3346	0.2492	0.4105	0.5852	0.4291	0.531	0.747892	0.13235	ns
MAN2B1	7.4939	7.8567	7.7837	12.2828	13.2111	10.6953	0.74783	0.00195545	ns
AMPD3	6.0736	6.1872	6.2311	9.5127	9.7272	9.7029	0.747644	0.000102902	ns
LEAP2	0.4736	0.7616	0.5586	0.3137	0.4466	0.2204	-0.747327	0.293844	ns
PDGFRL	4.2231	4.1652	3.7693	6.7358	6.199	6.0764	0.747139	0.00407644	ns
NUP210	13.987	14.7812	15.3767	8.1195	8.817	7.5781	-0.74696	0.000617727	ns
DNER	2.1636	2.0011	2.121	3.5059	3.2324	3.0746	0.746486	0.00552524	ns
SLC30A1	6.9183	6.964	6.6449	11.7731	9.9793	10.3172	0.746468	0.00167375	ns
TLE1	9.8464	11.2402	10.225	18.595	15.8436	14.4433	0.746424	0.00634984	ns
APLP1	14.5951	14.517	14.7101	25.3474	22.2248	20.8754	0.7464	0.00203131	ns
KXD1	29.3545	31.0914	31.2149	47.2766	49.9858	46.0423	0.746211	0.000123532	ns
BRF1	3.4649	3.6858	3.5689	1.9329	1.9651	2.0617	-0.746173	0.00028881	ns
FRMD8	14.6355	15.5204	16.1087	8.5315	8.4745	8.7046	-0.746082	0.000290535	ns
AURKB	29.9263	28.9608	26.8645	16.209	15.5266	15.9312	-0.745637	0.000452121	ns
SMIM30	32.2525	32.5919	27.9287	16.5428	16.4773	18.6044	-0.745454	0.00174732	ns
RYBP	1.8834	1.8139	1.7371	3.4957	2.5316	2.4436	0.745454	0.028325	ns
EXT1	6.8848	6.8643	7.8288	12.798	11.0717	9.7919	0.744782	0.0083828	ns
MXRA7	9.5277	10.0819	9.5042	15.3685	15.3089	14.7846	0.744768	9.98202e-05	ns
PHLPP1	2.1667	2.1478	2.246	3.7243	3.2055	3.304	0.744559	0.00230451	ns
FAM167A	0.4158	0.3158	0.2839	0.6278	0.5571	0.3921	0.74414	0.127619	ns
SLC4A3	5.5555	6.5219	6.7497	3.1089	3.934	3.4406	-0.743828	0.00739687	ns
RAD54B	1.7864	1.9627	1.6169	0.9932	0.9989	0.9969	-0.743691	0.0101243	ns
DHRS11	0.6367	0.6788	0.5935	0.9073	1.1039	0.9726	0.743646	0.0240613	ns
DLGAP4	9.8538	9.5069	10.3462	16.0182	16.6731	13.6404	0.743149	0.00227717	ns
FBXL18	9.4762	10.5986	10.2947	5.5248	5.6345	5.7555	-0.742976	0.000225624	ns
AGBL5	5.3225	5.4318	5.6732	8.3423	8.5483	8.7384	0.742915	0.000289756	ns
BMP2K	8.166	7.7832	8.0304	4.4125	4.1751	4.7838	-0.742056	0.000570792	ns
TCERG1	16.1912	16.5424	16.0159	9.1338	9.074	8.9568	-0.742	6.97422e-05	ns
YBEY	7.8174	8.3904	7.6292	11.1119	13.3835	12.7113	0.741988	0.00282774	ns
CLTB	34.2208	32.4334	29.8061	50.3621	51.3986	48.6198	0.741968	0.000517046	ns
EFL1	4.7528	4.6473	4.9341	2.6903	2.6064	2.6927	-0.741714	0.000710877	ns
HELZ2	6.4281	6.6277	7.0307	11.9293	10.4341	8.9001	0.741705	0.00831351	ns
SELENOS	11.4661	10.2909	10.5934	16.0518	17.2427	17.1569	0.741567	0.000493612	ns
KANK2	9.095	9.8746	9.2847	4.8828	5.2805	5.602	-0.741501	0.0004521	ns
VPS54	8.2251	7.9968	7.9186	4.1656	4.9248	4.3739	-0.741488	0.00108498	ns
FBXO27	4.9501	4.5529	4.6006	7.5556	7.1692	7.2471	0.74143	0.00187101	ns
PGPEP1	5.503	6.0132	5.935	9.7888	8.1646	9.2172	0.741326	0.00216478	ns
ZDHHC20	31.8913	29.7901	29.5323	17.1679	16.7295	16.9784	-0.740909	0.000156528	ns
TANGO6	3.6355	3.0273	3.0627	1.5499	1.9663	1.9223	-0.740432	0.0114555	ns
CGRRF1	2.5514	2.6466	2.9232	1.4384	1.4663	1.6325	-0.740429	0.00702232	ns
GAREM2	5.4016	5.9805	5.4497	2.8788	3.5854	2.9269	-0.740284	0.00457188	ns
PAICS	57.9772	58.0574	54.5619	28.817	32.7182	33.74	-0.740174	0.000348344	ns
POC1A	9.7902	11.579	10.4581	5.5753	5.4746	6.7464	-0.739882	0.00680402	ns
VSIR	7.3543	7.3353	7.2704	4.3935	4.3972	3.4436	-0.739817	0.00656876	ns
BCL7B	7.6964	7.8653	7.5443	11.5263	12.8851	11.5566	0.739702	0.000682561	ns
SERPINA5	2.7835	2.4678	2.5013	1.4486	1.5692	1.3005	-0.739541	0.0129195	ns
ALDH18A1	31.0971	30.5225	30.7663	47.808	48.5134	47.4509	0.739378	5.76169e-05	ns
SIRT5	0.7287	0.8196	0.8134	1.1581	1.1391	1.3833	0.739347	0.00803648	ns
MPP2	3.7684	3.9064	3.8649	5.7117	6.2396	6.0108	0.739345	0.000426549	ns
SBNO2	11.0569	11.4914	11.3553	19.6068	18.2192	14.856	0.739102	0.00645128	ns
NHLRC2	7.7822	7.9824	7.9361	4.1915	4.5345	4.5166	-0.739046	0.000134356	ns
MEMO1	0.5186	0.7389	0.4993	0.8192	1.0278	0.8939	0.73894	0.062796	ns
ZDHHC13	5.9878	6.6082	6.0965	3.4626	3.5581	3.4168	-0.7388	0.000458965	ns
STING1	3.0857	2.9583	3.1641	1.4261	1.7479	1.9892	-0.738719	0.0138921	ns
ZNF517	1.0354	1.0974	0.8584	0.5228	0.6476	0.4985	-0.738544	0.0435878	ns
GABRQ	6.6107	6.2336	6.7593	3.8114	3.7528	3.3774	-0.738349	0.00154302	ns
KISS1R	1.0255	1.2318	1.2095	0.482	0.5614	0.9313	-0.738154	0.162877	ns
NAP1L5	4.9566	4.7752	3.9426	2.8344	2.364	2.434	-0.7381	0.0246298	ns
PCYT1A	9.9919	10.6314	11.3185	5.2603	6.3288	6.2826	-0.737971	0.00191971	ns
ADAM15	15.6063	16.2702	16.2492	24.7122	25.5696	24.5248	0.737818	7.37456e-05	ns
PGP	16.1329	17.4891	16.227	8.7456	9.5485	9.5856	-0.737817	0.000444328	ns
TOR1A	7.4339	7.7437	7.5129	3.7626	4.3125	4.633	-0.73771	0.00219958	ns
SERGEF	4.7626	4.1755	4.5591	7.1745	7.2127	6.575	0.737661	0.00291406	ns
PCNX3	6.3083	6.4082	6.7371	9.893	10.0791	10.2554	0.737078	0.00016972	ns
NR6A1	3.5821	3.7533	3.9779	6.0938	5.695	5.7748	0.737055	0.000929432	ns
KDM4D	1.1981	1.3419	1.4351	0.5626	0.812	0.8624	-0.737006	0.0708856	ns
TMEM19	3.4793	3.1043	3.1002	1.7122	1.8689	1.8398	-0.736983	0.00281526	ns
LRRC23	3.0047	2.4938	3.2876	4.6486	4.9153	4.0537	0.736558	0.0196591	ns
PLAAT4	0.7649	0.7121	0.9021	0.4644	0.561	0.2719	-0.736342	0.239299	ns
SUPT3H	1.4507	1.5854	1.2647	2.2403	2.2501	2.1929	0.736059	0.00818956	ns
ATG9B	0.5255	0.8181	0.8536	1.177	1.251	0.9703	0.735847	0.075249	ns
RAP2C	9.8198	9.4287	9.3983	15.0151	14.9385	14.5068	0.73575	0.00026357	ns
ABCC10	7.1385	8.0953	7.8151	3.8509	4.7148	4.3448	-0.735714	0.00208222	ns
LCAT	2.1887	1.9787	1.8368	3.4307	3.0955	2.774	0.735288	0.0212373	ns
RRP36	25.5462	26.3576	26.5167	13.5227	15.375	15.05	-0.735122	0.000466094	ns
TRAPPC6A	8.171	6.7798	7.6119	10.5151	10.4959	14.0939	0.734933	0.0286914	ns
NOL12	1.0319	1.1756	0.9264	0.4208	0.6244	0.7292	-0.734921	0.0958465	ns
C6orf89	14.8621	14.6774	14.7821	7.7972	8.229	8.8347	-0.733911	0.000248444	ns
CYP4V2	1.1538	1.1637	1.1074	0.5151	0.7093	0.7021	-0.733795	0.0197226	ns
ZC3H12A	5.8085	5.9064	5.2698	9.0009	8.9482	8.3711	0.733763	0.00169921	ns
VPS53	0.3981	0.4006	0.3586	0.6031	0.6281	0.5623	0.733647	0.00215748	ns
NAA40	5.0126	5.044	5.2497	2.5004	2.8927	3.2074	-0.733556	0.00434686	ns
NIPAL1	4.2381	3.9969	3.8115	2.0938	2.5335	2.1269	-0.733427	0.00485771	ns
TLN2	1.8089	1.9973	1.9771	1.251	1.0003	0.9834	-0.733387	0.0103031	ns
CPSF6	13.7455	13.8119	13.5895	6.7623	7.9977	8.3431	-0.733196	0.00120997	ns
PAPSS2	9.3086	8.5775	8.1544	4.9288	5.1795	4.4846	-0.733095	0.00279317	ns
ENO1	428.609	423.811	442.496	653.27	628.917	723.938	0.732511	0.000353784	ns
SND1	30.9858	30.8833	31.7037	49.3025	48.8682	46.7061	0.732311	0.000106923	ns
CCN2	9.026	8.8865	8.9735	17.5593	12.3426	11.6115	0.732142	0.0402033	ns
KIF2A	8.1277	7.4914	7.6389	4.2986	4.2349	4.5235	-0.732131	0.00033885	ns
TMEM141	6.3124	7.6427	6.5413	10.6337	11.1815	9.8994	0.732016	0.00677301	ns
PRKDC	19.8508	21.0198	21.0931	11.0856	11.8607	11.8424	-0.731859	7.53979e-05	ns
FKBP9	14.4493	15.1725	15.0252	23.4473	22.7541	22.8954	0.731857	0.000132784	ns
PFDN2	140.554	128.775	133.353	216.475	210.283	196.266	0.731455	0.000637613	ns
ING2	2.8288	2.9387	2.5627	4.8537	3.9815	4.0398	0.731405	0.0150899	ns
FIGNL1	7.5062	8.1728	7.1187	4.2575	4.408	4.1289	-0.731374	0.00122855	ns
HK1	29.4854	29.0344	31.6111	46.9085	45.5131	47.0592	0.731314	0.000190588	ns
TRAPPC10	3.7349	3.8901	3.8381	2.0291	2.1531	2.2597	-0.731238	0.000476408	ns
NUFIP1	9.6834	8.3791	8.9308	4.6118	5.0741	5.5054	-0.730613	0.00384721	ns
COMMD5	8.3518	8.6035	9.2249	4.0359	5.0892	5.6228	-0.730528	0.012392	ns
JUP	91.4158	97.0581	96.0849	155.117	147.222	137.503	0.730527	0.000426549	ns
ERV3-1	0.8352	0.9616	1.1147	0.4504	0.5595	0.6329	-0.730522	0.0598961	ns
PSMB10	0.8494	0.854	0.8816	0.526	0.4805	0.4348	-0.730312	0.15866	ns
CD82	6.6882	7.2576	6.9043	12.1822	10.704	9.2944	0.730134	0.00846584	ns
PUDP	9.8457	9.6905	10.0606	5.4774	5.4801	5.6802	-0.729959	0.000522639	ns
LHFPL2	5.9142	5.654	5.3663	3.5319	3.1343	2.836	-0.729869	0.00531336	ns
A4GALT	6.235	6.7692	6.3642	10.248	9.1675	10.5266	0.729857	0.00192595	ns
SMAD9	0.7859	0.7405	0.6478	1.1642	0.875	1.333	0.729841	0.0585985	ns
TUBB2B	0.6374	0.5439	0.5795	1.0764	0.9141	0.7138	0.72976	0.0794762	ns
RTN4RL1	4.1272	4.3259	3.6237	6.2227	5.967	6.4946	0.729709	0.00346353	ns
HNF4A	1.103	1.2494	1.2625	1.7963	1.9059	1.8844	0.729638	0.00270475	ns
RAB33B	2.1563	1.8437	2.4603	3.5113	3.0276	3.4344	0.729465	0.0186644	ns
DENND2D	2.5979	2.8652	2.8982	1.3864	1.4042	1.927	-0.72902	0.0215048	ns
HAP1	2.6277	2.7023	2.9211	1.4552	1.4564	1.7382	-0.729007	0.00663016	ns
PDLIM2	1.3824	1.3284	1.4622	2.2743	2.0309	2.1344	0.728571	0.00261782	ns
ABHD17C	9.1105	9.1205	8.3694	4.9477	4.6621	5.3706	-0.728372	0.00202998	ns
NGLY1	4.1227	4.3692	4.1516	6.6976	5.9972	6.8268	0.72828	0.00106425	ns
NREP	1.0624	1.0663	1.029	1.5405	1.4774	1.8684	0.728259	0.00905583	ns
TPCN2	1.0587	1.0352	1.2846	0.5896	0.5674	0.7505	-0.728216	0.0359915	ns
TMEM219	12.8985	12.3321	12.9927	18.9856	19.6565	20.403	0.728126	0.000440923	ns
WDSUB1	6.1109	5.7394	7.6239	3.4134	3.6621	3.8928	-0.727899	0.0205347	ns
ST6GALNAC5	0.4376	0.6875	0.7205	0.2989	0.2923	0.4551	-0.727762	0.146189	ns
TRIOBP	7.0113	7.219	6.7138	9.9433	10.722	11.6871	0.727626	0.000579791	ns
FXN	2.1683	2.3019	2.2792	1.074	1.4921	1.2365	-0.727421	0.0146986	ns
OPRL1	0.3946	0.3532	0.1969	0.5667	0.415	0.4856	0.727369	0.186503	ns
KRTDAP	0.585	0.9336	0.4929	1.1417	1.0244	0.9626	0.727087	0.297211	ns
PLEKHM2	13.7773	13.908	13.0657	21.687	21.0421	20.1111	0.726849	0.000387346	ns
MARCHF4	0.4169	0.4405	0.4784	0.6978	0.5737	0.7931	0.726585	0.0684001	ns
ABHD13	3.9095	3.746	3.6913	2.2064	2.1177	2.0625	-0.726534	0.00238543	ns
TLR1	0.6332	0.5101	0.675	0.3548	0.3789	0.2805	-0.726451	0.100394	ns
PDE12	7.3118	7.2778	6.899	3.7987	4.0319	4.2878	-0.726334	0.000505992	ns
ADAMTS14	2.4515	2.4762	2.9031	3.715	3.8744	4.4963	0.726267	0.00805744	ns
ZFYVE16	3.8945	3.8479	3.8403	2.0949	1.9874	2.4509	-0.726255	0.00240863	ns
KANSL2	9.1299	9.3478	9.0736	4.7413	4.8651	5.9507	-0.726149	0.00441358	ns
THADA	3.3736	3.2203	3.5017	1.7116	2.0363	1.9471	-0.726063	0.00177913	ns
TSC22D4	10.3618	10.95	11.0664	17.1726	15.8197	16.9032	0.725847	0.000605209	ns
MRTO4	41.1512	40.3208	42.5701	20.4905	23.9452	25.5847	-0.725655	0.00189605	ns
RALB	28.5566	28.5228	28.4955	44.393	44.4344	43.0597	0.725643	0.000118337	ns
ENGASE	6.8878	6.4448	6.6937	3.4005	4.1668	3.7327	-0.725364	0.00249264	ns
ALPL	0.8713	0.673	0.6122	0.4558	0.4195	0.3321	-0.72519	0.13629	ns
THAP7	5.7181	5.9483	5.9746	3.0581	3.908	2.9713	-0.72504	0.0126377	ns
ELOVL3	9.7464	9.4773	9.5871	4.8873	6.3995	4.9488	-0.724968	0.0150899	ns
FBXO9	6.6362	6.1339	6.4933	2.9176	3.6871	4.2894	-0.724745	0.0166295	ns
C11orf68	25.0279	25.6834	26.0392	42.6343	41.7259	33.7304	0.724705	0.00576422	ns
HLA-C	66.6573	64.8224	66.0389	105.94	101.933	96.2176	0.724427	0.000317701	ns
MMP24OS	6.395	6.1582	6.6218	10.2809	9.8515	9.375	0.724216	0.000930725	ns
ZDHHC7	17.4687	18.6689	19.0867	27.9873	29.1211	27.9175	0.724131	0.000243226	ns
NEK1	1.7585	1.9392	1.8786	1.0471	1.0012	1.0992	-0.724131	0.00153777	ns
ZSCAN29	3.0229	2.8296	2.6838	4.1144	3.9466	5.1014	0.723752	0.00965874	ns
RAB30	1.2886	1.1692	1.206	1.7731	1.9238	1.9479	0.723721	0.00217209	ns
KLF12	1.9328	2.1378	1.9749	3.5118	2.648	3.1347	0.723704	0.0117396	ns
RNASE1	7.8044	9.4972	8.3023	12.2177	14.4771	12.7293	0.723683	0.00988125	ns
SERPINH1	16.5175	16.3837	16.3173	23.7977	24.6386	27.3738	0.723642	0.000383262	ns
PLSCR4	3.3033	2.905	2.9105	1.8788	1.6866	1.5707	-0.723521	0.0129891	ns
ATE1	3.4309	3.2991	3.6773	1.8401	1.902	2.1396	-0.723498	0.0017484	ns
ALKBH5	42.1724	41.7873	40.8012	65.358	64.3838	62.137	0.722724	0.00013531	ns
TRPM7	5.2789	5.4418	4.9051	2.418	3.0967	3.3293	-0.722623	0.00967975	ns
B3GALT9	1.7395	2.1977	1.9198	0.86	0.9138	1.5583	-0.72242	0.111658	ns
ZSCAN2	1.9592	2.0558	2.0169	3.1767	3.1608	2.9276	0.722211	0.00361463	ns
SPRED3	1.6204	1.7628	1.6	1.0381	0.8794	0.8921	-0.722177	0.0149276	ns
NBEA	0.318	0.3151	0.3145	0.5605	0.4656	0.4276	0.722083	0.0144829	ns
ZNF227	1.8745	1.9276	1.671	2.5111	2.8978	3.0265	0.721926	0.0080703	ns
NUDT13	0.2191	0.3876	0.3618	0.459	0.5992	0.4206	0.721816	0.214517	ns
ANAPC2	14.079	15.17	14.3728	7.8628	8.5605	8.238	-0.721691	0.000306811	ns
ASB13	13.5394	12.9296	12.5624	6.6176	7.3198	8.1691	-0.721529	0.00289217	ns
ACADVL	53.0195	55.9724	57.7746	83.9732	89.4583	82.8414	0.721153	0.000223738	ns
NECTIN4	1.2621	0.9221	0.9233	1.6295	1.7473	1.3902	0.720663	0.0591706	ns
ZNF165	3.8455	3.1298	3.447	6.1638	5.387	4.415	0.72056	0.035904	ns
HOXA1	4.1057	5.0558	4.2788	2.6313	2.9701	1.9738	-0.72023	0.0460488	ns
RFC1	19.1824	19.1827	18.5381	10.6348	10.7777	10.7946	-0.719846	0.000116005	ns
SIMC1	4.3009	4.3289	4.3076	2.3083	2.4558	2.5668	-0.719727	0.0015369	ns
FAM151B	0.5686	0.6947	0.6078	0.2751	0.3853	0.4093	-0.719397	0.135987	ns
LMBRD1	2.0255	1.9239	1.9524	3.1181	2.9035	3.0329	0.719248	0.0012038	ns
DIO3	0.7649	1.0566	0.6693	0.5842	0.3257	0.5052	-0.719221	0.203061	ns
CECR2	1.6417	1.7694	2.0645	2.8818	2.7541	2.7571	0.719029	0.0059726	ns
KDF1	9.1129	10.8122	10.6075	5.5328	4.9702	6.822	-0.719004	0.0213965	ns
VBP1	47.1607	46.5696	45.1538	24.923	26.4186	27.3642	-0.718903	0.000268558	ns
PRRC1	12.0593	12.075	12.4408	19.6585	18.2013	18.2282	0.7189	0.000378806	ns
SAMD8	11.5505	11.1538	11.724	6.9739	5.9872	6.5299	-0.718603	0.00167375	ns
ZNF350	0.8636	0.7586	0.875	1.4732	0.9519	1.4009	0.718032	0.0788912	ns
EHBP1	7.6443	7.1288	7.5027	11.5439	11.1347	11.4762	0.718001	0.000368184	ns
TRMT10C	37.1319	34.5945	30.9851	17.0822	20.066	21.1489	-0.717987	0.00561502	ns
RPRD2	5.7628	6.066	5.6194	3.2285	3.2975	3.3662	-0.717694	0.000414469	ns
KYAT3	12.2762	13.3954	10.3845	17.6867	17.9558	19.6702	0.717642	0.00622758	ns
NME1-NME2	0.9793	1.2018	1.05	2.027	1.8468	1.0254	0.717633	0.189283	ns
SNAPC2	12.8622	14.5729	13.0592	22.5801	20.0479	19.3615	0.717469	0.00373654	ns
SRSF10	14.7563	14.8211	14.4264	7.606	8.3667	9.001	-0.717151	0.000576028	ns
TTC9	2.9931	3.0489	3.2232	5.3926	3.9266	4.8575	0.716874	0.0193925	ns
ZBED4	5.6902	5.9089	6.1346	8.7002	8.728	9.7538	0.716868	0.00087111	ns
USO1	35.9487	35.0741	35.5071	56.5833	53.0389	53.514	0.716641	0.000240973	ns
SART1	11.9314	11.947	11.8026	18.8077	18.7464	17.0701	0.716486	0.000591244	ns
NDUFS2	5.7801	5.6987	5.6456	8.0572	9.1263	9.0655	0.71643	0.000505992	ns
SMIM10L2A	0.4964	0.4032	0.3862	0.5772	0.6474	0.757	0.716357	0.071847	ns
FAM50B	0.6806	0.4224	0.5352	0.3358	0.2674	0.3266	-0.716292	0.245661	ns
MCUB	7.2414	6.8859	6.8912	4.2032	4.044	3.6591	-0.716273	0.00347601	ns
CAPG	39.1428	38.8414	39.6211	61.5627	60.8525	57.633	0.716239	0.000251822	ns
CBX4	26.5609	26.1672	25.9179	44.742	38.8277	36.7301	0.71616	0.00327205	ns
WDR81	1.4074	1.3102	1.4907	0.7653	0.8181	0.8044	-0.715984	0.00877787	ns
DTD2	7.1125	7.0719	7.4884	3.7305	3.7921	4.8132	-0.71557	0.0105058	ns
POLR1A	7.2315	7.6146	7.2189	3.5867	4.2477	4.7098	-0.715313	0.00397946	ns
DEK	23.0376	22.5247	20.9784	12.5343	11.9784	13.2733	-0.715267	0.000580093	ns
IL15	0.8136	0.9794	0.7611	1.3031	1.2566	1.3554	0.715265	0.015861	ns
SRPK2	10.6341	10.3173	10.358	5.8251	5.7824	6.18	-0.714955	0.000314956	ns
CHAF1B	5.9421	6.4284	5.9743	3.1839	3.8985	3.3382	-0.714762	0.00409846	ns
TENT4A	7.2661	7.5814	7.0937	11.4933	10.5062	11.5566	0.714578	0.000752132	ns
ANKLE1	3.2041	3.6888	3.213	1.7621	1.8389	2.1591	-0.714334	0.0136615	ns
ZNHIT2	7.6124	7.9971	7.0723	4.8026	3.9297	4.1362	-0.713861	0.0189103	ns
GALT	0.6894	0.7819	0.7392	0.3653	0.461	0.4331	-0.713524	0.0670807	ns
SRSF3	39.1932	39.0581	35.937	18.681	21.2364	25.0786	-0.71344	0.00648473	ns
TNRC6B	5.0166	5.0352	5.3758	2.9083	2.9016	2.9625	-0.713197	0.000311947	ns
MSH3	1.0366	0.9264	0.8314	0.5004	0.5962	0.4909	-0.713191	0.0475068	ns
GEMIN6	4.9254	5.1392	4.495	2.4792	2.7578	3.0625	-0.71306	0.00676885	ns
OTULIN	4.9607	5.0763	5.6498	2.9486	2.8803	3.0934	-0.712947	0.00180577	ns
NUFIP2	19.7771	19.9619	20.0252	10.9947	11.0623	11.9529	-0.712478	0.000178679	ns
PADI2	1.9243	2.3057	2.2913	1.0985	1.1633	1.4611	-0.712125	0.0243657	ns
NECTIN3	9.5353	9.5164	9.6673	14.1082	13.9992	15.7664	0.712059	0.000530362	ns
CYRIA	1.1864	1.0856	1.471	1.9578	1.9122	1.8297	0.711926	0.0251961	ns
SMG8	13.1615	12.17	13.2782	6.692	7.6241	7.6853	-0.711683	0.00187815	ns
LRRC8A	10.2447	11.4524	10.8321	16.6608	16.7295	16.2457	0.711541	0.000463434	ns
DENND2B	0.7786	0.8366	0.9091	0.4586	0.5296	0.4461	-0.71151	0.0134731	ns
IFI27	0.4532	0.5088	0.5817	0.8256	0.9302	0.58	0.711379	0.113086	ns
NAA16	4.4822	4.8105	4.8488	2.73	2.6022	2.7158	-0.711368	0.00178466	ns
RALGDS	1.1485	1.049	1.0308	1.763	1.5256	1.6362	0.711286	0.010328	ns
NFYA	7.8296	7.7774	7.9332	12.2273	12.0721	11.6139	0.711271	0.000359039	ns
CHST1	1.6694	1.6533	1.6617	0.9381	0.9601	0.9394	-0.710682	0.0132623	ns
ELL2	14.518	13.9059	14.4463	24.4901	20.9805	19.8524	0.710523	0.00458922	ns
MTERF1	3.3223	3.2089	3.2497	1.6213	1.8924	2.0751	-0.710431	0.0090081	ns
GARNL3	1.2479	1.3526	1.3643	0.7058	0.7952	0.7584	-0.71028	0.00692161	ns
LRP3	8.7215	9.3023	8.7751	4.1596	5.2322	5.9112	-0.710253	0.0134899	ns
FN3KRP	16.2877	16.1409	14.9167	8.8352	9.0235	9.1253	-0.710191	0.000759932	ns
GPR155	2.6523	2.4956	2.4908	4.2611	3.7613	3.6126	0.710186	0.00496919	ns
ZCCHC12	7.5937	6.601	6.91	4.351	4.3862	3.2501	-0.710128	0.0278159	ns
TTC26	4.3872	4.1356	4.0144	2.0732	2.5945	2.489	-0.710112	0.00746804	ns
RGS20	1.896	1.9736	2.0533	3.0139	2.7791	3.2426	0.709976	0.0118805	ns
SUOX	3.7946	4.1076	3.9291	1.8686	2.4339	2.4563	-0.709961	0.0123487	ns
GLMN	7.9163	7.5462	7.2096	3.8727	4.0812	5.0047	-0.709903	0.0102246	ns
FYN	5.1956	4.5105	4.5013	7.2232	7.3237	7.1164	0.709645	0.00199291	ns
UCK1	6.5658	7.7792	6.7486	3.524	4.6577	3.8457	-0.709533	0.0170595	ns
SPRTN	4.8265	4.676	4.479	2.3085	2.8399	2.837	-0.709518	0.00551761	ns
GALNT18	9.1107	9.2756	8.8407	14.2219	12.9431	14.3304	0.709405	0.00110387	ns
ECE1	20.8333	21.6039	20.8893	32.7282	31.6608	32.1077	0.709396	0.000135974	ns
ATP9A	4.5779	4.8414	4.447	2.4305	2.2583	3.2314	-0.709353	0.0218493	ns
DCTN4	19.4381	19.4689	20.4532	11.1025	10.9253	11.8251	-0.709284	0.000358767	ns
FAM168B	41.2365	40.7727	41.4188	23.4938	22.8097	24.0772	-0.709146	0.000155638	ns
SERPINE2	16.122	16.5357	16.527	26.6804	24.9597	23.2525	0.709009	0.000926886	ns
RASSF6	1.1832	1.2411	1.4151	0.683	0.7307	0.7784	-0.708719	0.0196082	ns
RELT	4.0805	4.1976	4.2756	6.2533	6.3816	6.4904	0.708653	0.000579552	ns
MCOLN3	3.2108	3.2064	2.8722	1.5874	1.7614	1.9638	-0.708543	0.0072689	ns
CNFN	12.3463	12.4163	11.3729	18.5485	17.8444	18.6833	0.708384	0.00692487	ns
NDUFA8	62.3888	61.5975	57.3755	87.7937	94.3943	94.1745	0.70827	0.000494092	ns
AP3S1	75.9708	72.602	67.046	110.258	112.891	105.213	0.708266	0.000653427	ns
AP3M2	5.6422	5.2689	5.3465	2.934	3.129	3.2217	-0.708216	0.00139961	ns
ERMAP	0.5312	0.6923	0.7062	0.3254	0.3825	0.3955	-0.708207	0.0758971	ns
DDX50	15.1748	15.085	15.2992	22.8959	23.6854	22.7927	0.708108	0.000317248	ns
ADM2	3.2458	3.2734	3.1142	5.0792	5.0886	4.4835	0.707792	0.00412608	ns
NAA15	21.866	20.2429	20.7055	11.5662	11.596	12.7092	-0.707708	0.0005266	ns
TNPO1	22.9128	22.3117	23.1592	13.1087	13.2061	12.721	-0.707438	0.000164234	ns
HPCAL1	21.1424	21.8671	21.4364	34.3956	32.1284	31.5115	0.707421	0.000426549	ns
JMJD4	2.1764	2.0976	2.2952	0.8978	1.4124	1.4582	-0.707377	0.0642562	ns
HSPB8	7.9447	7.6258	8.4969	12.813	12.393	11.3913	0.70737	0.00266821	ns
POLR3G	29.9416	29.4837	28.9183	16.5411	15.7534	18.1661	-0.707223	0.000838345	ns
ST6GALNAC2	1.8402	1.5418	1.6278	2.3798	2.568	2.6847	0.706531	0.0198829	ns
RNF144B	0.9508	0.9945	0.8694	0.6811	0.5037	0.4102	-0.706464	0.0934193	ns
TPP1	12.0647	12.1331	12.2454	18.3772	19.7475	17.2991	0.706415	0.000676401	ns
NBPF12	2.6529	2.7247	2.7718	1.4575	1.509	1.6975	-0.706244	0.00378747	ns
MORC4	9.7012	9.7318	9.7316	5.2827	5.2443	6.1547	-0.706133	0.00179503	ns
CDC20	128.58	128.031	128.206	72.8658	82.0421	64.9694	-0.705952	0.0033004	ns
ARF4	95.2435	92.7076	90.7403	142.557	140.97	140.141	0.705711	0.000137693	ns
DNAJB9	13.8869	12.5225	12.7846	21.0521	18.5943	19.9166	0.705639	0.00274062	ns
MGAT5	8.7922	9.1824	9.344	15.32	12.8067	13.357	0.705571	0.00326934	ns
APH1B	1.2687	1.3322	1.4484	1.6823	2.0479	2.4419	0.705382	0.0338273	ns
HFE	1.3434	1.2415	1.0907	1.711	1.8357	2.0555	0.704893	0.0177272	ns
DNAJC11	11.1329	11.0394	10.7023	5.6043	6.3881	6.8364	-0.704336	0.00150126	ns
ALG6	3.4533	3.5522	3.4436	1.8522	2.1454	1.9842	-0.703927	0.00382017	ns
PANK2	5.3457	5.6471	5.8479	2.9332	3.2595	3.4554	-0.70387	0.00191777	ns
DNAI4	0.6623	0.6165	0.5761	0.3619	0.3122	0.392	-0.70357	0.056429	ns
ABCB10	6.653	7.1694	6.1369	3.7368	3.5759	4.1245	-0.703504	0.00489459	ns
MAOB	27.9172	27.4989	28.3352	42.8902	43.668	40.5377	0.703406	0.000378191	ns
SLC2A6	3.1603	3.51	3.4875	1.7953	1.8735	2.1623	-0.703123	0.0121335	ns
CCDC97	8.9041	8.9205	8.3572	4.4949	5.4701	5.0419	-0.702946	0.00351274	ns
ITGB8	0.4593	0.4683	0.5675	0.9726	0.574	0.7137	0.702938	0.0996928	ns
DHCR24	63.5818	65.8523	66.0465	34.5472	37.26	40.2064	-0.702932	0.000496367	ns
ZBED5	3.2795	3.2352	3.2401	1.6215	1.9557	2.0201	-0.702851	0.00497179	ns
ABHD6	11.9696	12.3264	12.8555	7.3991	7.1488	6.7066	-0.702734	0.00167391	ns
GCFC2	4.4097	3.9357	3.9604	2.1462	2.2411	2.6793	-0.70268	0.0100448	ns
LNPK	5.2743	4.9609	4.9435	8.061	7.0381	7.9175	0.70232	0.00217796	ns
SRGAP2C	1.0845	0.8694	1.1548	1.701	1.612	1.3879	0.702165	0.0352592	ns
TTL	6.9115	7.2678	6.6356	3.982	3.8545	4.0899	-0.70203	0.000461978	ns
FOXD2	1.8567	1.981	1.3533	1.216	1.0426	0.6942	-0.702003	0.141947	ns
ITPRIPL1	4.2504	4.7503	4.3148	2.5339	2.5788	2.5151	-0.701943	0.00327567	ns
TBC1D3D	0.3645	0.3151	0.3685	0.735	0.4909	0.3332	0.701883	0.276861	ns
LDAH	9.0722	9.014	9.5536	5.0844	4.9703	5.805	-0.701549	0.00267888	ns
STARD8	2.0773	1.8228	1.9577	1.05	1.1434	1.1702	-0.700996	0.0122349	ns
WIPI2	7.2321	7.202	6.9195	11.2574	10.2809	10.8056	0.700916	0.000699061	ns
UBE2Q2	6.8369	6.3378	6.2944	3.5467	3.468	4.1717	-0.700908	0.00639505	ns
ARHGAP22	1.973	2.1858	1.7597	2.9254	2.7674	3.2865	0.70074	0.0112792	ns
PDIA3	55.3509	52.2658	53.8054	81.1708	78.8318	84.5972	0.70068	0.000251872	ns
ENSG00000187186	0.4833	0.6467	0.855	1.0178	1.1392	0.8117	0.700542	0.18195	ns
LMAN2L	11.6644	11.4093	11.3282	5.2744	6.9221	7.5942	-0.700461	0.0191404	ns
LAG3	0.3796	0.6395	0.4904	0.5268	0.6988	1.0873	0.700198	0.230421	ns
CEBPA	5.7133	5.5757	6.1874	3.0949	3.2042	3.7509	-0.700177	0.0106317	ns
ROBO3	2.3265	2.129	2.2213	3.3223	3.3577	3.4331	0.700017	0.00225212	ns
RAPGEF1	7.3766	7.9863	7.9226	12.2563	11.3948	11.5843	0.69986	0.000855672	ns
MOB3C	1.4209	1.4991	1.5976	2.0186	2.4383	2.3881	0.699721	0.0110493	ns
RUSC2	5.2645	5.9839	5.866	8.9708	9.0319	7.8786	0.699551	0.00381883	ns
ZNF589	2.2413	2.3194	2.3485	1.1482	1.3208	1.511	-0.6995	0.0150899	ns
FHIP1A	2.6682	2.6966	2.7123	4.5668	3.9408	3.7011	0.699494	0.00626646	ns
KIF24	1.3387	1.27	1.3073	0.6989	0.7075	0.8511	-0.698825	0.0201477	ns
RBBP7	23.4068	22.4976	22.4848	12.2007	13.2847	13.8215	-0.698767	0.000485088	ns
CASP3	3.1846	3.0655	2.6829	1.8349	1.5661	1.7281	-0.698642	0.010369	ns
TXNDC5	1.8875	1.8514	2.6445	1.1075	1.5766	0.9727	-0.698457	0.115735	ns
GBF1	9.6683	10.166	10.5837	15.6858	16.1991	14.1079	0.698294	0.00138173	ns
ZNF385A	54.3768	54.9911	54.9192	83.9777	90.669	73.6675	0.697661	0.00273482	ns
TNRC6A	5.7254	6.0794	6.0995	3.3947	3.4262	3.4727	-0.697156	0.000412017	ns
MCL1	47.7849	50.4767	49.7408	30.0313	26.7726	28.2356	-0.69714	0.000802163	ns
WBP4	10.3407	9.7557	9.7405	14.6213	14.0473	16.4604	0.69706	0.00321152	ns
ITGB1	50.6258	49.1068	50.0444	79.4726	72.2464	74.5325	0.697017	0.000516778	ns
GCLC	15.0447	14.7097	14.7956	24.1863	21.2029	21.8866	0.696978	0.00135391	ns
ZNF76	3.413	3.3516	3.5258	5.1631	5.4377	4.9411	0.696949	0.00159949	ns
LOXL3	1.1491	0.7852	0.8218	0.6569	0.4956	0.4224	-0.69683	0.140079	ns
SBK3	0.6178	0.5075	0.4287	0.2648	0.2742	0.3721	-0.696632	0.301774	ns
TPD52	16.1758	15.5594	15.126	24.6933	22.2714	23.8039	0.696552	0.000865152	ns
ENSG00000271793	6.4698	6.1601	5.9988	10.1158	9.2653	8.7387	0.69655	0.00255376	ns
KCTD14	12.858	12.999	13.2781	5.7226	7.8997	8.9721	-0.696165	0.0379218	ns
HOXC6	1.2461	1.16	0.8667	1.4549	1.5967	1.9218	0.696104	0.0688408	ns
PNKP	8.4353	9.4594	8.2286	4.6049	5.4553	4.9776	-0.696007	0.0041758	ns
EXOSC6	6.5483	6.853	6.6127	3.3911	3.8237	4.327	-0.695726	0.00559188	ns
TGFB2	0.5479	0.493	0.3554	0.7983	0.5338	0.7829	0.695613	0.13186	ns
CSTF2T	7.8362	8.0957	7.4191	4.2354	4.4231	4.7991	-0.695531	0.00226847	ns
TM9SF3	20.1688	19.256	19.71	11.2384	11.1211	11.6885	-0.695444	0.000306327	ns
CHD2	7.6582	7.7585	7.9611	12.076	11.5685	11.6331	0.695364	0.00026749	ns
PIM3	48.3816	52.6438	48.6145	84.3016	76.4029	64.8108	0.695097	0.00970926	ns
TBP	13.0839	12.0692	12.5082	7.0756	6.9436	7.6858	-0.695082	0.00281872	ns
OXTR	0.8516	0.9513	0.8752	0.5096	0.6768	0.3425	-0.694907	0.135866	ns
CCDC153	1.5629	1.3492	1.6088	0.9834	0.8038	0.8001	-0.694748	0.0963705	ns
FBXO2	35.2626	36.5177	35.7808	54.7169	53.686	53.844	0.694691	0.000190844	ns
CITED2	51.277	52.4505	52.5462	93.928	73.0622	68.3522	0.694637	0.0202832	ns
ISG15	396.577	394.216	393.336	624.505	613.708	547.228	0.694462	0.00104768	ns
SLC27A3	0.8483	0.7615	0.8576	1.2785	1.2094	1.2278	0.694324	0.0222574	ns
FAM214B	6.2479	6.8489	6.6126	10.2595	9.8784	9.5704	0.694312	0.00105126	ns
TMC8	2.2921	2.3423	2.4798	3.4765	3.1281	4.1353	0.694164	0.0148153	ns
GFPT1	15.1917	14.8744	14.7006	23.1006	23.2283	21.1667	0.694145	0.000602894	ns
TNFRSF10D	32.2237	32.3257	31.3335	53.0577	44.9126	46.4979	0.69412	0.00277214	ns
GCDH	3.9203	4.0222	3.826	2.3131	2.3038	2.1552	-0.694112	0.00526729	ns
MTF2	12.7376	12.9286	11.3721	6.5838	6.9751	7.8033	-0.694102	0.00315414	ns
BAMBI	13.1974	13.6562	14.1033	21.2392	19.5302	20.9546	0.693689	0.00154888	ns
PTK6	3.9473	3.9707	3.8833	5.8778	5.3976	6.5358	0.693652	0.0076465	ns
HECA	5.5184	4.9095	5.0546	9.0713	7.2514	6.9745	0.693143	0.0192093	ns
HEATR3	3.1317	3.5122	3.1975	1.5872	1.9644	2.1364	-0.69305	0.0140028	ns
FMR1	5.9544	5.2932	5.3446	3.3299	2.8553	3.3875	-0.692381	0.00640451	ns
MOGS	18.2499	17.8933	17.525	26.7557	28.6458	25.4264	0.692263	0.000873695	ns
GNAI2	36.9729	36.8012	36.0312	55.0872	56.9351	53.3496	0.69218	0.000205386	ns
MKRN1	19.7222	20.3315	21.0531	12.0546	11.6604	11.5307	-0.691953	0.000516778	ns
ZDHHC21	1.9303	2.0709	2.1448	1.1952	1.0821	1.2728	-0.691321	0.00773906	ns
AP1S3	12.5301	13.4006	12.2841	19.6956	18.0115	19.7896	0.691243	0.000900126	ns
WDR3	11.9507	12.1612	11.7046	6.3843	7.1219	7.1894	-0.69097	0.000565372	ns
VGLL4	7.1519	7.3365	8.0279	11.7338	10.7013	11.4309	0.690877	0.00199587	ns
TFAP2C	5.0807	5.0382	4.6462	7.5776	7.7239	6.9024	0.69082	0.00465251	ns
ACADSB	8.3476	8.299	8.1	4.6082	4.771	4.9218	-0.690508	0.000660378	ns
ALDH5A1	1.5997	1.4416	1.6972	0.765	1.0055	0.9722	-0.690451	0.0277238	ns
PNMA2	0.7943	0.6008	0.7026	1.0399	1.0111	1.1054	0.690213	0.0430245	ns
ADAMTS7	3.5239	3.7377	3.3669	5.9128	5.1484	4.9014	0.69006	0.0071677	ns
NEK3	5.0303	5.3931	5.0483	2.5909	3.0604	3.3098	-0.690032	0.00893411	ns
ARL1	19.4218	18.7264	18.6158	11.0816	10.4494	11.2742	-0.689779	0.000697318	ns
RNASEH1	11.2437	10.5276	9.513	5.1115	6.2384	6.7664	-0.68957	0.0131002	ns
ACSS2	14.0423	13.2586	14.1037	19.4322	20.6349	22.2275	0.689544	0.00105978	ns
ZSCAN16	2.8386	2.6425	2.747	1.1931	1.4755	2.1423	-0.689479	0.115309	ns
VKORC1	7.4666	8.0311	7.7651	11.4176	11.6783	11.8796	0.689452	0.00177913	ns
IFT140	2.6976	2.8845	2.6847	4.4803	4.0108	3.9218	0.689396	0.0041758	ns
ISL1	1.5296	1.497	1.1565	0.7144	0.9985	0.7027	-0.689127	0.104577	ns
C9orf78	8.0064	8.1795	7.5263	11.633	12.0644	11.9376	0.688708	0.000642328	ns
MCF2L	0.7133	0.7506	0.7146	1.0602	1.0729	1.1417	0.688557	0.00202167	ns
KLRC2	1.3939	1.2976	1.1681	2.0712	1.764	1.9716	0.688424	0.0830247	ns
ERCC3	10.711	11.414	11.4324	5.7954	6.7185	6.9167	-0.688405	0.00202167	ns
C1orf159	2.9623	3.3596	2.9991	1.6075	1.9033	1.8899	-0.688173	0.0084168	ns
TTC23	2.8754	2.8441	2.6706	4.4353	4.3803	3.7717	0.688166	0.00676183	ns
RPS10	1.4776	1.6196	1.827	0.7597	1.0337	1.0675	-0.688158	0.0865935	ns
TANK	12.5894	12.843	12.4922	19.0219	17.969	19.9713	0.688156	0.000681701	ns
TSPAN2	0.8255	0.7685	0.84	0.6044	0.3968	0.3936	-0.688009	0.136617	ns
SLC16A3	56.4153	57.9809	58.3124	86.5134	80.2252	92.6193	0.688001	0.000884051	ns
RPS6KL1	1.7837	1.6058	1.8873	1.0896	0.9897	0.9675	-0.687903	0.0161258	ns
ZC3HC1	10.9018	11.191	10.5634	6.0507	6.4894	6.3651	-0.687778	0.00144825	ns
U2AF1	1.7974	1.9143	2.026	2.8568	2.8497	2.9056	0.687741	0.00212388	ns
LHPP	6.2767	6.3606	6.0758	9.877	9.0756	9.1255	0.687673	0.0020099	ns
C1QTNF6	1.6161	1.5981	1.669	2.1691	2.3478	2.8302	0.687625	0.0144921	ns
FHIT	0.8354	1.0049	0.8458	1.2793	1.5127	1.2395	0.687477	0.0252616	ns
TIPRL	18.397	17.1263	16.3399	26.2292	25.6028	26.0287	0.687442	0.00112112	ns
MYH9	45.6953	46.3068	48.1148	73.8094	69.3719	67.0611	0.68741	0.000686937	ns
CYB5RL	0.8108	0.87	0.8759	0.4509	0.5019	0.5307	-0.68733	0.0216996	ns
NOP53	30.941	32.4696	30.5986	49.1565	47.7682	44.0775	0.687063	0.000901441	ns
ZNF268	0.8544	0.6129	0.7072	0.3712	0.4397	0.4514	-0.687005	0.0487372	ns
YWHAG	92.2654	90.1954	89.7929	142.88	130.158	135.288	0.686689	0.000596493	ns
IRX3	1.2987	1.174	1.5984	2.3656	2.1119	1.5898	0.686617	0.0959473	ns
RNF181	26.9703	26.9846	27.2512	37.2645	43.1365	41.5041	0.686413	0.00143805	ns
UBAP1	20.4072	20.7972	21.0603	31.889	31.2494	30.1966	0.685959	0.000561777	ns
HHEX	4.3371	4.2618	4.2627	2.5534	2.3752	2.5229	-0.685957	0.0107845	ns
RHOBTB3	40.2854	40.1128	41.1658	23.5168	23.4449	23.4828	-0.685804	0.000172434	ns
WEE1	9.1425	9.8229	8.6982	6.1182	5.1689	4.7152	-0.68567	0.0136209	ns
NPNT	4.2668	4.3845	3.721	6.5616	6.0774	5.9001	0.685646	0.00568887	ns
RPAP3	12.6801	13.1211	11.3017	6.5263	7.2827	7.7172	-0.685625	0.00392892	ns
SLC22A23	6.0033	6.2282	6.3068	3.6806	3.6648	3.3899	-0.68559	0.00135868	ns
ATP11C	6.2127	6.1238	6.1223	3.7018	3.3122	3.6842	-0.685414	0.00220445	ns
GPR107	10.7173	10.9281	11.1646	16.8235	16.8651	15.4715	0.685276	0.000735636	ns
PCMTD1	3.0552	2.9987	3.1052	4.8229	4.6519	4.2381	0.68521	0.00342497	ns
ROM1	0.4471	0.2861	0.3296	0.4326	0.5006	0.6794	0.684891	0.26195	ns
BRD3	5.416	5.6469	5.7632	8.1842	8.8516	8.1735	0.684777	0.00097769	ns
GRPEL2	8.2008	8.2046	7.4459	12.5578	11.4809	11.6788	0.6846	0.00244136	ns
MMP25	0.8732	0.7912	0.714	1.1451	1.2185	1.2068	0.684596	0.0339991	ns
SNTA1	12.4428	12.63	12.1116	18.7272	18.3994	18.5775	0.684569	0.000913941	ns
ENSG00000286905	0.8766	0.6306	0.6814	0.9797	1.0895	1.2237	0.684477	0.102162	ns
WIPF3	4.5033	4.4044	4.3437	6.8991	7.0655	5.8681	0.684414	0.00579193	ns
QPCTL	6.4336	6.8266	6.7577	9.9553	10.3808	9.6348	0.684396	0.00207725	ns
PDXDC1	6.8628	6.9845	7.201	10.3348	10.7277	10.4655	0.684261	0.000363074	ns
PROB1	0.3795	0.5812	0.3176	0.5574	0.6233	0.7519	0.683941	0.16551	ns
SLC4A2	28.7307	30.931	28.188	15.9905	17.1748	17.8283	-0.683907	0.000630938	ns
CDCA7	6.5525	7.0855	5.98	3.5783	3.9599	3.854	-0.683682	0.00473125	ns
NPEPL1	0.3706	0.3588	0.3409	0.486	0.5171	0.607	0.683524	0.0576181	ns
RPL11	194.919	190.371	190.001	283.815	284.89	292.518	0.683248	0.000147785	ns
ANXA6	25.4952	24.8826	25.764	36.5823	38.4895	38.9423	0.683245	0.000257486	ns
ADAM21	0.8326	0.7435	0.5612	0.4333	0.4166	0.3914	-0.683196	0.142105	ns
N4BP1	7.3563	7.2894	6.7741	3.8007	4.5686	4.0734	-0.683124	0.00344504	ns
COG8	3.2297	3.5176	3.2283	1.6277	2.0169	2.1612	-0.683039	0.013513	ns
HLA-A	46.4163	47.8975	49.167	72.2732	75.9609	66.4446	0.683036	0.0012431	ns
PABPC1L	6.0603	6.9758	6.3607	3.0386	3.3419	4.9138	-0.68301	0.0648817	ns
SLC38A2	130.168	124.827	126.467	207.319	174.119	189.043	0.682962	0.00287778	ns
RFTN1	2.5716	2.3185	2.3362	3.5763	3.5934	3.6468	0.682776	0.0054236	ns
FBXL12	7.5478	7.9621	7.7166	11.2435	12.3382	11.1639	0.682644	0.00198822	ns
GAS2L3	7.7526	7.4665	7.3623	4.716	4.581	3.7991	-0.682641	0.0081481	ns
PLD3	9.478	9.8774	9.9873	15.0825	14.5401	14.2561	0.682451	0.00047199	ns
COL4A4	1.0469	0.9702	1.0639	1.7111	1.5115	1.3757	0.682206	0.0161865	ns
TLCD4	5.2662	5.181	5.0554	3.2905	2.786	2.9198	-0.682144	0.00550503	ns
HYOU1	42.4865	41.6391	42.1194	64.6928	61.682	62.3893	0.682011	0.000306671	ns
CILP2	7.6403	8.3628	8.9215	12.6123	12.9744	11.6585	0.681892	0.00384351	ns
TMEM184B	19.2755	19.9339	20.0563	31.6297	29.2112	27.7136	0.681815	0.00157928	ns
DNAI1	0.5044	0.6688	0.4868	0.8074	0.8071	0.8803	0.681686	0.0934193	ns
LAMC2	22.8479	22.3256	24.1276	37.5734	34.2153	31.7144	0.681144	0.00373159	ns
LNP1	0.2892	0.4308	0.2388	0.4478	0.3545	0.6663	0.681135	0.315515	ns
AMDHD2	3.5428	3.7104	3.8204	1.959	2.1594	2.3317	-0.681113	0.0084394	ns
PHF7	0.936	0.8867	1.1815	1.3161	1.5329	1.6392	0.680968	0.0640092	ns
ZC3H8	2.9635	3.0496	3.3061	1.4994	1.8708	2.0637	-0.680883	0.0216649	ns
PNPT1	13.5106	13.0536	13.3118	7.55	7.9841	7.6563	-0.680817	0.000631982	ns
[truncated: 9,980 more rows]

## Sheet: Table S4. mRNA-seq. 7SK ASO
	RPKM
Gene_name	sicon_1	sicon_2	sicon_3	si7sk_1	si7sk_2	si7sk_3	log2FoldChange	padj	direction
KRT81	3.2934	3.7324	4.8301	0.2895	0.4605	0.499	-3.24489	4.5e-12	down
CEND1	1.8663	1.8322	2.3213	0.1372	0.2518	0.2782	-3.17474	1.65e-08	down		Significance cutoffs: |log2FC| ≥ 1, adjusted p < 0.01 using DESeq2 with Benjamini–Hochberg correction.
ORM2	3.1297	4.4719	4.9789	0.515	0.5401	0.6713	-2.8538	2.55e-07	down
ACTRT3	0.7934	0.9233	0.7408	0.1337	0.1227	0.1016	-2.77882	8.69e-05	down
IFNE	0.8989	1.1157	1.0602	0.1893	0.1853	0.1152	-2.6532	6.91e-05	down
KRT7	10.5402	9.8379	10.5741	1.5499	1.982	1.4016	-2.64834	1.73e-18	down
ORM1	3.1366	3.1583	2.9444	0.5176	0.5542	0.4592	-2.59418	5.89e-07	down
NANOS1	0.8939	0.9602	0.9732	0.2502	0.1021	0.1128	-2.5816	1.46e-06	down
H4C3	2.4552	2.6666	1.6088	0.2757	0.5061	0.4194	-2.51109	0.00243005	down
IGLV1-51	0.7101	1.7186	1.8424	0.2871	0.1757	0.2911	-2.4666	0.0211278	down
FAM111B	6.2604	6.2671	6.2037	1.1702	1.3436	1.1133	-2.36644	3.77e-17	down
THAP10	2.132	1.8591	1.9098	0.5728	0.3338	0.4149	-2.14217	2.39e-06	down
PRR19	1.0111	0.8411	0.5582	0.174	0.0532	0.3087	-2.13862	0.00372269	down
SSC4D	2.6828	2.8257	3.0718	0.3365	0.8962	0.7225	-2.13665	2.73e-05	down
CEP295NL	0.6808	0.6897	0.7557	0.1012	0.2724	0.1231	-2.1273	0.000430085	down
ESCO2	5.2801	4.9154	4.6665	1.3021	1.3394	1.001	-2.02583	1.14e-11	down
TOE1	5.5524	5.7796	5.0566	1.4919	1.5648	1.1765	-1.95154	3.1e-09	down
TLR3	0.6559	0.6312	0.6693	0.1415	0.2097	0.1586	-1.94485	1.86e-06	down
S100A3	10.8384	13.5753	9.9941	3.6517	2.2749	2.9621	-1.942	1.53e-06	down
RAB15	4.0282	4.2813	3.8668	0.9727	1.1487	1.1812	-1.87816	2e-10	down
CCNE2	6.2693	6.4445	5.1863	1.7017	1.8337	1.4936	-1.82878	1.87e-09	down
RCBTB2	0.7488	1.0312	0.7728	0.2365	0.2509	0.2398	-1.81027	0.000134889	down
ZNF425	1.1757	1.1787	1.1733	0.2438	0.4102	0.3553	-1.80961	2.69e-05	down
MAP1A	1.3232	1.3622	1.4627	0.4039	0.4364	0.3563	-1.79056	4.39e-09	down
GAST	2.2572	1.4377	1.5413	0.4803	0.1469	0.8523	-1.77786	0.0322576	down
GEN1	3.4597	3.3902	3.1664	0.8778	1.0915	0.9522	-1.77433	1.32e-10	down
FOXD4	1.4145	1.5285	1.6684	0.3319	0.4999	0.5178	-1.77113	0.000115986	down
LY6K	0.573	0.724	0.708	0.1517	0.2363	0.2097	-1.74929	0.000366945	down
ASCL5	1.3838	1.6923	1.4081	0.4937	0.4363	0.4171	-1.72979	0.000142166	down
KRT17	3.1531	3.3129	3.0229	0.9505	1.0491	0.8693	-1.72425	1.38e-07	down
ITPRIPL2	13.4053	12.7866	12.662	4.4972	4.2073	3.1037	-1.7147	3.44e-08	down
CCN3	3.2546	3.4823	2.7917	0.9399	1.124	0.8447	-1.71303	2.29e-06	down
PARVA	5.4175	5.3897	5.6164	1.6164	1.7204	1.657	-1.71282	3.8e-13	down
ACVRL1	0.8463	0.8811	0.9325	0.2814	0.2341	0.2967	-1.69916	2.23e-05	down
SYDE1	3.9579	4.5278	4.1092	1.5072	1.0342	1.314	-1.69879	5.57e-07	down
CDC25A	8.1832	8.7718	8.5983	2.7077	2.9013	2.4176	-1.66693	4.38e-10	down
UTP14A	17.5583	16.4713	16.0855	5.0414	5.7345	5.1532	-1.64957	5.51e-11	down
MTARC1	1.067	1.2181	1.2217	0.4251	0.3709	0.3233	-1.64227	2.37e-07	down
SECTM1	3.912	3.9777	4.0764	1.1133	1.4093	1.304	-1.64226	2.68e-07	down
H2AX	115.83	118.715	110.093	36.8629	39.4865	33.785	-1.64144	8.52e-12	down
ASF1B	13.4016	14.2357	12.878	3.8499	4.9554	4.2506	-1.63096	2.64e-08	down
SLC36A1	8.4081	7.7609	7.9633	2.4911	2.8719	2.5827	-1.59879	4.48e-10	down
EPHX4	2.2097	1.5771	1.4479	0.546	0.577	0.6291	-1.57574	0.000658602	down
KCTD14	12.858	12.999	13.2781	4.3812	4.3538	4.3528	-1.57496	1.73e-09	down
DSCC1	18.4143	17.4526	16.243	6.1967	6.2916	4.9628	-1.57485	4.7e-08	down
UFSP1	1.388	2.0157	1.4406	0.5612	0.618	0.4552	-1.57362	0.00696217	down
CLSPN	6.8024	7.2548	6.2771	2.451	2.351	2.013	-1.57276	7.12e-09	down
NUDT17	2.7338	2.8243	2.8311	0.8762	0.9484	0.9909	-1.57011	4.13e-05	down
MCM2	27.0064	27.0933	26.3799	8.9412	9.1008	8.9698	-1.57006	2.61e-12	down
CCDC18	1.7415	1.8712	1.609	0.4914	0.6462	0.6321	-1.55816	2.76e-06	down
DTX3L	5.5166	5.7062	5.2752	1.849	2.0731	1.6785	-1.55555	1.81e-08	down
CLPTM1L	23.2562	23.5659	22.6536	7.9123	7.6373	8.1004	-1.54928	1.01e-11	down
APOLD1	1.0755	0.9083	0.8426	0.3339	0.3231	0.3071	-1.5482	2.39e-05	down
PLK1	33.5055	33.7734	31.8932	10.8626	11.0388	12.1916	-1.5349	2.09e-10	down
IL22RA1	2.922	2.9392	3.0531	1.0307	0.9945	1.0451	-1.53115	2.41e-06	down
HOXA7	11.2731	11.3903	11.5663	4.0993	3.7126	3.992	-1.52978	6.86e-09	down
NCOA5	12.7655	12.474	11.6002	4.0701	4.6626	4.0039	-1.52881	1.01e-08	down
PRR22	1.2675	1.295	1.422	0.4375	0.5353	0.4119	-1.52601	0.00156959	down
TAF9B	6.7867	5.4342	6.0748	1.8579	2.3734	2.1322	-1.52104	3.59e-06	down
POLR3C	3.5202	3.4859	3.396	1.1567	1.2683	1.2057	-1.51415	1.34e-09	down
SUPT4H1	2.0195	1.88	1.7237	0.752	0.5259	0.6808	-1.50942	0.000397554	down
SLC6A20	1.2656	1.2683	1.257	0.3795	0.5318	0.4282	-1.50045	8.08e-06	down
SLC4A8	0.5796	0.7347	0.7199	0.2119	0.2555	0.2496	-1.50004	9.4e-06	down
PRKCQ	0.7063	1.1741	0.8925	0.4079	0.312	0.2585	-1.49682	0.00413845	down
TMEM70	20.3595	20.9537	18.9435	7.3215	7.0574	6.9109	-1.49596	1.12e-09	down
TBC1D30	0.6488	0.7289	0.7058	0.277	0.249	0.2121	-1.4922	3.25e-05	down
SYNC	2.7607	2.5976	2.8009	0.9151	1.1015	0.8823	-1.49154	5.14e-06	down
KISS1R	1.0255	1.2318	1.2095	0.7022	0.2455	0.2712	-1.48647	0.0246952	down
DCLRE1A	6.4985	5.1292	5.6879	1.9011	2.0877	2.1994	-1.47981	1.43e-06	down
UNC13D	2.6057	2.9464	2.9229	0.9519	1.0422	1.0377	-1.47803	1.51e-07	down
ORC1	7.4519	9.2276	8.5593	3.2741	3.2402	2.576	-1.46916	2.76e-06	down
WDR77	26.7882	25.9722	26.596	9.4415	9.9503	9.2779	-1.4643	6.93e-10	down
C21orf58	1.5591	1.3643	1.3117	0.5253	0.6299	0.3835	-1.46277	0.000278909	down
GIPC1	43.087	42.7517	42.4243	14.7644	15.651	16.1051	-1.45801	2.61e-10	down
SYK	2.2585	2.1124	1.8384	0.8252	0.6295	0.7933	-1.45763	3.13e-05	down
GALNT7	18.812	18.0037	19.2106	7.0136	6.9965	6.3295	-1.45735	1.12e-09	down
FAM111A	6.388	6.5237	5.9552	2.3353	2.3467	2.2032	-1.44971	7.12e-09	down
NMI	2.4519	1.9099	2.2623	0.9104	0.8252	0.6838	-1.4487	0.00013808	down
ATF5	6.6093	7.6999	6.083	2.2397	2.599	2.6429	-1.4422	4.53e-06	down
BRIP1	1.7862	1.6471	1.6754	0.7392	0.6367	0.5103	-1.4335	8.51e-06	down
CFAP44	0.7178	0.6724	0.793	0.2893	0.2472	0.27	-1.42809	2.33e-05	down
ACP2	8.8953	9.1666	8.6213	2.8688	3.942	3.1038	-1.42569	4.02e-06	down
MCM5	16.8967	18.0717	16.5846	6.5995	6.1579	6.411	-1.42189	1.75e-09	down
SGPL1	11.7288	12.3169	12.5188	4.5254	4.7686	4.3091	-1.42183	1.34e-09	down
AUNIP	4.68	4.9548	4.7351	2.0174	1.7593	1.5753	-1.4197	9.24e-06	down
TNK1	2.4044	2.7046	2.3631	0.7378	0.8851	1.1587	-1.41901	0.000250864	down
ZNF239	1.5413	1.5373	1.2205	0.4896	0.5174	0.6093	-1.40716	0.00126328	down
HAUS3	0.5025	0.8332	0.5649	0.2222	0.2525	0.2414	-1.4061	0.00267165	down
C5orf15	20.335	20.8078	19.1133	7.5712	8.0474	7.2093	-1.39613	3.54e-08	down
GPRASP2	2.5788	2.5117	2.4613	0.9793	0.8666	1.0083	-1.39609	1.54e-05	down
THEM4	7.1433	7.2578	7.6173	2.4309	3.1224	2.832	-1.38857	8.92e-07	down
TNS4	28.6248	27.8296	29.5224	10.6336	10.5585	11.5371	-1.38795	7.51e-09	down
MMACHC	4.2124	4.3696	4.1166	1.6036	1.6781	1.5811	-1.38053	3.08e-07	down
SKA3	15.1467	14.9924	13.8439	5.4571	5.7662	5.6277	-1.37949	4.62e-08	down
TMEM19	3.4793	3.1043	3.1002	1.3413	1.3573	1.02	-1.37807	1.76e-05	down
PSMB10	0.8494	0.854	0.8816	0.3091	0.2942	0.383	-1.37794	0.0170438	down
HASPIN	6.3795	6.9317	6.0799	2.5753	2.6872	2.2064	-1.37335	4.36e-06	down
PRF1	8.2053	9.3337	9.6775	2.8828	3.7991	3.7999	-1.37187	2.6e-05	down
NEIL3	7.6021	7.2358	6.909	3.2959	2.509	2.5646	-1.37155	1.46e-05	down
MAGEB1	1.1359	1.2895	1.2744	0.42	0.6511	0.3691	-1.37154	0.00677286	down
CD300C	1.1962	1.6872	1.4963	0.6961	0.6277	0.3715	-1.36886	0.0124168	down
KCTD3	19.9412	20.5012	20.4024	7.7686	8.3896	7.3352	-1.3685	1.31e-08	down
XRCC2	3.5726	4.251	3.2537	1.5241	1.5789	1.1854	-1.36594	5.59e-05	down
PCLAF	5.3364	5.1777	4.9287	2.0968	2.0266	1.8641	-1.36258	1.38e-06	down
TMEM97	26.0466	25.2659	24.8698	10.5042	10.2645	8.8143	-1.36049	1.45e-07	down
ZNF777	6.0085	6.1285	5.9568	2.1652	2.4342	2.4274	-1.3601	1.33e-06	down
SPDL1	9.6834	8.4114	9.1149	3.7069	3.5202	3.3555	-1.3578	3.49e-07	down
S100A1	0.6017	0.7298	0.8386	0.3501	0.2255	0.2616	-1.35615	0.0099413	down
SUV39H1	6.9545	6.0605	6.7715	2.2453	2.8532	2.6443	-1.35012	1.22e-05	down
SLC43A3	2.2503	2.5275	2.1925	0.7912	1.0438	0.9025	-1.34716	7.04e-05	down
FAM83D	38.1009	35.8224	35.5392	13.6493	16.0124	13.405	-1.34193	3.1e-07	down
MCM4	22.8721	23.683	22.102	8.8246	9.9317	8.2523	-1.34164	9.83e-08	down
MCM10	9.467	9.0959	8.646	3.6332	3.7446	3.3517	-1.33835	1.53e-07	down
FERMT1	6.6166	6.7575	6.3144	2.6566	2.6234	2.5111	-1.33261	2.82e-08	down
CENPM	7.513	8.2283	6.9623	2.744	3.475	2.8146	-1.32823	4.97e-05	down
ZNF572	0.7752	0.4393	0.6162	0.2725	0.2084	0.2418	-1.32815	0.0205173	down
TCF19	0.6255	0.7133	0.5533	0.2213	0.3481	0.1923	-1.32716	0.0127558	down
ZWINT	22.5899	21.8517	20.3387	8.1748	8.9399	8.6461	-1.32586	2.11e-07	down
ARL6IP5	31.2863	30.9972	32.1058	12.763	11.7937	13.1847	-1.31675	9.83e-08	down
OIP5	13.6612	12.161	10.7959	4.6493	5.8031	4.2427	-1.31652	0.000175054	down
MGME1	23.9196	23.0281	21.1441	9.1353	9.1575	8.9835	-1.31511	2.18e-07	down
MBLAC2	1.8307	1.7859	1.941	0.6299	0.7468	0.8483	-1.31488	0.000121581	down
C12orf4	5.3092	5.3075	5.1522	2.1624	2.092	2.0663	-1.31385	4.99e-07	down
KRCC1	2.2882	1.8512	2.2168	0.8535	1.2129	0.5025	-1.31324	0.0142053	down
CUEDC1	21.4888	22.1919	21.5958	8.7709	9.0325	8.4035	-1.31186	1.24e-08	down
CALHM3	2.2405	2.397	2.6031	0.7774	1.034	1.0967	-1.31185	0.00203968	down
KLHL42	7.4273	6.9549	7.5932	2.8823	3.3472	2.6094	-1.31057	3.58e-06	down
MMP19	0.8868	1.1228	1.0599	0.4064	0.3656	0.4605	-1.30665	0.00121852	down
CLN6	3.6708	3.9285	3.5842	1.3078	1.7399	1.4725	-1.30388	1.81e-05	down
STARD7	52.6409	50.612	49.3386	20.6611	21.7396	19.2311	-1.30352	4.34e-08	down
MYL2	0.8967	0.6896	0.9196	0.3152	0.2893	0.3996	-1.30162	0.0394411	down
EXO1	9.6545	9.5595	9.5441	3.6712	4.0465	3.9277	-1.2996	3.01e-07	down
NUDT19	11.1091	9.6788	10.1628	4.2468	4.4481	3.8498	-1.29922	3.08e-06	down
PRSS35	0.7459	0.7365	1.253	0.3427	0.3914	0.3706	-1.2976	0.0212078	down
ZNF804A	2.343	2.1811	2.1733	0.9744	0.8905	0.8504	-1.29727	4.34e-05	down
FOXM1	23.5167	23.8683	22.9944	9.3082	9.5569	9.7718	-1.2921	2.6e-08	down
SMAD7	8.8338	8.6407	8.9824	3.9197	3.0303	3.8022	-1.29206	1.47e-05	down
PRIM1	6.4821	6.5928	6.139	2.4839	2.7762	2.578	-1.28994	4.73e-06	down
SHCBP1	12.5158	12.634	12.2397	5.3442	5.1565	4.7585	-1.28828	1.22e-07	down
TRAPPC14	14.4075	16.3123	16.3537	6.3658	6.5334	6.3158	-1.2875	4.84e-07	down
UHRF1	22.1079	22.0702	20.6167	9.1164	8.8051	8.5723	-1.28532	5.47e-08	down
SETMAR	2.594	3.0662	2.4758	1.1212	1.2454	0.9795	-1.28069	0.000300923	down
DMAP1	6.0778	5.9336	5.993	2.0744	2.8191	2.5077	-1.27892	2.66e-05	down
POLE3	34.307	34.1664	33.2649	14.3932	13.6291	13.8989	-1.27393	6.2e-08	down
CENPW	20.4412	21.0165	17.9291	8.0422	8.6411	7.8229	-1.27367	1.76e-05	down
KRT80	8.9244	9.7811	10.2272	3.9793	3.6638	4.2813	-1.27228	4.14e-06	down
LRR1	11.2652	11.0025	11.6115	5.4256	4.7637	3.8238	-1.26943	7.95e-05	down
POLR3B	7.6932	7.4423	7.2425	3.1268	3.3247	2.8142	-1.26843	2.18e-06	down
TMEM150A	2.9273	2.9078	2.3578	1.1005	1.3026	1.0061	-1.26511	0.000506514	down
CEBPA	5.7133	5.5757	6.1874	2.7694	2.7584	1.7414	-1.26321	0.00113024	down
BRCA2	1.8611	1.9179	1.906	0.8128	0.8857	0.6711	-1.2594	2.26e-05	down
CIP2A	13.1502	12.6799	12.6782	5.5972	5.3272	5.1189	-1.25837	3.01e-07	down
SERPINB7	0.7751	0.7996	0.593	0.2541	0.3369	0.3221	-1.25257	0.0188211	down
FAIM	2.9575	2.8669	2.7841	1.1656	1.2585	1.1818	-1.25176	3.31e-05	down
ZBTB45	4.9803	5.372	4.7035	2.0247	2.2958	1.9965	-1.25022	3.22e-05	down
REP15	1.345	1.6099	1.3598	0.7283	0.5347	0.5415	-1.24841	0.0234801	down
SMPDL3A	2.3753	2.1455	1.5533	0.9033	0.7272	0.9159	-1.2476	0.00523022	down
POGLUT1	2.7887	2.8215	2.5981	1.0975	1.1498	1.2009	-1.24631	9.13e-06	down
TK1	173.963	177.445	170.71	66.5819	72.9581	79.7541	-1.24596	1.03e-06	down
FAM83H	2.1049	2.5631	2.2312	1.1581	0.9777	0.7646	-1.24581	0.000755254	down
CD79B	1.6378	1.3311	2.0236	0.6306	0.8039	0.6661	-1.2453	0.00790062	down
CCND1	470.464	465.837	470.579	198.816	197.366	195.262	-1.24524	1.24e-08	down
SP5	1.5715	1.6117	1.8849	0.7808	0.9554	0.4095	-1.2442	0.0205888	down
APOBEC3B	18.0647	18.0104	17.8352	6.6852	8.3609	7.6743	-1.24264	9.82e-06	down
XRCC3	4.5551	4.7063	4.9211	1.8223	2.0662	2.1117	-1.23592	5.26e-06	down
MGAT2	16.6779	18.0944	16.1977	7.513	6.9016	7.1958	-1.23235	1.84e-06	down
GPR63	3.0644	2.7666	2.9045	1.151	1.2253	1.3284	-1.2322	3.13e-05	down
RRS1	29.5164	29.1221	26.8197	11.3948	11.6795	13.2325	-1.22934	5.75e-06	down
STING1	3.0857	2.9583	3.1641	1.35	1.2675	1.298	-1.22772	2.27e-05	down
SERPINH1	16.5175	16.3837	16.3173	7.2453	7.3975	6.3548	-1.2247	9.1e-07	down
TYMS	57.365	54.656	55.7628	24.1941	24.8366	22.6372	-1.22273	2.49e-07	down
GINS3	3.6014	3.6345	3.3164	1.2899	1.6186	1.6072	-1.22074	9.33e-05	down
CXCL10	1.9276	1.4443	2.3844	0.9504	0.9886	0.53	-1.21906	0.0366131	down
FBLIM1	1.5363	1.572	1.5574	0.6417	0.5968	0.7547	-1.21843	0.000649548	down
EXOSC6	6.5483	6.853	6.6127	3.0823	3.0968	2.4015	-1.2182	3.93e-05	down
STIL	9.6839	9.5279	10.1303	4.505	4.5255	3.5616	-1.21657	1.89e-05	down
PARP12	9.7151	9.7908	9.862	4.0738	4.4519	4.0793	-1.21581	8.78e-07	down
RANBP1	34.0904	33.539	32.084	14.2133	15.1743	13.4311	-1.21512	4.68e-07	down
DGAT2	1.3629	1.2427	1.5745	0.6005	0.6743	0.5229	-1.21429	0.000558148	down
TOMM40	43.2915	43.1504	41.7824	18.0816	18.8898	18.2082	-1.21161	1.37e-07	down
PIF1	3.3459	3.4572	3.5124	1.1993	1.673	1.5808	-1.2085	0.000328472	down
MTBP	2.1229	2.1245	2.0109	0.9723	0.9519	0.7819	-1.20607	6.91e-05	down
C1QTNF2	0.6645	0.6186	0.6756	0.2316	0.3117	0.3053	-1.20556	0.0292096	down
EIF5	31.8387	30.5979	30.682	14.1911	14.7205	11.4009	-1.20395	1.55e-05	down
COQ5	11.6406	12.7488	11.8796	5.0011	5.1363	5.5462	-1.20382	7.68e-06	down
POP1	8.6328	9.0953	9.1622	3.6673	4.5018	3.4853	-1.20281	3.5e-05	down
GPR137C	0.7813	0.759	0.7312	0.3605	0.2626	0.3568	-1.20129	0.00263365	down
ATAD2	32.2977	32.247	31.3846	14.6752	13.6176	13.3248	-1.19985	3.01e-07	down
DTL	8.4273	9.151	8.3777	3.8677	3.6642	3.8181	-1.18782	3.14e-06	down
CAP2	3.7441	3.6915	3.6933	1.6342	1.7472	1.5	-1.18578	9.72e-05	down
KIF11	15.7155	15.5673	15.7685	6.9037	7.177	6.617	-1.18019	7.18e-07	down
DHFR	13.4882	13.7808	13.4417	6.2028	6.3666	5.4165	-1.17435	5.26e-06	down
SCD5	13.8009	12.9328	12.9048	6.2555	5.4101	5.8343	-1.17407	7.63e-06	down
WDR4	6.3959	6.743	6.5679	2.9571	3.2442	2.5227	-1.1728	0.000115986	down
CYP1A1	1.4793	1.5454	1.5702	0.6812	0.7115	0.6401	-1.17276	0.00143371	down
SLC30A6	8.5366	8.1941	7.8764	3.5299	3.8648	3.5058	-1.17058	5.41e-06	down
NUP50	22.0945	21.9983	22.0401	10.5289	9.5159	9.2665	-1.16901	1.4e-06	down
RAI14	13.0511	12.5634	13.1067	5.9882	5.7955	5.4145	-1.16622	1.47e-06	down
SAMHD1	7.6988	7.955	7.5649	3.5662	3.4369	3.3076	-1.16618	1.09e-06	down
SRD5A3	0.5164	0.6677	0.5499	0.261	0.2928	0.2205	-1.16365	0.00542902	down
LRRC15	0.6047	0.7362	0.5815	0.3009	0.2992	0.2574	-1.16327	0.0059295	down
SPR	41.4133	42.5738	41.9621	17.502	19.9175	18.6392	-1.16325	3.58e-06	down
FEN1	49.035	48.8067	48.6441	21.1107	21.4499	22.6414	-1.16247	1.05e-06	down
IFIT5	8.459	8.2161	7.546	3.6424	3.9881	3.1749	-1.16126	6.02e-05	down
MANEAL	5.2586	6.3138	5.2598	2.235	2.5052	2.7613	-1.16059	0.000366361	down
GPR75	1.3455	1.2771	1.4624	0.4533	0.8158	0.5678	-1.15927	0.0196397	down
EOGT	5.2205	5.3584	5.21	2.2689	2.6618	2.1422	-1.15538	5.14e-05	down
EBI3	2.4631	2.3748	3.3719	1.0225	1.1968	1.4425	-1.15463	0.0160963	down
ARHGEF39	3.4845	3.3964	3.4688	1.4472	1.6642	1.5292	-1.15334	3.26e-05	down
ZNF594	0.8651	0.9412	0.836	0.4741	0.4126	0.2991	-1.1533	0.00685297	down
LPAR5	6.6985	6.0317	6.4426	2.8614	2.6878	3.0443	-1.1514	9.31e-05	down
NXPE3	3.1285	3.1129	2.8933	1.38	1.481	1.2421	-1.15084	1.84e-05	down
FAS	1.0591	0.9474	0.8735	0.4762	0.4359	0.3824	-1.14964	0.000198123	down
ARHGDIB	1.0551	1.7377	1.4677	0.7657	0.5019	0.6377	-1.14816	0.0286268	down
NCAPG	32.5736	31.6393	30.9175	15.1144	14.4355	13.281	-1.14667	2.57e-06	down
SNRPD3	13.3097	13.1918	11.6527	6.1915	5.8657	5.193	-1.14091	4.21e-05	down
CKAP2L	8.2905	7.7649	8.1683	3.9855	3.5015	3.4608	-1.14063	2.02e-05	down
FBXO5	10.0858	10.6429	9.8679	4.7931	4.3946	4.6397	-1.1402	9.8e-06	down
CLTA	60.8024	60.5711	57.5356	27.3415	27.2609	26.4165	-1.13801	9.84e-07	down
BRCA1	3.0274	2.9745	2.8574	1.3131	1.4476	1.2555	-1.13748	1.43e-05	down
MRS2	21.2663	20.1881	21.4645	9.8666	9.651	9.0776	-1.13308	2.74e-06	down
DGCR8	7.4803	7.8762	7.3195	3.2469	3.6095	3.4545	-1.13229	7.49e-06	down
TICRR	5.8952	5.708	5.7683	2.6343	2.9394	2.3346	-1.13175	4.53e-05	down
ANKRD46	7.9447	8.0852	7.8142	3.5882	3.5691	3.7258	-1.1262	5.56e-06	down
ZBTB26	1.293	1.5571	1.8888	0.6714	0.7483	0.7416	-1.12615	0.00422022	down
LFNG	5.717	5.6361	5.3412	2.1751	2.7411	2.7156	-1.12531	0.000307544	down
OXTR	0.8516	0.9513	0.8752	0.3443	0.5266	0.3616	-1.12456	0.0103677	down
AXIN2	7.781	7.6789	7.6476	3.3844	3.7077	3.497	-1.12134	9.82e-06	down
SH2D4A	9.4016	10.1036	9.9365	4.8131	4.6649	4.0599	-1.11633	3.78e-05	down
TLCD3A	15.5472	15.6763	15.2886	6.9593	7.2425	7.2012	-1.11486	7.32e-06	down
PLSCR4	3.3033	2.905	2.9105	1.4781	1.4373	1.2846	-1.11457	0.00040383	down
NOL9	9.5655	10.2133	9.6241	4.5616	5.2344	3.7609	-1.11338	0.000298443	down
SLC4A2	28.7307	30.931	28.188	13.1665	13.5033	13.8138	-1.11234	2.7e-06	down
C7orf31	0.7764	0.8433	0.6614	0.3343	0.3201	0.3979	-1.11034	0.0155246	down
AVEN	2.4001	2.1958	1.8221	1.0457	1.0919	0.8341	-1.10986	0.00339537	down
SGO1	7.2929	6.7067	6.4946	2.9844	3.0494	3.4345	-1.10852	0.000128644	down
KIF23	22.0602	21.7486	21.1636	10.3762	9.8295	9.8321	-1.10803	2.33e-06	down
PCBD2	0.8827	1.0009	0.9393	0.4092	0.4925	0.4081	-1.10621	0.0014385	down
HAUS1	12.3834	12.0862	12.1148	5.7709	6.1912	5.0231	-1.10358	0.00011324	down
YAP1	21.9099	21.4884	21.185	10.5553	10.4913	8.9442	-1.10237	1.76e-05	down
TMEM203	24.1137	27.6335	25.9457	11.5453	12.8634	11.6701	-1.10208	4.13e-05	down
CTNS	3.5273	3.5747	3.7916	1.5119	2.002	1.5558	-1.10118	0.000720552	down
PIK3AP1	5.4194	5.3886	5.2463	2.4935	2.6188	2.359	-1.0994	2.77e-05	down
TSN	26.4085	27.2406	26.4179	12.1967	12.4997	12.56	-1.09858	2.41e-06	down
CITED2	51.277	52.4505	52.5462	28.322	23.034	21.4051	-1.09809	0.000177533	down
CDCA2	16.2725	17.4021	16.161	7.7632	7.818	7.6265	-1.09755	6.83e-06	down
TNRC6A	5.7254	6.0794	6.0995	2.7385	2.782	2.8247	-1.09598	5.41e-06	down
RFC3	13.6078	13.6755	12.7438	5.998	6.0965	6.5769	-1.09474	3.21e-05	down
NSL1	2.9998	2.9038	2.6265	1.3288	1.3008	1.3596	-1.09135	4.2e-05	down
TLCD1	6.4092	6.082	6.6326	2.9256	3.4267	2.6274	-1.08894	0.00173024	down
CHAF1A	14.4556	14.634	13.1485	6.6087	7.1709	6.0857	-1.08427	5.13e-05	down
TBC1D13	7.6449	8.3335	7.2929	3.054	3.911	3.9895	-1.08225	0.000708914	down
ZNF580	10.4588	9.3414	9.383	4.2672	5.3529	4.1527	-1.08086	0.000632899	down
HYLS1	9.2958	8.7613	7.3364	3.132	4.4618	4.3843	-1.08043	0.0039747	down
DNAJC30	4.0082	4.36	3.8538	1.5633	2.1555	2.0539	-1.07963	0.00268134	down
FANCG	6.1978	6.2883	6.0075	2.7954	2.8916	3.0383	-1.07847	3.5e-05	down
CDCA8	29.9864	30.4374	30.9257	13.8086	14.5121	14.8483	-1.0762	9.82e-06	down
TNNC1	10.0222	10.1412	9.3079	4.6001	4.8507	4.5154	-1.0738	0.000486492	down
GTSE1	12.115	13.1037	12.5305	5.7291	6.1966	5.9879	-1.07049	2.13e-05	down
DIS3L	5.4064	5.1749	5.2978	2.6091	2.5642	2.3746	-1.0684	5.83e-05	down
CENPP	0.6934	0.651	0.5942	0.2456	0.3959	0.2855	-1.06749	0.0119824	down
HMMR	21.1727	21.3452	19.0727	10.1536	9.9052	9.2441	-1.06698	2.87e-05	down
PYCR3	1.5536	1.3029	1.2381	0.6932	0.6232	0.6311	-1.06697	0.00594103	down
POLD3	3.6152	3.5151	3.2572	1.7053	1.888	1.3585	-1.06664	0.00134805	down
FIGNL1	7.5062	8.1728	7.1187	3.7381	4.0042	3.1266	-1.06508	0.00037871	down
MYD88	7.6827	7.4897	6.8456	3.6798	3.4132	3.3991	-1.06441	9.21e-05	down
SMC4	26.6606	26.0537	26.2249	13.0704	12.571	12.0528	-1.06162	5.35e-06	down
CENPQ	14.1518	12.9676	12.1628	7.2804	6.1618	5.3332	-1.06077	0.00140168	down
TRIM59	4.0821	4.1946	3.9733	1.8632	2.0528	1.9398	-1.06047	5.52e-05	down
POLA2	0.754	0.7943	0.7957	0.351	0.405	0.3661	-1.06046	0.00634737	down
CHMP6	8.5029	9.8824	9.1365	3.3482	5.194	4.6245	-1.06016	0.00489913	down
ITGB1	50.6258	49.1068	50.0444	25.7696	23.5427	22.3223	-1.05943	1.39e-05	down
NFIX	10.9276	10.157	11.03	5.4839	4.9408	4.9406	-1.05853	4.24e-05	down
IQCJ-SCHIP1	1.7703	1.6589	1.9497	0.8769	0.9571	0.745	-1.05751	0.00292308	down
FUS	70.7195	72.001	73.2286	32.7086	34.7852	35.9189	-1.05703	7.54e-06	down
DIXDC1	2.0295	2.0052	2.1698	0.8867	0.9555	1.1272	-1.05669	0.000924602	down
AXL	23.7155	25.8538	26.0037	12.0181	11.5656	12.6047	-1.05667	2.14e-05	down
CTDSPL	11.5544	12.3229	11.7869	5.4736	6.0003	5.627	-1.05565	2.02e-05	down
GPATCH4	12.9056	12.5926	11.5287	6.0754	5.646	6.0499	-1.05366	5.21e-05	down
PTDSS1	19.1288	19.7188	19.233	8.6664	9.7101	9.5195	-1.05299	1.88e-05	down
TRAK2	12.7744	12.0562	12.9166	6.4114	6.2638	5.4688	-1.05259	5.69e-05	down
MARS2	9.198	10.0068	9.8798	4.6486	4.5823	4.7508	-1.0511	7.22e-05	down
KCTD10	10.0146	9.8594	10.2232	4.5912	4.9689	4.9359	-1.04902	1.63e-05	down
MBOAT1	5.1092	4.9941	5.1823	2.5175	2.3698	2.4741	-1.04834	0.000122397	down
SLC38A5	9.6266	9.9475	10.0725	4.5176	4.7458	5.0175	-1.04832	6e-05	down
LCK	1.6082	1.9293	1.7403	0.8547	0.8203	0.8666	-1.04823	0.00422229	down
MAGOH	25.0883	23.8459	25.0009	11.2659	11.2294	13.1261	-1.04748	0.00022328	down
ERCC6L	6.0533	6.7125	6.4795	3.2135	3.2245	2.8543	-1.04589	0.000157419	down
NRGN	22.7257	24.6749	24.5474	11.5082	12.1674	11.1086	-1.04397	9.74e-05	down
GRHL3	1.1784	1.2055	1.1455	0.7199	0.4645	0.5176	-1.04225	0.0140371	down
RIBC2	1.7245	1.9715	1.9982	0.9174	0.9729	0.8682	-1.04171	0.0131796	down
AURKA	32.0175	33.2836	32.2883	15.5614	15.7287	16.0104	-1.03964	1.09e-05	down
SOCS2	5.6889	5.7644	6.0457	2.9742	2.7218	2.7884	-1.0388	6.91e-05	down
ARSB	1.8623	1.9591	1.64	0.8784	0.9214	0.8525	-1.03835	0.000627182	down
SOCS1	9.9796	11.62	11.0778	6.0897	6.1526	3.6414	-1.03814	0.0138845	down
RHOBTB3	40.2854	40.1128	41.1658	20.0908	20.3818	18.5493	-1.03777	9.32e-06	down
TMEM64	16.8929	16.5671	16.1723	8.2663	8.5789	7.2917	-1.03584	5.62e-05	down
ORC6	6.5512	6.8387	6.26	3.4599	2.9653	3.1403	-1.03281	0.000244226	down
AP5S1	1.9216	2.1916	1.8629	1.0779	0.7217	1.1033	-1.03219	0.00996634	down
CDCA5	17.9281	18.0081	17.8546	8.9604	8.4776	8.7806	-1.03146	2.09e-05	down
E2F2	0.6675	0.9227	0.8231	0.4498	0.2877	0.4354	-1.02779	0.0284129	down
L3MBTL2	7.5662	7.9472	7.3905	3.4953	4.1486	3.5618	-1.02736	0.000171521	down
KRT18	359.988	353.388	372.291	172.208	174.373	184.7	-1.02584	1.32e-05	down
SMC2	8.8115	8.3221	8.1066	4.4791	4.2349	3.6665	-1.02347	0.000244226	down
SKA1	3.7146	3.9546	3.6397	1.964	2.0734	1.5228	-1.02224	0.00325395	down
RADX	4.8181	5.5244	4.89	2.6365	2.4936	2.3464	-1.02178	0.000353502	down
ZNF12	5.2845	4.8808	5.1184	2.7074	2.6967	2.1068	-1.02146	0.0010275	down
ST6GALNAC5	0.4376	0.6875	0.7205	0.341	0.2819	0.2803	-1.02145	0.0387498	down
RAD51AP1	8.685	9.1511	8.3578	5.1099	3.848	3.9191	-1.01851	0.00202247	down
RWDD2B	9.3898	9.4875	9.3575	4.7951	4.9572	4.1578	-1.01744	0.000240217	down
STAG1	6.621	6.3145	6.5296	3.1468	3.3454	3.1041	-1.01589	5.48e-05	down
NETO2	2.4614	1.7652	2.0172	1.2928	1.0025	0.785	-1.01571	0.0202607	down
PARP1	22.2605	22.4391	22.0725	10.9952	11.0223	10.8962	-1.01554	6.7e-06	down
BARD1	3.0496	2.7303	2.7105	1.4085	1.3716	1.4057	-1.01533	0.000373389	down
NAA60	5.9686	5.7382	5.9845	2.8949	3.0682	2.7657	-1.01487	8.12e-05	down
HNRNPM	55.0461	53.3967	53.0503	26.258	27.6772	25.8475	-1.01264	1.35e-05	down
KIF4A	15.209	15.1144	14.9175	8.1687	6.679	7.4903	-1.01241	0.000224772	down
SLC10A4	4.3744	4.8181	5.5424	2.4953	2.5982	2.1972	-1.01046	0.00281725	down
XXYLT1	4.6377	4.4413	4.685	2.2352	2.1907	2.3818	-1.00986	0.000245753	down
RBBP9	6.4831	5.674	6.2561	3.0658	3.3071	2.755	-1.00892	0.000747062	down
CCNT2	5.694	5.8047	5.539	2.7731	2.8894	2.7869	-1.00704	4.64e-05	down
MRTO4	41.1512	40.3208	42.5701	20.3603	20.0763	21.0872	-1.00635	3.16e-05	down
CYREN	6.9248	7.0168	7.3225	3.9562	3.801	2.809	-1.00529	0.00246403	down
GPR39	4.6919	4.6428	4.5295	2.2131	2.2139	2.4577	-1.00403	0.000773071	down
GPR162	2.4392	2.5905	2.6743	1.3196	1.1261	1.3732	-1.00367	0.00364734	down
XYLB	1.4756	1.4875	1.4211	0.8031	0.7992	0.5816	-1.00313	0.00579233	down
FAM216A	3.905	3.5972	3.5447	1.5499	2.2001	1.7601	-1.00284	0.00601937	down
B3GALNT1	2.2193	2.2042	2.0757	1.1788	1.084	0.9707	-1.00278	0.000932828	down
MED28	7.4214	7.5135	7.5714	3.5878	3.9794	3.643	-1.00094	5.13e-05	down
CLPSL2	0.1808	0.1683	0.3199	0.5483	1.0065	0.6486	1.73898	0.0815778	ns
PDE6G	0.4541	0.6106	0.7735	0.102	0.312	0.2585	-1.46232	0.0820951	ns
PDF	1.4299	1.7628	1.732	0.7617	0.9082	0.198	-1.40253	0.0573638	ns
FAM167B	0.525	0.3258	0.2752	0.5307	0.938	1.4946	1.39473	0.0894294	ns
H2AC11	0.6723	1.2518	0.9251	0.453	0.5544	0.1148	-1.37493	0.160608	ns
PAGE2B	0.1023	0.3809	0.7239	0.6204	1.3919	1.0485	1.37388	0.160608	ns
SSX1	0.271	0.2944	0.2664	0.5935	0.7263	0.787	1.34144	0.0560623	ns
H2AC13	0.2232	0.6234	0.6581	0.7896	1.2423	1.7157	1.33313	0.133004	ns
MAP6D1	0.6081	0.7403	0.662	0.2364	0.4629	0.1198	-1.31951	0.0602648	ns
TCAP	0.4028	0.75	0.543	1.6286	0.8541	1.6513	1.29641	0.0573638	ns
H3C13	0.4712	0.2193	0.1389	0.5953	0.4371	0.9657	1.2688	0.26613	ns
SYCE3	0.7908	0.5258	0.1332	1.3703	0.8384	1.2736	1.24387	0.169118	ns
TXNDC5	1.8875	1.8514	2.6445	1.4212	0.9871	0.3116	-1.22891	0.114575	ns
IL23A	1.0317	0.7422	1.0509	0.3792	0.58	0.2884	-1.18992	0.0775455	ns
CMTM1	0.9427	0.9478	1.2898	0.3049	0.513	0.5797	-1.1799	0.0527919	ns
RASD1	0.316	0.4413	0.4846	1.2778	0.9772	0.5182	1.16664	0.0879858	ns
INCA1	0.5336	0.4305	0.2517	0.827	0.792	1.0572	1.13161	0.070687	ns
ENSG00000281039	0.8041	0.7486	1.1381	1.8694	1.7903	2.1427	1.13149	0.0581857	ns
LIPT2	0.6291	0.629	0.4946	0.3062	0.2017	0.2865	-1.12856	0.0574966	ns
HBE1	0.8623	0.6422	0.7458	2.208	1.5642	1.1194	1.12757	0.0727047	ns
GPSM3	0.9343	0.8697	0.6754	0.3351	0.2982	0.4942	-1.12654	0.0591319	ns
CRYBB3	0.3231	0.421	0.8383	0.9143	1.1988	1.1919	1.09385	0.137616	ns
TMEM225B	0.4217	0.2498	0.7687	1.1237	0.8061	1.0608	1.08882	0.123811	ns
CGB8	0.436	1.1596	0.2938	1.6997	1.0785	1.2766	1.08821	0.186776	ns
DKKL1	0.5003	0.4658	0.5409	0.9271	1.2892	0.9828	1.08814	0.0617454	ns
LINC00672	0.2843	0.2647	0.2647	0.6806	0.3887	0.6441	1.08752	0.0503976	ns
TTC9B	0.2849	0.3094	0.504	0.7679	0.8515	0.6812	1.08459	0.0559564	ns
ENSG00000261582	1.1487	0.4861	0.739	0.6333	0.1292	0.3211	-1.08289	0.306903	ns
CSF2	1.2619	1.4358	1.7364	2.4093	2.4279	4.3827	1.07173	0.0708711	ns
SYN1	0.3404	0.3995	0.4713	1.0171	0.9518	0.546	1.05996	0.052913	ns
ENSG00000272104	2.708	3.0251	1.7566	3.9689	4.6892	6.9383	1.05619	0.0776566	ns
ENSG00000285085	0.7673	0.1099	0.3481	0.5966	0.876	1.0283	1.03652	0.28772	ns
CALML6	0.4333	0.2521	0.4471	0.9033	0.5694	0.8048	1.03119	0.0970282	ns
ENSG00000285641	0.2914	0.3014	0.3437	0.6546	0.6809	0.5642	1.02786	0.102235	ns
HSD17B1	0.4247	0.2372	0.7681	0.8586	1.1557	0.8416	1.01741	0.15248	ns
CTF1	0.4368	0.4379	0.3963	0.7472	1.0391	0.7921	1.01472	0.0807945	ns
CENPS	0.8533	0.6178	0.8946	0.2875	0.5082	0.3887	-1.00186	0.109566	ns
SPRR1A	0.5007	0.2331	0.4921	0.9278	0.5161	0.9408	1.00161	0.265675	ns
CLDN7	10.3082	12.4234	11.3473	21.1297	22.758	23.9916	0.999749	0.00038943	ns
SLC30A1	6.9183	6.964	6.6449	15.0468	13.1138	12.749	0.999736	0.000169733	ns
KIF18A	11.166	11.0095	10.4433	5.7235	4.8709	5.6529	-0.999548	0.000305665	ns
TTLL1	2.5137	2.3676	2.9299	5.3207	4.6089	5.5768	0.998393	0.00478332	ns
HROB	4.1731	4.2271	3.5776	1.8396	2.2511	1.9029	-0.997144	0.0030416	ns
TUFT1	4.2451	4.0049	4.1331	9.2295	7.8231	7.5625	0.99614	0.000652118	ns
GRAMD4	4.4185	4.4596	4.4669	8.8411	9.2574	8.433	0.996023	8.75e-05	ns
PARP9	2.4661	2.3073	2.4275	1.0933	1.2002	1.3049	-0.99544	0.000794925	ns
DDIAS	6.5704	6.3381	5.8455	3.0853	3.3275	2.9692	-0.995352	0.000291089	ns
GAB2	1.2068	1.1538	1.2214	2.7198	2.2289	2.1644	0.995339	0.00200013	ns
ALG1	3.2355	3.6551	3.4424	1.7271	1.7023	1.7352	-0.995088	0.000163495	ns
MCM6	35.2165	35.6943	34.1139	17.7844	18.1439	16.5947	-0.995045	3.16e-05	ns
PODXL	9.7134	9.9378	9.8777	19.8386	19.5777	19.2199	0.99468	1.89e-05	ns
JAK3	1.2872	1.4502	1.1989	2.462	2.4085	2.9428	0.994633	0.00214993	ns
PRR20G	3.1567	3.1757	3.9634	6.6388	6.4235	7.3054	0.993956	0.00660686	ns
IQCF1	0.362	1.011	1.0247	1.0977	1.7911	1.8551	0.993161	0.186585	ns
MYPOP	4.2831	4.4755	4.2956	9.0707	8.5771	8.2416	0.99268	0.000561327	ns
BET1L	14.2029	14.548	14.9353	26.1954	28.2998	32.0763	0.992452	0.000333186	ns
FAM229B	3.0751	3.286	2.7584	1.576	1.366	1.6202	-0.992405	0.00527493	ns
SAP25	0.9032	0.8408	1.4647	2.054	2.0945	2.1598	0.992314	0.0482113	ns
NAA40	5.0126	5.044	5.2497	2.5754	2.7656	2.3342	-0.991987	0.000394939	ns
CCNA2	40.9296	41.3588	37.9835	20.2992	18.9719	20.9736	-0.991851	9.3e-05	ns
EPN1	4.4656	4.2798	4.3681	8.1494	8.5489	9.2754	0.991323	9.3e-05	ns
TRIM14	11.1574	11.7473	12.149	5.9597	6.1335	5.485	-0.991158	0.000107353	ns
ZMYM2	3.6447	3.4496	3.6285	6.9331	7.239	7.0589	0.990355	4.2e-05	ns
STRADB	10.8851	9.5991	9.6184	5.0091	5.0542	5.0433	-0.990055	0.000331705	ns
BACH2	0.3406	0.3975	0.3177	0.7553	0.7922	0.547	0.98894	0.0150762	ns
PRRT2	0.5738	0.7943	0.6767	1.1153	1.0918	1.8244	0.987835	0.0540516	ns
ZNF558	2.8399	2.8766	2.8471	5.1532	6.1805	5.5924	0.987479	0.000301778	ns
RBM15	7.3933	7.4883	7.3108	15.9503	14.0169	13.8692	0.987043	0.00015793	ns
EIF1B	15.4996	14.6468	14.5556	29.5004	27.346	31.3504	0.985896	0.000239132	ns
MRFAP1	59.7227	58.6765	56.514	113.051	116.85	115.293	0.985722	2.17e-05	ns
METTL25B	4.5324	4.5277	4.6877	8.7572	8.215	10.1299	0.98561	0.000982585	ns
DNAI4	0.6623	0.6165	0.5761	0.2678	0.4096	0.263	-0.98555	0.0301909	ns
HAS3	8.4033	8.9009	7.8312	3.9409	4.4677	4.2462	-0.985497	0.000301778	ns
[truncated: 11,661 more rows]
