# Supplementary material for: Pseudouridylation of 7SK by PUS7 regulates Pol II transcription elongation
Source: Nat Commun. 2025 Oct 30;16:9595. doi: 10.1038/s41467-025-64668-5 (PMC12575831; doi:10.1038/s41467-025-64668-5)
Supplement: Supplementary file 4 — Supplementary Dataset 5 [file 41467_2025_64668_MOESM4_ESM.xlsx]

## Sheet: primer and siRNA
direction: 5' to 3'
qPCR primer pairs			siRNA used	Forward sequence	Reverse sequence	Manufacture	Cat. No
GAPDH-F	GTCTCCTCTGACTTCAACAGCG		siCtrl	UUCUCCGAACGUGUCACGUdTdT	ACGUGACACGUUCGGAGAAdTdT	Qiagen	1027310
GAPDH-R	ACCACCCTGTTGCTGTAGCCAA		siPUS7	GGGUUCUCGGGAAUCUUAAdTdT	UUAAGAUUCCCGAGAACCCdTdT	Qiagen	SI04148361
			si7SK	UCGGUCAAGGGUAUACGAGUAdTdT	UACUCGUAUACCCUUGACCGAdTdT	Qiagen	SI03686417
PUS7-F	GTCTCCTCTGACTTCAACAGCG		siKLF6	CAGGAAGAUCUGUGGACCAAAdTdT	UUUGGUCCACAGAUCUUCCUGdTdT	Qiagen	SI03068968
PUS7-R	ACCACCCTGTTGCTGTAGCCAA		siDDIT3	CAGCUUGUAUAUAGAGAUUGUdTdT	ACAAUCUCUAUAUACAAGCUGdTdT	Qiagen	SI00059535
7SK-F	GTATACGAGTAGCTGCGCTCCC
7SK-R	CCACATGCAGCGCCTCATTT		gRNA	Target sequence
			gRNA 7SK	GGGUAUACGAGUAGCUGCGCUCC
DKC1-F	AGTTGTGAGGCTGGCACCTACA		gRNA neg	AGCUUCCAAGACUCCAGACACAU
DKC1-R	ACAGCCACTGAGCATCAAGCAC
			BIHIND-qPCR for 7SK
EGR1-F	AGCAGCACCTTCAACCCTCAGG		7SK-250-down-probe	/5phos/CAAATGGACCTTGAGAGCTTcagaggctgagtcgctgcat
EGR1-R	GAGTGGTTTGGCTGGGGTAACT		7SK-250-up-probe	tagccagtaccgtagtgcgtgGACTACCCTACGTTCTCCT
			N-7SK-down-probe	/5phos/CCGAAGACCGGTCCTCCTCTtcgtatgccgtcttctgcttg
KLF6-F	AACCAGGCACTTCCGAAAGCAC		N-7SK-up-probe	aatgatacggcgaccaccgaCAGCTACTCGTATACCCTTG
KLF6-R	CTCAGAGGTGCCTCTTCATGTG		BIHIND-qPCR-F primer	ATGCAGCGACTCAGCCTCTG
			BIHIND-qPCR-R primer	TAGCCAGTACCGTAGTGCGTG
DDIT3-F	GGTATGAGGACCTGCAAGAGGT		N-BIHIND-qPCR-F primer	CAAGCAGAAGACGGCATACGA
DDIT3-R	CTTGTGACCTCTGCTGGTTCTG		N-BIHIND-qPCR-R primer	AATGATACGGCGACCACCGA
EGR1-promoter-F	GAGAGATCCCAGCGCGCAGA
EGR1-promoter-R	ACACTGAGAAGCGTGCAGGC
EGR1-genebody-F	GAGCTGAGCTTCGGTTCTCCAG
EGR1-genebody-R	GTTCATAACATACAAAAATCGCCGCC
KLF6-promoter-F	CATGAAACTTTCACCTGCGCTC
KLF6-promoter-R	CACATGGGGAGCACGTCCATG
KLF6-genebody-F	CTGTTCCGGGCTGTCTGCTC
KLF6-genebody-R	CTTAGTGTGTCCGAGTCCAGC
DDIT3-promoter-F	GACTTAAGTCTAAGGCACTGAGCG
DDIT3-promoter-R	CAGTACTCGCCTCTCTCCTC
DDIT3-genebody-F	CCACTTGGGCCACACTACCC
DDIT3-genebody-R	CCTGCGTATGTGGGATTGAGG
