# Supplementary material for: Pseudouridylation of 7SK by PUS7 regulates Pol II transcription elongation
Source: Nat Commun. 2025 Oct 30;16:9595. doi: 10.1038/s41467-025-64668-5 (PMC12575831; doi:10.1038/s41467-025-64668-5)
Supplement: Supplementary file 7 — Source data [file 41467_2025_64668_MOESM7_ESM.xlsx]

## Sheet: Figure 1
Fig. 1A				Fig. 1B
GTEX	TCGA	p			HCT116
15.85	15.09	7.63616e-09		time(h)	siCtrl			siPUS7
15.2	14.77			0	1.0034	0.989745	1.00686	0.999964	0.986359	1.01368
15.07	14.6			24	4.22519	3.86342	4.01854	3.07472	3.44205	3.13474
14.67	14.44			48	9.81554	8.6415	9.33021	5.38756	5.99978	5.82214
14.66	14.42			72	13.4537	12.9076	12.9798	6.061	6.50997	6.31782
14.62	14.29								p	5.90048e-06
14.35	14.07
14.33	14.06
14.28	14.04			Fig. 1C
14.27	14.01				DLD-1
14.26	14.01			time(h)	siCtrl			siPUS7
14.23	14.01			0	0.981772	0.992561	1.02696	1.0213	0.983941	0.994754
14.18	13.99			24	0.878169	0.935286	0.914581	0.792756	0.763346	0.812815
14.16	13.94			48	1.85838	1.84965	1.88403	1.18722	1.20019	1.22182
14.13	13.93			72	2.71983	2.62327	2.76843	1.53646	1.55481	1.51128
14.12	13.89								p	1.24368e-05
14.12	13.88
14.11	13.87
14.08	13.78			Fig. 1D
14.07	13.77
14.02	13.75
14.02	13.73
13.97	13.72
13.95	13.7
13.93	13.69
13.93	13.67
13.92	13.65
13.89	13.57
13.88	13.55
13.87	13.53
13.85	13.52
13.84	13.51
13.83	13.51
13.8	13.5
13.8	13.49			Fig. 1E
13.77	13.48			siCtrl			siPUS7
13.77	13.48			0.096858	0.079726	0.097782	0.100812	0.079389	0.112652
13.76	13.47							p	0.616534
13.74	13.47
13.7	13.47			Fig. 1F
13.7	13.46			siCtrl			siPUS7
13.7	13.41			7.97251	7.85238	7.87482	7.68089	7.36963	7.59187
13.68	13.4							p	0.0240706
13.65	13.38
13.64	13.38			Fig. 1G
13.63	13.37			siCtrl			siPUS7
13.62	13.35			1.09739	1.24008	1.09446	0.845823	0.829526	0.901769
13.6	13.35							p	0.00570607
13.58	13.33
13.58	13.33
13.55	13.32
13.55	13.27
13.53	13.25
13.53	13.24
13.52	13.23
13.51	13.23
13.51	13.22
13.5	13.22
13.49	13.22
13.48	13.21
13.45	13.21
13.44	13.2
13.43	13.2
13.42	13.18
13.42	13.18
13.41	13.17
13.41	13.15
13.4	13.14
13.4	13.14
13.4	13.13
13.4	13.13
13.39	13.1
13.37	13.1
13.37	13.1
13.36	13.09
13.34	13.09
13.34	13.08
13.34	13.07
13.34	13.07
13.33	13.07
13.33	13.06
13.33	13.04
13.33	13.04
13.32	13.02
13.32	13.01
13.31	13
13.3	12.97
13.29	12.97
13.29	12.97
13.29	12.97
13.29	12.95
13.28	12.95
13.28	12.95
13.27	12.94
13.27	12.94
13.27	12.93
13.24	12.93
13.24	12.91
13.22	12.9
13.22	12.9
13.2	12.89
13.2	12.88
13.2	12.88
13.19	12.87
13.18	12.87
13.18	12.87
13.17	12.86
13.16	12.85
13.16	12.84
13.15	12.84
13.15	12.84
13.15	12.83
13.15	12.81
13.14	12.8
13.14	12.79
13.14	12.79
13.14	12.78
13.13	12.78
13.12	12.77
13.12	12.77
13.11	12.75
13.1	12.74
13.09	12.73
13.09	12.73
13.08	12.73
13.08	12.73
13.07	12.72
13.06	12.72
13.05	12.71
13.05	12.7
13.05	12.68
13.04	12.68
13.04	12.68
13.02	12.67
13.01	12.67
13.01	12.66
13.01	12.66
13.01	12.66
13	12.66
13	12.64
12.99	12.64
12.99	12.63
12.99	12.62
12.99	12.62
12.98	12.6
12.97	12.6
12.97	12.6
12.96	12.6
12.96	12.59
12.96	12.59
12.96	12.57
12.95	12.57
12.95	12.57
12.94	12.57
12.94	12.56
12.94	12.56
12.93	12.56
12.92	12.56
12.91	12.56
12.9	12.55
12.9	12.54
12.9	12.53
12.89	12.52
12.89	12.5
12.88	12.49
12.88	12.49
12.88	12.49
12.88	12.49
12.87	12.49
12.86	12.47
12.85	12.47
12.85	12.47
12.85	12.47
12.84	12.47
12.83	12.47
12.81	12.46
12.81	12.45
12.81	12.44
12.79	12.44
12.77	12.39
12.77	12.39
12.76	12.38
12.76	12.37
12.75	12.36
12.75	12.35
12.75	12.35
12.75	12.34
12.74	12.33
12.74	12.32
12.74	12.3
12.73	12.3
12.71	12.29
12.7	12.28
12.7	12.28
12.7	12.27
12.69	12.27
12.69	12.27
12.69	12.27
12.68	12.26
12.68	12.25
12.66	12.23
12.65	12.23
12.65	12.23
12.64	12.23
12.63	12.23
12.61	12.21
12.6	12.19
12.6	12.19
12.59	12.18
12.59	12.18
12.59	12.16
12.58	12.15
12.58	12.14
12.56	12.14
12.56	12.14
12.56	12.13
12.55	12.12
12.55	12.11
12.55	12.11
12.54	12.11
12.53	12.11
12.53	12.1
12.53	12.1
12.52	12.08
12.52	12.06
12.52	12.05
12.52	12.04
12.51	12.04
12.51	12.04
12.5	12.02
12.49	12
12.49	11.98
12.49	11.98
12.47	11.97
12.47	11.97
12.46	11.97
12.45	11.96
12.45	11.96
12.44	11.96
12.44	11.96
12.43	11.92
12.42	11.92
12.41	11.92
12.41	11.9
12.4	11.89
12.4	11.88
12.39	11.87
12.39	11.86
12.38	11.86
12.38	11.85
12.38	11.84
12.37	11.83
12.35	11.81
12.34	11.8
12.34	11.8
12.33	11.79
12.32	11.78
12.31	11.78
12.31	11.77
12.3	11.77
12.3	11.76
12.29	11.76
12.29	11.76
12.29	11.75
12.28	11.73
12.27	11.72
12.27	11.71
12.25	11.66
12.24	11.63
12.24	11.62
12.24	11.62
12.24	11.62
12.24	11.55
12.24	11.55
12.21	11.55
12.21	11.54
12.2	11.47
12.18	11.45
12.17	11.44
12.15	11.42
12.14	11.42
12.1	11.35
12.1	11.31
12.1	11.19
12.08	11.18
12.06	11.14
12.04	11.04
12.02	10.94
12
12
12
11.98
11.97
11.96
11.96
11.95
11.91
11.91
11.87
11.87
11.83
11.7
11.58
11.29

## Sheet: Figure 2
Fig. 2E				Fig. 2H
PUS7/pmol	pU-rep1/pmol	pU-rep2/pmol		siCtrl			siPUS7
0	0.018285	0.032425		0.7417	0.726802	0.716761	0.496842	0.483563	0.48
2	1.34658	1.26619						p	1.08192e-05
4	2.28857	2.10275
8	3.57762	3.80941		Fig. 2I
16	4.56275	4.56275		siCtrl			siPUS7
32	4.60768	4.64918		0.726154	0.742024	0.719676	0.525344	0.557733	0.583644
64	4.47577	5.25097						p	0.00066216
Fig. 2F
PUS7/pmol	Fraction Bound-rep1	Fraction Bound-rep2		Fig. 2J
500	1	1.00004		siCtrl			siPUS7
400	0.887739	0.898988		0.882834	0.861134	0.86787	0.557328	0.534656	0.624049
300	0.883286	0.892219						p	0.000413208
150	0.810804	0.788272
75	0.275725	0.24356
38	0.088691	0.079295
0	5.23e-05	7.95e-06

## Sheet: Figure 3
Fig. 3C
	LARP7-IP-CyclinT1		HEXIM1-IP-Cyclin T1		MEPCE-IP-Cyclin T1		LARP7-IP-CDK9		HEXIM1-IP-CDK9		MEPCE-IP-CDK9
siCtrl	0.995035	1.00497	1.00814	0.991864	1.07293	0.927071	1.04339	0.95661	0.992173	1.00783	0.969295	1.0307
siPUS7	0.439589	0.229718	0.711011	0.511695	0.334577	0.25295	0.480259	0.37	0.637524	0.664109	0.622591	0.443312
Fig. 3B
											Fig. 3D											Fig. 3E
												siCtrl			siPUS7			p				HEXIM1	LARP7	Input
											HEXIM1-IP	1.01631	0.974905	1.00928	0.643197	0.675175	0.73884	0.000524283				0.833914	0.696451	0.744747
											CDK9-IP	0.959264	0.965936	1.07923	0.732043	0.779165	0.773782	0.00452296				0.818253	0.730828	0.742972
											Cycin T1-IP	1.04972	0.993092	0.959264	0.351111	0.30566	0.289172	2.894e-05				0.830424	0.732825	0.753442
																						p	p
											siCtrl	siPUS7										0.0001506	0.0919088
										7SK level	1.14605	1.30737	p
											0.93088	1.01866	0.171622
											0.937354	1.25411
											Fig. 3F
											Fig. 3G
												7SK relative level
												siCtrl		siPUS7
											1	0.00462098	0.004239	0.00601687	0.004686
											2	0.00475089	0.004543	0.00605872	0.004953
											3	2.34901e-05	1.21e-05	5.868e-05	5.91e-05
											4	5.25606e-06	1.23e-05	0.000325113	0.000283
											5	0.000425785	0.000357	0.00856832	0.007991
											6	0.0298198	0.025173	0.193879	0.188487
											7	0.277857	0.30736	0.366841	0.351729
											8	0.304057	0.267573	0.180895	0.210594
											9	0.185876	0.208483	0.112909	0.10457
											10	0.0879248	0.08467	0.0630757	0.061322
											11	0.0545005	0.049309	0.0250895	0.027253
											12	0.0245593	0.024315	0.0176184	0.01761
											13	0.0167745	0.016042	0.0117047	0.01178
	Fig. 3H
	Fig. 3J
	siCtrl-polII	siPUS7-polII	siCtrl-S2P	siPUS7-S2P
	65.594	110.203	58.255	102.075
	102.457	96.463	44.983	82.645
	82.348	110.77	42.656	73.242
	81.209	76.562	55.817	80.473
	73.032	70.778	55.789	84.967
	71.384	77.102	57.103	97.619
	97.328	84.137	56.3	78.052
	84.131	91.49	53.037	85.397
	85.93	85.513	47.69	92.139
	121.827	86.156	38.273	108.725
	71.63	94.6	48.321	86.437
	86.553	96.795	44.867	95.297
	72.786	99.252	38.831	82.355
	80.114	87.642	43.155	88.142
	79.244	75.765	56.785	80.6
	78.269	108.51	58.53	107.292
	88.373	83.313	47.49	98.153
	101.21	87.335	44.873	90.025
	90.935	100.653	46.626	93.68
	79.82	104.388	54.222	70.293

## Sheet: Figure 4
	Fig. 4G
	sictrl			siPUS7			7SK ASO			p value
ERG1	1.1245	1.0322	0.9506	1.896	1.827	1.978	2.562	2.345	2.156	0.0002025	0.000494866
DDIT3	1.1503	1.0365	0.862	1.666	2.041	1.942	2.015	2.365	2.103	0.00346612	0.00104404
KLF6	1.052	1.0567	0.9205	1.502	1.418	1.593	1.569	1.896	1.902	0.00183825	0.00278729
	Fig.4H
		sictrl			siPUS7			7SK ASO			p value
	EGR1	1.22264	1.05702	0.773782	1.75321	1.48452	2.18859	7.01285	5.42642	4.78991	0.0313954	0.0021773
	DDIT3	1.11987	0.954842	0.935191	2.1785	2.11893	2.06098	16.374	10.6541	6.37901	7.91459e-05	0.0249222
	KLF6	1.04247	0.933033	1.02811	1.77769	1.50525	1.58008	2.34567	1.98618	1.77769	0.00216237	0.00362846

## Sheet: Figure 5
								Fig. 5C										Fig 5F
								cell viability	siCtrl	siPUS7	siKLF6	siKLF6 + siPUS7	siDDIT3	siDDIT3 + siPUS7				sample	samples	PUS7	KLF6
								rep1	0.977262	0.459396	1.10488	0.935498	1.07749	0.977262				TCGA-DM-A1DB-01	TCGA-DM-A1DB-01	10.89	11.06
								rep2	0.993968	0.442692	1.11926	0.927146	1.01067	1.00232				TCGA-A6-6648-01	TCGA-A6-6648-01	10.79	12.07
								rep3	1.03573	0.46775	1.12761	0.902088	1.01067	0.918794				TCGA-NH-A50T-01	TCGA-NH-A50T-01	10.6	10.73
																		TCGA-AA-3495-01	TCGA-AA-3495-01	10.54	12.09
																		TCGA-5M-AATE-01	TCGA-5M-AATE-01	10.46	12.21
								Fig 5E										TCGA-CM-6677-01	TCGA-CM-6677-01	10.46	11.74
								Apoptosis	siCtrl	siPUS7	siPUS7+siKLF6	siPUS7+siDDIT3						TCGA-AM-5820-01	TCGA-AM-5820-01	10.45	12.2
								rep1	7.66	29.76	17.27	9.29						TCGA-AZ-5403-01	TCGA-AZ-5403-01	10.42	11.65
								rep2	6.35	28.43	18.34	11.05						TCGA-G4-6626-01	TCGA-G4-6626-01	10.42	11.28
								rep3	5.6	29.8	17.47	9.42						TCGA-AY-A54L-01	TCGA-AY-A54L-01	10.37	14.34
	Fig. 5B																	TCGA-A6-5659-01	TCGA-A6-5659-01	10.36	12.17
																		TCGA-5M-AAT4-01	TCGA-5M-AAT4-01	10.35	11.16
																		TCGA-AD-A5EK-01	TCGA-AD-A5EK-01	10.32	12.56
																		TCGA-A6-5667-01	TCGA-A6-5667-01	10.31	11.82
																		TCGA-D5-6923-01	TCGA-D5-6923-01	10.3	12.18
																		TCGA-AA-3712-01	TCGA-AA-3712-01	10.29	11.36
																		TCGA-CM-6676-01	TCGA-CM-6676-01	10.25	12.97
																		TCGA-AA-3685-01	TCGA-AA-3685-01	10.25	11.34
																		TCGA-D5-5541-01	TCGA-D5-5541-01	10.24	12.17
																		TCGA-AD-6963-01	TCGA-AD-6963-01	10.23	11.86
																		TCGA-D5-6898-01	TCGA-D5-6898-01	10.22	12.76
																		TCGA-AA-3697-01	TCGA-AA-3697-01	10.21	11.75
																		TCGA-NH-A8F7-01	TCGA-NH-A8F7-01	10.2	12
																		TCGA-D5-6537-01	TCGA-D5-6537-01	10.19	11.89
																		TCGA-CK-5914-01	TCGA-CK-5914-01	10.18	12.68
																		TCGA-DM-A1D6-01	TCGA-DM-A1D6-01	10.18	11.81
																		TCGA-CM-6161-01	TCGA-CM-6161-01	10.16	10.91
																		TCGA-D5-6533-01	TCGA-D5-6533-01	10.13	12.28
																		TCGA-G4-6295-01	TCGA-G4-6295-01	10.12	12.4
																		TCGA-AZ-5407-01	TCGA-AZ-5407-01	10.11	12.13
																		TCGA-AA-A01X-01	TCGA-AA-A01X-01	10.09	10.46
																		TCGA-G4-6317-01	TCGA-G4-6317-01	10.08	11.51
																		TCGA-AZ-4684-01	TCGA-AZ-4684-01	10.05	12.69
																		TCGA-CM-5860-01	TCGA-CM-5860-01	10.05	11.68
																		TCGA-5M-AATA-01	TCGA-5M-AATA-01	10.05	11.58
																		TCGA-CM-6168-01	TCGA-CM-6168-01	10.04	12.37
	Fig. 5G																	TCGA-DM-A28H-01	TCGA-DM-A28H-01	10.03	10.95
	HCT116																	TCGA-CM-4744-01	TCGA-CM-4744-01	10.02	12.04
	5-FU conc. (uM)	siCtrl			siPUS7			7SK ASO										TCGA-DM-A1DA-01	TCGA-DM-A1DA-01	10.02	11.99
	0	1.01672	0.997993	0.985284	0.977997	0.990795	1.03121	0.973065	1.0206	1.00634								TCGA-CA-5256-01	TCGA-CA-5256-01	10.02	11.38
	3.125	0.675585	0.677592	0.670234	0.614279	0.62775	0.626403	0.606383	0.628112	0.634224								TCGA-CM-5862-01	TCGA-CM-5862-01	10.02	11.12
	6.25	0.670903	0.655518	0.640803	0.326673	0.31859	0.305119	0.295383	0.286555	0.303531								TCGA-AA-3662-01	TCGA-AA-3662-01	10.01	12.21
	12.5	0.429431	0.513043	0.486957	0.20476	0.192636	0.214863	0.217972	0.204812	0.229516								TCGA-D5-6538-01	TCGA-D5-6538-01	10.01	10.23
	25	0.359197	0.293645	0.318395	0.237023	0.216884	0.198024	0.0998189	0.14124	0.171797								TCGA-NH-A6GA-01	TCGA-NH-A6GA-01	9.988	11.77
	50	0.245485	0.188629	0.206689	0.127301	0.10238	0.111136	0.0957447	0.0651879	0.118153								TCGA-A6-6652-01	TCGA-A6-6652-01	9.986	11.02
																		TCGA-CK-5912-01	TCGA-CK-5912-01	9.982	11.26
																		TCGA-NH-A6GB-01	TCGA-NH-A6GB-01	9.978	12.39
	HCT-15																	TCGA-D5-6922-01	TCGA-D5-6922-01	9.967	11.37
	5-FU conc. (uM)	siCtrl			siPUS7			7SK ASO										TCGA-CA-5797-01	TCGA-CA-5797-01	9.967	11.27
	0	1.04187	0.960447	0.997683	0.944952	1.04268	1.01237	1.01323	1.01987	0.966904								TCGA-F4-6808-01	TCGA-F4-6808-01	9.955	10.66
	3.125	0.610349	0.554862	0.581603	0.430165	0.390509	0.396559	0.396105	0.385577	0.401369								TCGA-A6-5660-01	TCGA-A6-5660-01	9.952	11.32
	6.25	0.35431	0.391746	0.424503	0.275575	0.286329	0.27087	0.197394	0.191473	0.177655								TCGA-A6-5666-01	TCGA-A6-5666-01	9.95	11.66
	12.5	0.341608	0.320884	0.35431	0.223148	0.215755	0.207017	0.174365	0.152652	0.164495								TCGA-G4-6307-01	TCGA-G4-6307-01	9.948	11.04
	25	0.247348	0.307514	0.284785	0.185509	0.200296	0.177443	0.0829056	0.109225	0.0980392								TCGA-A6-A567-01	TCGA-A6-A567-01	9.947	11.89
	50	0.13905	0.176353	0.157768	0.0262132	0.040328	0.060492	0.071062	0.0513225	0.0592183								TCGA-CM-5864-01	TCGA-CM-5864-01	9.941	10.93
																		TCGA-CA-6719-01	TCGA-CA-6719-01	9.932	12.28
	Fig. 5H																	TCGA-A6-5656-01	TCGA-A6-5656-01	9.923	12.51
	HCT116																	TCGA-G4-6303-01	TCGA-G4-6303-01	9.919	12.16
	5-FU conc. (uM)	OE Ctrl			OE PUS7 WT			OE PUS7 D294N										TCGA-CK-5915-01	TCGA-CK-5915-01	9.911	11.98
	0	1.02474	1.00143	0.973835	1.0238	0.972577	1.00362	0.980536	1.01993	0.999532								TCGA-AZ-4614-01	TCGA-AZ-4614-01	9.907	11.08
	3.125	0.896142	0.886765	0.912216	0.915288	0.919285	0.899301	0.866163	0.853455	0.84476								TCGA-CK-4948-01	TCGA-CK-4948-01	9.893	11.79
	6.25	0.699902	0.720664	0.70459	0.839347	0.865993	0.848007	0.725035	0.695606	0.706307								TCGA-F4-6855-01	TCGA-F4-6855-01	9.882	12.28
	12.5	0.454099	0.482229	0.50634	0.706117	0.694793	0.71944	0.56518	0.501639	0.535081								TCGA-DM-A1HA-01	TCGA-DM-A1HA-01	9.882	11.53
	25	0.305412	0.296705	0.300723	0.468302	0.538248	0.493616	0.352485	0.321049	0.339777								TCGA-D5-6926-01	TCGA-D5-6926-01	9.881	11.77
	50	0.184185	0.171459	0.164762	0.295104	0.298435	0.311758	0.196642	0.204	0.219383								TCGA-G4-6298-01	TCGA-G4-6298-01	9.881	11.2
																		TCGA-DM-A1D4-01	TCGA-DM-A1D4-01	9.88	12.04
																		TCGA-D5-5540-01	TCGA-D5-5540-01	9.875	11.45
	HCT-15																	TCGA-G4-6315-01	TCGA-G4-6315-01	9.875	11.15
	5-FU conc. (uM)	OE Ctrl			OE PUS7 WT			OE PUS7 D294N										TCGA-CM-6164-01	TCGA-CM-6164-01	9.872	12.46
	0	0.998328	0.981411	1.02026	0.986509	1.03548	0.978016	0.989128	1.03825	0.97262								TCGA-G4-6311-01	TCGA-G4-6311-01	9.87	12.48
	3.125	0.420595	0.36777	0.39318	0.580572	0.547397	0.531473	0.308187	0.337475	0.318172								TCGA-AA-A02K-01	TCGA-AA-A02K-01	9.868	12.63
	6.25	0.257439	0.270812	0.252758	0.466448	0.427301	0.483036	0.202352	0.229643	0.218327								TCGA-A6-6140-01	TCGA-A6-6140-01	9.856	12.52
	12.5	0.225343	0.183885	0.165831	0.33441	0.361614	0.345026	0.125139	0.141779	0.116485								TCGA-AZ-4682-01	TCGA-AZ-4682-01	9.854	11.56
	25	0.104313	0.145771	0.129723	0.248817	0.254788	0.228911	0.110495	0.0658975	0.0911915								TCGA-CM-4751-01	TCGA-CM-4751-01	9.851	12.79
	50	0.0809094	0.0661986	0.0628552	0.115451	0.108152	0.137347	0.0652319	0.0785445	0.0845352								TCGA-D5-6531-01	TCGA-D5-6531-01	9.851	10.8
																		TCGA-NH-A5IV-01	TCGA-NH-A5IV-01	9.849	11.68
																		TCGA-AA-3502-01	TCGA-AA-3502-01	9.847	11.66
	Fig. 5J																	TCGA-DM-A285-01	TCGA-DM-A285-01	9.835	11.79
		gRNA(neg)			gRNA 7SK													TCGA-DM-A1D8-01	TCGA-DM-A1D8-01	9.823	11.5
	pU level of 7SK U250	0.656507	0.653445	0.648991	0.892832	0.875574	0.859429											TCGA-CM-6163-01	TCGA-CM-6163-01	9.821	11.12
																		TCGA-A6-5661-01	TCGA-A6-5661-01	9.817	12.85
																		TCGA-CK-4952-01	TCGA-CK-4952-01	9.793	11.15
																		TCGA-AA-3655-01	TCGA-AA-3655-01	9.784	11.67
	Fig. 5K																	TCGA-A6-5657-01	TCGA-A6-5657-01	9.776	12.12
	time(h)	gRNA(neg)			gRNA 7SK													TCGA-G4-6310-01	TCGA-G4-6310-01	9.772	12.07
	0	1.00508	1.00904	0.985887	1.00694	0.994949	0.998106											TCGA-DM-A0XF-01	TCGA-DM-A0XF-01	9.76	11.99
	24	1.12208	1.16588	1.17422	1.39732	1.46192	1.50461	p										TCGA-G4-6293-01	TCGA-G4-6293-01	9.76	11.79
	48	1.34524	1.67686	1.53087	2.27273	1.99916	1.91498	0.0196034										TCGA-AZ-6600-01	TCGA-AZ-6600-01	9.746	11.84
	72	1.84372	1.95843	2.05854	2.50421	2.63047	2.70833	0.00154035										TCGA-AD-6965-01	TCGA-AD-6965-01	9.742	12.28
																		TCGA-5M-AAT5-01	TCGA-5M-AAT5-01	9.735	13.21
																		TCGA-G4-6309-01	TCGA-G4-6309-01	9.727	11.4
																		TCGA-AA-3496-01	TCGA-AA-3496-01	9.719	11.72
																		TCGA-AZ-4315-01	TCGA-AZ-4315-01	9.717	11.6
	Fig. 5L																	TCGA-AA-3526-01	TCGA-AA-3526-01	9.708	12.06
																		TCGA-NH-A8F7-06	TCGA-NH-A8F7-06	9.703	10.37
																		TCGA-G4-6320-01	TCGA-G4-6320-01	9.7	11.86
																		TCGA-F4-6854-01	TCGA-F4-6854-01	9.694	10.79
																		TCGA-G4-6314-01	TCGA-G4-6314-01	9.693	11.51
																		TCGA-AZ-4313-01	TCGA-AZ-4313-01	9.692	11.24
																		TCGA-D5-7000-01	TCGA-D5-7000-01	9.691	12.36
																		TCGA-CA-5255-01	TCGA-CA-5255-01	9.687	12.5
																		TCGA-G4-6628-01	TCGA-G4-6628-01	9.686	12.79
																		TCGA-A6-4105-01	TCGA-A6-4105-01	9.679	12.15
																		TCGA-CM-6166-01	TCGA-CM-6166-01	9.671	11.1
																		TCGA-5M-AAT6-01	TCGA-5M-AAT6-01	9.67	12.25
																		TCGA-DM-A0XD-01	TCGA-DM-A0XD-01	9.67	10.87
																		TCGA-AZ-6605-01	TCGA-AZ-6605-01	9.667	11.95
																		TCGA-RU-A8FL-01	TCGA-RU-A8FL-01	9.659	11.94
																		TCGA-CA-6717-01	TCGA-CA-6717-01	9.655	12.03
																		TCGA-AZ-6603-01	TCGA-AZ-6603-01	9.654	11.71
																		TCGA-CM-6169-01	TCGA-CM-6169-01	9.653	12.59
																		TCGA-QG-A5YW-01	TCGA-QG-A5YW-01	9.653	11.85
																		TCGA-QG-A5Z1-01	TCGA-QG-A5Z1-01	9.651	12.63
																		TCGA-CK-4947-01	TCGA-CK-4947-01	9.646	12.1
																		TCGA-F4-6704-01	TCGA-F4-6704-01	9.646	10.68
																		TCGA-D5-6535-01	TCGA-D5-6535-01	9.63	12.37
																		TCGA-DM-A0X9-01	TCGA-DM-A0X9-01	9.623	10.97
																		TCGA-G4-6625-01	TCGA-G4-6625-01	9.614	12.61
																		TCGA-DM-A1D7-01	TCGA-DM-A1D7-01	9.609	11.82
																		TCGA-3L-AA1B-01	TCGA-3L-AA1B-01	9.604	11.53
																		TCGA-NH-A50U-01	TCGA-NH-A50U-01	9.595	11.74
																		TCGA-CA-6715-01	TCGA-CA-6715-01	9.594	11.23
																		TCGA-CK-5916-01	TCGA-CK-5916-01	9.592	11.69
																		TCGA-F4-6569-01	TCGA-F4-6569-01	9.575	12.34
																		TCGA-A6-6650-01	TCGA-A6-6650-01	9.546	12.46
																		TCGA-AM-5821-01	TCGA-AM-5821-01	9.535	12.86
	Fig. 5M																	TCGA-4T-AA8H-01	TCGA-4T-AA8H-01	9.53	12.09
	HCT116																	TCGA-AA-3511-01	TCGA-AA-3511-01	9.526	12.17
	5-FU conc. (uM)	gRNA(neg)			gRNA 7SK													TCGA-T9-A92H-01	TCGA-T9-A92H-01	9.523	12.4
	0	1.00505	0.990357	1.00459	1.00559	0.998869	0.995543	p										TCGA-AY-A69D-01	TCGA-AY-A69D-01	9.52	12.97
	3.125	0.626214	0.595763	0.637467	0.820305	0.75178	0.778391	0.00223922										TCGA-QG-A5YV-01	TCGA-QG-A5YV-01	9.518	11.82
	6.25	0.3985	0.419682	0.374007	0.53556	0.518262	0.507618	0.00136392										TCGA-SS-A7HO-01	TCGA-SS-A7HO-01	9.518	10.51
	12.5	0.270741	0.274713	0.262136	0.455725	0.41115	0.438427	0.000251488										TCGA-AZ-6608-01	TCGA-AZ-6608-01	9.509	11.19
	25	0.201236	0.246249	0.180715	0.337968	0.327324	0.369237	0.00421176										TCGA-F4-6463-01	TCGA-F4-6463-01	9.509	10.58
	50	0.174095	0.211827	0.188658	0.258133	0.310691	0.292728	0.00722308										TCGA-AZ-4616-01	TCGA-AZ-4616-01	9.502	11.23
																		TCGA-AY-A8YK-01	TCGA-AY-A8YK-01	9.501	11.73
																		TCGA-QL-A97D-01	TCGA-QL-A97D-01	9.5	12.31
																		TCGA-F4-6459-01	TCGA-F4-6459-01	9.494	11.98
																		TCGA-AA-3660-01	TCGA-AA-3660-01	9.488	11.77
																		TCGA-G4-6588-01	TCGA-G4-6588-01	9.486	11.14
																		TCGA-CM-6678-01	TCGA-CM-6678-01	9.475	11.43
																		TCGA-F4-6805-01	TCGA-F4-6805-01	9.463	12.9
																		TCGA-D5-6532-01	TCGA-D5-6532-01	9.463	10.73
																		TCGA-D5-6924-01	TCGA-D5-6924-01	9.457	11.9
																		TCGA-DM-A28E-01	TCGA-DM-A28E-01	9.456	11.84
																		TCGA-AZ-6598-01	TCGA-AZ-6598-01	9.456	11.17
																		TCGA-AD-5900-01	TCGA-AD-5900-01	9.454	10.42
																		TCGA-A6-2682-01	TCGA-A6-2682-01	9.448	12.69
																		TCGA-NH-A8F8-01	TCGA-NH-A8F8-01	9.447	11.51
																		TCGA-CK-5913-01	TCGA-CK-5913-01	9.446	12.77
																		TCGA-G4-6306-01	TCGA-G4-6306-01	9.446	11.56
																		TCGA-AA-A01Z-01	TCGA-AA-A01Z-01	9.443	11.87
																		TCGA-DM-A28A-01	TCGA-DM-A28A-01	9.436	11.97
																		TCGA-A6-6142-01	TCGA-A6-6142-01	9.426	11.65
																		TCGA-DM-A28G-01	TCGA-DM-A28G-01	9.423	11.06
																		TCGA-CK-6746-01	TCGA-CK-6746-01	9.42	12.05
																		TCGA-AD-6888-01	TCGA-AD-6888-01	9.411	11.23
																		TCGA-AA-3506-01	TCGA-AA-3506-01	9.408	11.47
																		TCGA-A6-6138-01	TCGA-A6-6138-01	9.386	12.6
																		TCGA-F4-6460-01	TCGA-F4-6460-01	9.38	11.19
																		TCGA-DM-A1D9-01	TCGA-DM-A1D9-01	9.378	12.39
																		TCGA-CA-6716-01	TCGA-CA-6716-01	9.377	11.93
																		TCGA-A6-6651-01	TCGA-A6-6651-01	9.377	11.83
																		TCGA-A6-A56B-01	TCGA-A6-A56B-01	9.373	12.23
																		TCGA-G4-6304-01	TCGA-G4-6304-01	9.367	11.03
																		TCGA-D5-6931-01	TCGA-D5-6931-01	9.366	11.85
																		TCGA-AA-3509-01	TCGA-AA-3509-01	9.35	11.3
																		TCGA-AD-6548-01	TCGA-AD-6548-01	9.339	12.82
																		TCGA-QG-A5YX-01	TCGA-QG-A5YX-01	9.33	12.3
																		TCGA-A6-2686-01	TCGA-A6-2686-01	9.33	12.14
																		TCGA-AA-3489-01	TCGA-AA-3489-01	9.329	11.87
																		TCGA-CM-4747-01	TCGA-CM-4747-01	9.328	12.6
																		TCGA-AY-6197-01	TCGA-AY-6197-01	9.326	12.49
																		TCGA-D5-6929-01	TCGA-D5-6929-01	9.314	11.15
																		TCGA-CM-5349-01	TCGA-CM-5349-01	9.283	11.88
																		TCGA-AA-3675-01	TCGA-AA-3675-01	9.283	11.45
																		TCGA-CM-6679-01	TCGA-CM-6679-01	9.279	12.34
																		TCGA-CM-5344-01	TCGA-CM-5344-01	9.277	12.3
																		TCGA-DM-A28F-01	TCGA-DM-A28F-01	9.274	11.26
																		TCGA-AY-6386-01	TCGA-AY-6386-01	9.26	12.09
																		TCGA-AA-3663-01	TCGA-AA-3663-01	9.256	11.69
																		TCGA-AA-3492-01	TCGA-AA-3492-01	9.255	12.3
																		TCGA-A6-A5ZU-01	TCGA-A6-A5ZU-01	9.245	11.45
																		TCGA-CA-5796-01	TCGA-CA-5796-01	9.243	12.68
																		TCGA-G4-6323-01	TCGA-G4-6323-01	9.24	11.77
																		TCGA-AA-A02Y-01	TCGA-AA-A02Y-01	9.24	11.21
																		TCGA-A6-6137-01	TCGA-A6-6137-01	9.237	12.29
																		TCGA-D5-6529-01	TCGA-D5-6529-01	9.236	11.91
																		TCGA-D5-6541-01	TCGA-D5-6541-01	9.228	11.1
																		TCGA-QG-A5Z2-01	TCGA-QG-A5Z2-01	9.224	12.32
																		TCGA-D5-5537-01	TCGA-D5-5537-01	9.221	11.92
																		TCGA-A6-A566-01	TCGA-A6-A566-01	9.211	12.14
																		TCGA-DM-A1HB-01	TCGA-DM-A1HB-01	9.204	10.91
																		TCGA-CK-6751-01	TCGA-CK-6751-01	9.203	13.28
																		TCGA-CA-5254-01	TCGA-CA-5254-01	9.203	11.27
																		TCGA-G4-6317-02	TCGA-G4-6317-02	9.201	11.14
																		TCGA-A6-6782-01	TCGA-A6-6782-01	9.199	12.47
																		TCGA-AA-3713-01	TCGA-AA-3713-01	9.194	12.57
																		TCGA-CK-4950-01	TCGA-CK-4950-01	9.193	12.54
																		TCGA-CM-6171-01	TCGA-CM-6171-01	9.178	10.84
																		TCGA-CM-6172-01	TCGA-CM-6172-01	9.173	11.02
																		TCGA-DM-A280-01	TCGA-DM-A280-01	9.17	11.53
																		TCGA-F4-6807-01	TCGA-F4-6807-01	9.169	12.43
																		TCGA-CM-6167-01	TCGA-CM-6167-01	9.165	11.92
																		TCGA-DM-A282-01	TCGA-DM-A282-01	9.158	11.53
																		TCGA-A6-5665-01	TCGA-A6-5665-01	9.153	12.04
																		TCGA-CM-5863-01	TCGA-CM-5863-01	9.15	12.85
																		TCGA-CM-5861-01	TCGA-CM-5861-01	9.144	10.86
																		TCGA-A6-2684-01	TCGA-A6-2684-01	9.142	12.26
																		TCGA-DM-A28C-01	TCGA-DM-A28C-01	9.142	11.6
																		TCGA-G4-6294-01	TCGA-G4-6294-01	9.137	11.65
																		TCGA-A6-5664-01	TCGA-A6-5664-01	9.133	12.8
																		TCGA-G4-6299-01	TCGA-G4-6299-01	9.133	12.67
																		TCGA-AD-A5EJ-01	TCGA-AD-A5EJ-01	9.13	11.6
																		TCGA-G4-6322-01	TCGA-G4-6322-01	9.128	11.31
																		TCGA-CK-6747-01	TCGA-CK-6747-01	9.124	12.54
																		TCGA-D5-5539-01	TCGA-D5-5539-01	9.117	11.91
																		TCGA-AD-6890-01	TCGA-AD-6890-01	9.116	12.19
																		TCGA-F4-6461-01	TCGA-F4-6461-01	9.116	11.71
																		TCGA-CM-6165-01	TCGA-CM-6165-01	9.115	10.88
																		TCGA-CM-5868-01	TCGA-CM-5868-01	9.109	11.53
																		TCGA-D5-6927-01	TCGA-D5-6927-01	9.09	12.27
																		TCGA-G4-6627-01	TCGA-G4-6627-01	9.089	13.06
																		TCGA-AU-6004-01	TCGA-AU-6004-01	9.088	11.98
																		TCGA-D5-6920-01	TCGA-D5-6920-01	9.029	13.15
																		TCGA-G4-6297-01	TCGA-G4-6297-01	9.024	12.38
																		TCGA-F4-6806-01	TCGA-F4-6806-01	9.023	12.22
																		TCGA-CM-6162-01	TCGA-CM-6162-01	9.016	12.74
																		TCGA-A6-6654-01	TCGA-A6-6654-01	9.011	12.85
																		TCGA-CM-6680-01	TCGA-CM-6680-01	8.99	12.38
																		TCGA-AZ-6599-01	TCGA-AZ-6599-01	8.983	11.29
																		TCGA-AY-A71X-01	TCGA-AY-A71X-01	8.982	11.36
																		TCGA-DM-A1D0-01	TCGA-DM-A1D0-01	8.974	11.84
																		TCGA-F4-6809-01	TCGA-F4-6809-01	8.971	12.14
																		TCGA-AZ-6601-01	TCGA-AZ-6601-01	8.969	11.58
																		TCGA-4N-A93T-01	TCGA-4N-A93T-01	8.95	12.47
																		TCGA-CA-6718-01	TCGA-CA-6718-01	8.937	11.48
																		TCGA-CK-6748-01	TCGA-CK-6748-01	8.934	12.39
																		TCGA-DM-A28K-01	TCGA-DM-A28K-01	8.932	10.48
																		TCGA-AZ-6606-01	TCGA-AZ-6606-01	8.924	12.1
																		TCGA-A6-2675-01	TCGA-A6-2675-01	8.922	12.73
																		TCGA-D5-5538-01	TCGA-D5-5538-01	8.909	11.78
																		TCGA-F4-6857-01	TCGA-F4-6857-01	8.901	12.37
																		TCGA-AD-6895-01	TCGA-AD-6895-01	8.873	13.2
																		TCGA-NH-A50V-01	TCGA-NH-A50V-01	8.87	11.91
																		TCGA-A6-6649-01	TCGA-A6-6649-01	8.868	11.84
																		TCGA-AZ-4323-01	TCGA-AZ-4323-01	8.865	11.4
																		TCGA-A6-5662-01	TCGA-A6-5662-01	8.856	11.41
																		TCGA-D5-6540-01	TCGA-D5-6540-01	8.846	12.54
																		TCGA-D5-6932-01	TCGA-D5-6932-01	8.835	11.81
																		TCGA-A6-2685-01	TCGA-A6-2685-01	8.833	13.38
																		TCGA-AD-6899-01	TCGA-AD-6899-01	8.831	11.74
																		TCGA-D5-6539-01	TCGA-D5-6539-01	8.816	12.33
																		TCGA-G4-6586-01	TCGA-G4-6586-01	8.803	11.59
																		TCGA-CM-6674-01	TCGA-CM-6674-01	8.789	11.28
																		TCGA-DM-A28M-01	TCGA-DM-A28M-01	8.781	12.51
																		TCGA-F4-6703-01	TCGA-F4-6703-01	8.778	12.04
																		TCGA-AU-3779-01	TCGA-AU-3779-01	8.759	11.52
																		TCGA-A6-A565-01	TCGA-A6-A565-01	8.711	13.15
																		TCGA-AY-5543-01	TCGA-AY-5543-01	8.701	12.74
																		TCGA-F4-6856-01	TCGA-F4-6856-01	8.686	11.09
																		TCGA-D5-6530-01	TCGA-D5-6530-01	8.674	12.18
																		TCGA-AA-3713-11	TCGA-AA-3713-11	8.67	12.73
																		TCGA-A6-6780-01	TCGA-A6-6780-01	8.654	11.2
																		TCGA-AZ-4615-01	TCGA-AZ-4615-01	8.632	11.62
																		TCGA-AD-6964-01	TCGA-AD-6964-01	8.618	11.31
																		TCGA-NH-A6GC-01	TCGA-NH-A6GC-01	8.611	11.44
																		TCGA-D5-6536-01	TCGA-D5-6536-01	8.594	11.09
																		TCGA-CM-6675-01	TCGA-CM-6675-01	8.584	11.1
																		TCGA-G4-6302-01	TCGA-G4-6302-01	8.575	13.08
																		TCGA-CM-6170-01	TCGA-CM-6170-01	8.566	11.86
																		TCGA-A6-6653-01	TCGA-A6-6653-01	8.473	11.86
																		TCGA-D5-6928-01	TCGA-D5-6928-01	8.411	12.5
																		TCGA-AD-6901-01	TCGA-AD-6901-01	8.381	12.62
																		TCGA-AZ-6607-01	TCGA-AZ-6607-01	8.348	13.77
																		TCGA-A6-6141-01	TCGA-A6-6141-01	8.345	11.2
																		TCGA-F4-6704-11	TCGA-F4-6704-11	8.341	12.76
																		TCGA-AA-A01P-01	TCGA-AA-A01P-01	8.34	11.9
																		TCGA-WS-AB45-01	TCGA-WS-AB45-01	8.326	12.93
																		TCGA-CK-4951-01	TCGA-CK-4951-01	8.293	12.27
																		TCGA-AA-3697-11	TCGA-AA-3697-11	8.289	12.94
																		TCGA-AZ-6601-11	TCGA-AZ-6601-11	8.238	12.42
																		TCGA-AZ-6600-11	TCGA-AZ-6600-11	8.226	12.65
																		TCGA-AY-6196-01	TCGA-AY-6196-01	8.205	12.2
																		TCGA-F4-6570-01	TCGA-F4-6570-01	8.176	11.5
																		TCGA-AA-3511-11	TCGA-AA-3511-11	8.164	12.61
																		TCGA-D5-6930-01	TCGA-D5-6930-01	8.137	11.39
																		TCGA-AA-3520-11	TCGA-AA-3520-11	8.103	12.91
																		TCGA-AA-3489-11	TCGA-AA-3489-11	8.09	12.29
																		TCGA-CM-4743-01	TCGA-CM-4743-01	8.08	12.82
																		TCGA-AA-3662-11	TCGA-AA-3662-11	8.03	12.06
																		TCGA-AZ-6599-11	TCGA-AZ-6599-11	7.991	12.43
																		TCGA-AA-3712-11	TCGA-AA-3712-11	7.956	13.11
																		TCGA-AD-6889-01	TCGA-AD-6889-01	7.95	11.74
																		TCGA-D5-6534-01	TCGA-D5-6534-01	7.945	13.22
																		TCGA-A6-2675-11	TCGA-A6-2675-11	7.892	12.59
																		TCGA-AA-3534-11	TCGA-AA-3534-11	7.892	12.27
																		TCGA-AA-3663-11	TCGA-AA-3663-11	7.883	12.74
																		TCGA-AZ-6598-11	TCGA-AZ-6598-11	7.873	12.67
																		TCGA-CM-5348-01	TCGA-CM-5348-01	7.847	12.47
																		TCGA-A6-2683-11	TCGA-A6-2683-11	7.847	12.26
																		TCGA-AA-3522-11	TCGA-AA-3522-11	7.842	12.65
																		TCGA-AA-3514-11	TCGA-AA-3514-11	7.787	12.73
																		TCGA-A6-5659-11	TCGA-A6-5659-11	7.777	13.12
																		TCGA-A6-5667-11	TCGA-A6-5667-11	7.769	13.93
																		TCGA-A6-2679-11	TCGA-A6-2679-11	7.753	13.06
																		TCGA-A6-6781-01	TCGA-A6-6781-01	7.714	11.56
																		TCGA-A6-2685-11	TCGA-A6-2685-11	7.691	13.15
																		TCGA-A6-2682-11	TCGA-A6-2682-11	7.63	12.72
																		TCGA-A6-2686-11	TCGA-A6-2686-11	7.619	12.25
																		TCGA-A6-2671-11	TCGA-A6-2671-11	7.618	13.18
																		TCGA-AA-3660-11	TCGA-AA-3660-11	7.592	12.35
																		TCGA-AA-3655-11	TCGA-AA-3655-11	7.59	11.99
																		TCGA-AA-3517-11	TCGA-AA-3517-11	7.588	12.9
																		TCGA-AA-3496-11	TCGA-AA-3496-11	7.556	12.11
																		TCGA-AZ-6603-11	TCGA-AZ-6603-11	7.533	11.58
																		TCGA-AA-3527-11	TCGA-AA-3527-11	7.515	12.73
																		TCGA-AA-3518-11	TCGA-AA-3518-11	7.508	12.2
																		TCGA-AA-3525-11	TCGA-AA-3525-11	7.468	12.78
																		TCGA-A6-5665-11	TCGA-A6-5665-11	7.356	13.77
																		TCGA-AZ-6605-11	TCGA-AZ-6605-11	7.274	11.34
																		TCGA-A6-2678-11	TCGA-A6-2678-11	7.264	13
																		TCGA-A6-5662-11	TCGA-A6-5662-11	7.254	13.18
																		TCGA-A6-2684-11	TCGA-A6-2684-11	7.247	12.54
																		TCGA-AA-3516-11	TCGA-AA-3516-11	6.85	13.55
																		TCGA-AA-3531-11	TCGA-AA-3531-11	6.69	13.44
																		TCGA-A6-2680-11	TCGA-A6-2680-11	6.589	12.2
																		TCGA-G4-6321-01	TCGA-G4-6321-01	6.512	13.91
																		TCGA-A6-2670-01	TCGA-A6-2670-01
																		TCGA-A6-2671-01	TCGA-A6-2671-01
																		TCGA-A6-2672-01	TCGA-A6-2672-01
																		TCGA-A6-2672-11	TCGA-A6-2672-11
																		TCGA-A6-2674-01	TCGA-A6-2674-01
																		TCGA-A6-2674-11	TCGA-A6-2674-11
																		TCGA-A6-2676-01	TCGA-A6-2676-01
																		TCGA-A6-2676-11	TCGA-A6-2676-11
																		TCGA-A6-2677-01	TCGA-A6-2677-01
																		TCGA-A6-2677-11	TCGA-A6-2677-11
																		TCGA-A6-2678-01	TCGA-A6-2678-01
																		TCGA-A6-2679-01	TCGA-A6-2679-01
																		TCGA-A6-2680-01	TCGA-A6-2680-01
																		TCGA-A6-2681-01	TCGA-A6-2681-01
																		TCGA-A6-2681-11	TCGA-A6-2681-11
																		TCGA-A6-2683-01	TCGA-A6-2683-01
																		TCGA-A6-3807-01	TCGA-A6-3807-01
																		TCGA-A6-3807-11	TCGA-A6-3807-11
																		TCGA-A6-3808-01	TCGA-A6-3808-01
																		TCGA-A6-3808-11	TCGA-A6-3808-11
																		TCGA-A6-3809-01	TCGA-A6-3809-01
																		TCGA-A6-3809-11	TCGA-A6-3809-11
																		TCGA-A6-3810-01	TCGA-A6-3810-01
																		TCGA-A6-3810-11	TCGA-A6-3810-11
																		TCGA-A6-4107-01	TCGA-A6-4107-01
																		TCGA-A6-4107-11	TCGA-A6-4107-11
																		TCGA-AA-3488-01	TCGA-AA-3488-01
																		TCGA-AA-3488-11	TCGA-AA-3488-11
																		TCGA-AA-3492-11	TCGA-AA-3492-11
																		TCGA-AA-3494-01	TCGA-AA-3494-01
																		TCGA-AA-3494-11	TCGA-AA-3494-11
																		TCGA-AA-3495-11	TCGA-AA-3495-11
																		TCGA-AA-3502-11	TCGA-AA-3502-11
																		TCGA-AA-3506-11	TCGA-AA-3506-11
																		TCGA-AA-3509-11	TCGA-AA-3509-11
																		TCGA-AA-3510-01	TCGA-AA-3510-01
																		TCGA-AA-3510-11	TCGA-AA-3510-11
																		TCGA-AA-3514-01	TCGA-AA-3514-01
																		TCGA-AA-3516-01	TCGA-AA-3516-01
																		TCGA-AA-3517-01	TCGA-AA-3517-01
																		TCGA-AA-3518-01	TCGA-AA-3518-01
																		TCGA-AA-3519-01	TCGA-AA-3519-01
																		TCGA-AA-3519-11	TCGA-AA-3519-11
																		TCGA-AA-3520-01	TCGA-AA-3520-01
																		TCGA-AA-3521-01	TCGA-AA-3521-01
																		TCGA-AA-3521-11	TCGA-AA-3521-11
																		TCGA-AA-3522-01	TCGA-AA-3522-01
																		TCGA-AA-3524-01	TCGA-AA-3524-01
																		TCGA-AA-3524-11	TCGA-AA-3524-11
																		TCGA-AA-3525-01	TCGA-AA-3525-01
																		TCGA-AA-3526-11	TCGA-AA-3526-11
																		TCGA-AA-3527-01	TCGA-AA-3527-01
																		TCGA-AA-3529-01	TCGA-AA-3529-01
																		TCGA-AA-3529-11	TCGA-AA-3529-11
																		TCGA-AA-3530-01	TCGA-AA-3530-01
																		TCGA-AA-3531-01	TCGA-AA-3531-01
																		TCGA-AA-3532-01	TCGA-AA-3532-01
																		TCGA-AA-3532-11	TCGA-AA-3532-11
																		TCGA-AA-3534-01	TCGA-AA-3534-01
																		TCGA-AA-3538-01	TCGA-AA-3538-01
																		TCGA-AA-3542-01	TCGA-AA-3542-01
																		TCGA-AA-3543-01	TCGA-AA-3543-01
																		TCGA-AA-3544-01	TCGA-AA-3544-01
																		TCGA-AA-3548-01	TCGA-AA-3548-01
																		TCGA-AA-3549-01	TCGA-AA-3549-01
																		TCGA-AA-3552-01	TCGA-AA-3552-01
																		TCGA-AA-3553-01	TCGA-AA-3553-01
																		TCGA-AA-3554-01	TCGA-AA-3554-01
																		TCGA-AA-3555-01	TCGA-AA-3555-01
																		TCGA-AA-3556-01	TCGA-AA-3556-01
																		TCGA-AA-3558-01	TCGA-AA-3558-01
																		TCGA-AA-3560-01	TCGA-AA-3560-01
																		TCGA-AA-3561-01	TCGA-AA-3561-01
																		TCGA-AA-3562-01	TCGA-AA-3562-01
																		TCGA-AA-3664-01	TCGA-AA-3664-01
																		TCGA-AA-3666-01	TCGA-AA-3666-01
																		TCGA-AA-3667-01	TCGA-AA-3667-01
																		TCGA-AA-3672-01	TCGA-AA-3672-01
																		TCGA-AA-3673-01	TCGA-AA-3673-01
																		TCGA-AA-3678-01	TCGA-AA-3678-01
																		TCGA-AA-3679-01	TCGA-AA-3679-01
																		TCGA-AA-3680-01	TCGA-AA-3680-01
																		TCGA-AA-3681-01	TCGA-AA-3681-01
																		TCGA-AA-3684-01	TCGA-AA-3684-01
																		TCGA-AA-3688-01	TCGA-AA-3688-01
																		TCGA-AA-3692-01	TCGA-AA-3692-01
																		TCGA-AA-3693-01	TCGA-AA-3693-01
																		TCGA-AA-3695-01	TCGA-AA-3695-01
																		TCGA-AA-3696-01	TCGA-AA-3696-01
																		TCGA-AA-3710-01	TCGA-AA-3710-01
																		TCGA-AA-3715-01	TCGA-AA-3715-01
																		TCGA-AA-3811-01	TCGA-AA-3811-01
																		TCGA-AA-3812-01	TCGA-AA-3812-01
																		TCGA-AA-3814-01	TCGA-AA-3814-01
																		TCGA-AA-3815-01	TCGA-AA-3815-01
																		TCGA-AA-3818-01	TCGA-AA-3818-01
																		TCGA-AA-3819-01	TCGA-AA-3819-01
																		TCGA-AA-3821-01	TCGA-AA-3821-01
																		TCGA-AA-3831-01	TCGA-AA-3831-01
																		TCGA-AA-3833-01	TCGA-AA-3833-01
																		TCGA-AA-3837-01	TCGA-AA-3837-01
																		TCGA-AA-3841-01	TCGA-AA-3841-01
																		TCGA-AA-3842-01	TCGA-AA-3842-01
																		TCGA-AA-3844-01	TCGA-AA-3844-01
																		TCGA-AA-3845-01	TCGA-AA-3845-01
																		TCGA-AA-3846-01	TCGA-AA-3846-01
																		TCGA-AA-3848-01	TCGA-AA-3848-01
																		TCGA-AA-3850-01	TCGA-AA-3850-01
																		TCGA-AA-3851-01	TCGA-AA-3851-01
																		TCGA-AA-3852-01	TCGA-AA-3852-01
																		TCGA-AA-3854-01	TCGA-AA-3854-01
																		TCGA-AA-3855-01	TCGA-AA-3855-01
																		TCGA-AA-3856-01	TCGA-AA-3856-01
																		TCGA-AA-3858-01	TCGA-AA-3858-01
																		TCGA-AA-3860-01	TCGA-AA-3860-01
																		TCGA-AA-3861-01	TCGA-AA-3861-01
																		TCGA-AA-3862-01	TCGA-AA-3862-01
																		TCGA-AA-3864-01	TCGA-AA-3864-01
																		TCGA-AA-3866-01	TCGA-AA-3866-01
																		TCGA-AA-3867-01	TCGA-AA-3867-01
																		TCGA-AA-3869-01	TCGA-AA-3869-01
																		TCGA-AA-3870-01	TCGA-AA-3870-01
																		TCGA-AA-3872-01	TCGA-AA-3872-01
																		TCGA-AA-3875-01	TCGA-AA-3875-01
																		TCGA-AA-3877-01	TCGA-AA-3877-01
																		TCGA-AA-3930-01	TCGA-AA-3930-01
																		TCGA-AA-3939-01	TCGA-AA-3939-01
																		TCGA-AA-3941-01	TCGA-AA-3941-01
																		TCGA-AA-3947-01	TCGA-AA-3947-01
																		TCGA-AA-3949-01	TCGA-AA-3949-01
																		TCGA-AA-3950-01	TCGA-AA-3950-01
																		TCGA-AA-3952-01	TCGA-AA-3952-01
																		TCGA-AA-3955-01	TCGA-AA-3955-01
																		TCGA-AA-3956-01	TCGA-AA-3956-01
																		TCGA-AA-3966-01	TCGA-AA-3966-01
																		TCGA-AA-3968-01	TCGA-AA-3968-01
																		TCGA-AA-3970-01	TCGA-AA-3970-01
																		TCGA-AA-3971-01	TCGA-AA-3971-01
																		TCGA-AA-3972-01	TCGA-AA-3972-01
																		TCGA-AA-3973-01	TCGA-AA-3973-01
																		TCGA-AA-3975-01	TCGA-AA-3975-01
																		TCGA-AA-3976-01	TCGA-AA-3976-01
																		TCGA-AA-3977-01	TCGA-AA-3977-01
																		TCGA-AA-3979-01	TCGA-AA-3979-01
																		TCGA-AA-3980-01	TCGA-AA-3980-01
																		TCGA-AA-3982-01	TCGA-AA-3982-01
																		TCGA-AA-3984-01	TCGA-AA-3984-01
																		TCGA-AA-3986-01	TCGA-AA-3986-01
																		TCGA-AA-3989-01	TCGA-AA-3989-01
																		TCGA-AA-3994-01	TCGA-AA-3994-01
																		TCGA-AA-A004-01	TCGA-AA-A004-01
																		TCGA-AA-A00A-01	TCGA-AA-A00A-01
																		TCGA-AA-A00D-01	TCGA-AA-A00D-01
																		TCGA-AA-A00E-01	TCGA-AA-A00E-01
																		TCGA-AA-A00F-01	TCGA-AA-A00F-01
																		TCGA-AA-A00J-01	TCGA-AA-A00J-01
																		TCGA-AA-A00K-01	TCGA-AA-A00K-01
																		TCGA-AA-A00L-01	TCGA-AA-A00L-01
																		TCGA-AA-A00N-01	TCGA-AA-A00N-01
																		TCGA-AA-A00O-01	TCGA-AA-A00O-01
																		TCGA-AA-A00Q-01	TCGA-AA-A00Q-01
																		TCGA-AA-A00R-01	TCGA-AA-A00R-01
																		TCGA-AA-A00U-01	TCGA-AA-A00U-01
																		TCGA-AA-A00W-01	TCGA-AA-A00W-01
																		TCGA-AA-A00Z-01	TCGA-AA-A00Z-01
																		TCGA-AA-A010-01	TCGA-AA-A010-01
																		TCGA-AA-A017-01	TCGA-AA-A017-01
																		TCGA-AA-A01C-01	TCGA-AA-A01C-01
																		TCGA-AA-A01D-01	TCGA-AA-A01D-01
																		TCGA-AA-A01F-01	TCGA-AA-A01F-01
																		TCGA-AA-A01G-01	TCGA-AA-A01G-01
																		TCGA-AA-A01I-01	TCGA-AA-A01I-01
																		TCGA-AA-A01K-01	TCGA-AA-A01K-01
																		TCGA-AA-A01P-11	TCGA-AA-A01P-11
																		TCGA-AA-A01Q-01	TCGA-AA-A01Q-01
																		TCGA-AA-A01R-01	TCGA-AA-A01R-01
																		TCGA-AA-A01R-11	TCGA-AA-A01R-11
																		TCGA-AA-A01S-01	TCGA-AA-A01S-01
																		TCGA-AA-A01S-11	TCGA-AA-A01S-11
																		TCGA-AA-A01T-01	TCGA-AA-A01T-01
																		TCGA-AA-A01T-11	TCGA-AA-A01T-11
																		TCGA-AA-A01V-01	TCGA-AA-A01V-01
																		TCGA-AA-A01V-11	TCGA-AA-A01V-11
																		TCGA-AA-A01X-11	TCGA-AA-A01X-11
																		TCGA-AA-A01Z-11	TCGA-AA-A01Z-11
																		TCGA-AA-A022-01	TCGA-AA-A022-01
																		TCGA-AA-A022-11	TCGA-AA-A022-11
																		TCGA-AA-A024-01	TCGA-AA-A024-01
																		TCGA-AA-A029-01	TCGA-AA-A029-01
																		TCGA-AA-A02E-01	TCGA-AA-A02E-01
																		TCGA-AA-A02F-01	TCGA-AA-A02F-01
																		TCGA-AA-A02H-01	TCGA-AA-A02H-01
																		TCGA-AA-A02J-01	TCGA-AA-A02J-01
																		TCGA-AA-A02O-01	TCGA-AA-A02O-01
																		TCGA-AA-A02O-11	TCGA-AA-A02O-11
																		TCGA-AA-A02R-01	TCGA-AA-A02R-01
																		TCGA-AA-A02W-01	TCGA-AA-A02W-01
																		TCGA-AA-A03F-01	TCGA-AA-A03F-01
																		TCGA-AA-A03F-11	TCGA-AA-A03F-11
																		TCGA-AA-A03J-01	TCGA-AA-A03J-01
																		TCGA-AA-A03J-11	TCGA-AA-A03J-11
																		TCGA-AF-6784-01	TCGA-AF-6784-01
																		TCGA-AY-4070-01	TCGA-AY-4070-01
																		TCGA-AY-4071-01	TCGA-AY-4071-01
																		TCGA-AZ-4308-01	TCGA-AZ-4308-01
																		TCGA-AZ-4681-01	TCGA-AZ-4681-01
																		TCGA-CM-4746-01	TCGA-CM-4746-01
																		TCGA-CM-4748-01	TCGA-CM-4748-01
																		TCGA-CM-4750-01	TCGA-CM-4750-01
																		TCGA-CM-4752-01	TCGA-CM-4752-01
																		TCGA-CM-5341-01	TCGA-CM-5341-01
																		TCGA-DM-A286-01	TCGA-DM-A286-01
																		TCGA-G4-6295-11	TCGA-G4-6295-11
																		TCGA-G4-6297-11	TCGA-G4-6297-11
																		TCGA-G4-6298-11	TCGA-G4-6298-11
																		TCGA-G4-6302-11	TCGA-G4-6302-11
																		TCGA-G4-6311-11	TCGA-G4-6311-11
																		TCGA-G4-6314-11	TCGA-G4-6314-11
																		TCGA-G4-6320-11	TCGA-G4-6320-11
																		TCGA-G4-6322-11	TCGA-G4-6322-11
																		TCGA-G4-6625-11	TCGA-G4-6625-11
																		TCGA-NH-A6GC-06	TCGA-NH-A6GC-06

## Sheet: Figure S1
	Fig. S1A
	siCtrl	siPUS7
rep1	1.056	0.292
rep2	0.944	0.268
	Fig. S1C
		HT-29
	time(h)	siCtrl			siPUS7
	0	1.01228	1.00211	0.985614	1.00129	1.00834	0.990373	p
	24	1.47018	1.54737	1.49474	1.42639	1.39822	1.32425	0.0333536
	48	2.92105	2.79298	2.6893	2.36675	2.4231	2.29279	0.00461229
	72	3.05263	3.12982	2.98246	2.49354	2.36675	2.40549	0.000367102
	Fig. S1D
	siCtrl	siPUS7
MFI	1466	1042
	1273	1092
	1283	1107
	1395	1042
	Fig. S1E

## Sheet: Figure S2
Fig. S2D-S2E
	Deletion Ratio						Calibrated pseudouridine level
	ctrl_1	ctrl_2	ctrl_3	PUS7KD_1	PUS7KD_2	PUS7KD_3	ctrl_1_fitted	ctrl_2_fitted	ctrl_3_fitted	PUS7KD_1_fitted	PUS7KD_2_fitted	PUS7KD_3_fitted
7SK	0.267	0.2901	0.2725	0.1555	0.1646	0.1521	0.736457	0.766302	0.743864	0.527356	0.55011	0.518494
NEAT1	0.1532	0.2116	0.18	0.0805	0.1	0.1317	0.521384	0.649017	0.585692	0.26914	0.351634	0.460709
MALAT1	0.3942	0.3904	0.3863	0.2777	0.2579	0.2522	0.868931	0.86589	0.862559	0.750689	0.723755	0.7155

## Sheet: Figure S3
	Fig. S3A				Fig. S3G
	siCtrl	siPUS7
DKC1 expression	1.046	1.184			siCtrl	siPUS7			siCtrl	siPUS7
	0.954	0.803		LARP7-IP-hnRNP Q/R	0.954165	1.30258		LARP7-IP-hnRNP A1	0.949111	1.53261
					1.05314	1.32713			1.05621	1.57178
	Fig. S3E
	IVT-7SK	PUS7-treated IVT-7SK
pU level of 7SK U250	0.0695455	0.791182
	0.0474545	0.834545
	0.0400909	0.81
	Fig. S3F
	A-probe	m6A-probe	7SK
	1	22.3159	0.196146
	1	19.4271	0.192109
	Fig. S3H
	Fig. S3I
	pU level of 7SK U250
siCtrl	0.689371	0.701605	0.694577
siPUS7	0.488069	0.507158	0.526247
siDKC1	0.706291	0.674187	0.688503
siPUS7 + siDKC1	0.534924	0.498915	0.51757
	Fig. S3J

## Sheet: Figure S4
Fig. S4A
siCtrl	7SK ASO
1.052	0.482	p
0.948	0.421	9.67374e-05
1.001	0.458

## Sheet: Figure S6
Fig. S6
sample	patient	OS	OS.time	gene expression RNAseq - RSEM norm_count: KLF6	data
TCGA-AY-A54L-01	TCGA-AY-A54L-01	0	525	high	15.09
TCGA-A6-5656-01	TCGA-A6-5656-01	0	1001	high	14.77
TCGA-A6-5667-11	TCGA-A6-5667-11	0	887	high	14.69
TCGA-G4-6321-01	TCGA-G4-6321-01	0	672	high	14.6
TCGA-A6-5665-11	TCGA-A6-5665-11	0	671	high	14.54
TCGA-A6-3809-01	TCGA-A6-3809-01	0	996	high	14.44
TCGA-AZ-6607-01	TCGA-AZ-6607-01	1	97	high	14.42
TCGA-AA-3516-11	TCGA-AA-3516-11	1	396	high	14.32
TCGA-AA-3531-11	TCGA-AA-3531-11	0	1035	high	14.29
TCGA-A6-2677-01	TCGA-A6-2677-01	1	740	high	14.29
TCGA-A6-2685-01	TCGA-A6-2685-01	0	1133	high	14.07
TCGA-A6-2674-01	TCGA-A6-2674-01	0	1331	high	14.06
TCGA-A6-5661-01	TCGA-A6-5661-01	0	1020	high	14.04
TCGA-A6-3810-01	TCGA-A6-3810-01	0	1111	high	14.01
TCGA-A6-A565-01	TCGA-A6-A565-01	1	494	high	14.01
TCGA-D5-6534-01	TCGA-D5-6534-01	0	1316	high	14.01
TCGA-A6-2671-11	TCGA-A6-2671-11	1	1331	high	13.94
TCGA-A6-2685-11	TCGA-A6-2685-11	0	1133	high	13.94
TCGA-A6-6650-01	TCGA-A6-6650-01	0	627	high	13.94
TCGA-AD-6895-01	TCGA-AD-6895-01	0	763	high	13.93
TCGA-CK-6751-01	TCGA-CK-6751-01	0	3000	high	13.89
TCGA-D5-6920-01	TCGA-D5-6920-01	0	377	high	13.88
TCGA-AA-3712-11	TCGA-AA-3712-11	0	0	high	13.87
TCGA-AY-A69D-01	TCGA-AY-A69D-01	0	543	high	13.87
TCGA-A6-5662-11	TCGA-A6-5662-11	0	718	high	13.84
TCGA-A6-2678-11	TCGA-A6-2678-11	0	1286	high	13.79
TCGA-A6-2672-01	TCGA-A6-2672-01	0	1419	high	13.78
TCGA-A6-6781-01	TCGA-A6-6781-01	0	598	high	13.77
TCGA-A6-2679-11	TCGA-A6-2679-11	0	1366	high	13.76
TCGA-A6-2684-01	TCGA-A6-2684-01	0	1127	high	13.75
TCGA-G4-6627-01	TCGA-G4-6627-01	0	2275	high	13.73
TCGA-G4-6302-01	TCGA-G4-6302-01	1	2047	high	13.72
TCGA-AA-3520-11	TCGA-AA-3520-11	0	731	high	13.71
TCGA-A6-5659-01	TCGA-A6-5659-01	0	926	high	13.7
TCGA-A6-5659-11	TCGA-A6-5659-11	0	926	high	13.69
TCGA-CM-6676-01	TCGA-CM-6676-01	0	337	high	13.69
TCGA-AA-3517-11	TCGA-AA-3517-11	0	1186	high	13.68
TCGA-WS-AB45-01	TCGA-WS-AB45-01	0	2130	high	13.67
TCGA-A6-5665-01	TCGA-A6-5665-01	0	671	high	13.65
TCGA-AA-3697-11	TCGA-AA-3697-11	0	2587	high	13.64
TCGA-F4-6704-11	TCGA-F4-6704-11	0	47	high	13.57
TCGA-AD-6548-01	TCGA-AD-6548-01	0	650	high	13.57
TCGA-A6-6654-01	TCGA-A6-6654-01	0	726	high	13.55
TCGA-AA-3527-11	TCGA-AA-3527-11	0	0	high	13.53
TCGA-CM-4751-01	TCGA-CM-4751-01	0	822	high	13.53
TCGA-A6-2682-11	TCGA-A6-2682-11	1	424	high	13.52
TCGA-A6-5664-01	TCGA-A6-5664-01	0	672	high	13.52
TCGA-AA-3525-11	TCGA-AA-3525-11	0	245	high	13.51
TCGA-AM-5821-01	TCGA-AM-5821-01	0	28	high	13.51
TCGA-D5-6898-01	TCGA-D5-6898-01	0	229	high	13.51
TCGA-CM-5863-01	TCGA-CM-5863-01	0	457	high	13.5
TCGA-QG-A5Z1-01	TCGA-QG-A5Z1-01	1	256	high	13.49
TCGA-AA-3514-11	TCGA-AA-3514-11	0	31	high	13.48
TCGA-AA-A02K-01	TCGA-AA-A02K-01	1	426	high	13.48
TCGA-CK-5913-01	TCGA-CK-5913-01	0	1561	high	13.48
TCGA-AA-3522-11	TCGA-AA-3522-11	0	1127	high	13.47
TCGA-AY-5543-01	TCGA-AY-5543-01	0	1004	high	13.47
TCGA-F4-6805-01	TCGA-F4-6805-01	0	1047	high	13.47
TCGA-G4-6628-01	TCGA-G4-6628-01	0	2424	high	13.47
TCGA-CM-4743-01	TCGA-CM-4743-01	0	701	high	13.46
TCGA-AZ-6598-11	TCGA-AZ-6598-11	1	1503	high	13.42
TCGA-CK-5914-01	TCGA-CK-5914-01	0	669	high	13.41
TCGA-A6-2675-01	TCGA-A6-2675-01	0	1321	high	13.4
TCGA-AZ-4684-01	TCGA-AZ-4684-01	0	1977	high	13.38
TCGA-CM-6162-01	TCGA-CM-6162-01	0	365	high	13.38
TCGA-AZ-6600-11	TCGA-AZ-6600-11	1	368	high	13.37
TCGA-AD-6901-01	TCGA-AD-6901-01	1	682	high	13.37
TCGA-AA-3663-11	TCGA-AA-3663-11	0	212	high	13.36
TCGA-AA-3511-11	TCGA-AA-3511-11	0	212	high	13.35
TCGA-A6-2682-01	TCGA-A6-2682-01	1	424	high	13.35
TCGA-G4-6299-01	TCGA-G4-6299-01	0	2268	high	13.35
TCGA-AA-3713-11	TCGA-AA-3713-11	0	579	high	13.34
TCGA-AA-3713-01	TCGA-AA-3713-01	0	579	high	13.33
TCGA-AD-A5EK-01	TCGA-AD-A5EK-01	0	500	high	13.33
TCGA-G4-6625-01	TCGA-G4-6625-01	0	2792	high	13.32
TCGA-A6-2684-11	TCGA-A6-2684-11	0	1127	high	13.3
TCGA-A6-2675-11	TCGA-A6-2675-11	0	1321	high	13.29
TCGA-CK-4950-01	TCGA-CK-4950-01	0	2599	high	13.27
TCGA-AY-6197-01	TCGA-AY-6197-01	0	652	high	13.25
TCGA-CM-5348-01	TCGA-CM-5348-01	0	699	high	13.24
TCGA-A6-6140-01	TCGA-A6-6140-01	0	734	high	13.23
TCGA-D5-6928-01	TCGA-D5-6928-01	0	354	high	13.23
TCGA-4N-A93T-01	TCGA-4N-A93T-01	0	146	high	13.22
TCGA-A6-6138-01	TCGA-A6-6138-01	0	685	high	13.22
TCGA-A6-6782-01	TCGA-A6-6782-01	0	617	high	13.22
TCGA-CM-4747-01	TCGA-CM-4747-01	0	761	high	13.21
TCGA-D5-6540-01	TCGA-D5-6540-01	0	491	high	13.21
TCGA-AZ-6599-11	TCGA-AZ-6599-11	1	206	high	13.2
TCGA-CA-5796-01	TCGA-CA-5796-01	0	377	high	13.2
TCGA-CK-6747-01	TCGA-CK-6747-01	0	2523	high	13.2
TCGA-CM-6164-01	TCGA-CM-6164-01	0	883	high	13.18
TCGA-DM-A28M-01	TCGA-DM-A28M-01	0	2895	high	13.18
TCGA-CA-5255-01	TCGA-CA-5255-01	0	376	high	13.17
TCGA-AZ-6601-11	TCGA-AZ-6601-11	0	3000	high	13.16
TCGA-T9-A92H-01	TCGA-T9-A92H-01	0	362	high	13.15
TCGA-G4-6311-01	TCGA-G4-6311-01	0	1199	high	13.14
TCGA-QG-A5Z2-01	TCGA-QG-A5Z2-01	0	952	high	13.14
TCGA-D5-7000-01	TCGA-D5-7000-01	0	312	high	13.13
TCGA-DM-A1D9-01	TCGA-DM-A1D9-01	0	3000	high	13.13
TCGA-CM-6169-01	TCGA-CM-6169-01	0	396	high	13.1
TCGA-G4-6297-01	TCGA-G4-6297-01	0	2506	high	13.1
TCGA-NH-A6GB-01	TCGA-NH-A6GB-01	0	476	high	13.1
TCGA-CM-6680-01	TCGA-CM-6680-01	0	366	high	13.09
TCGA-F4-6807-01	TCGA-F4-6807-01	0	1309	high	13.09
TCGA-CM-6679-01	TCGA-CM-6679-01	0	306	high	13.08
TCGA-CK-6748-01	TCGA-CK-6748-01	0	61	high	13.07
TCGA-CM-6168-01	TCGA-CM-6168-01	0	395	high	13.07
TCGA-G4-6295-01	TCGA-G4-6295-01	0	254	high	13.07
TCGA-D5-6535-01	TCGA-D5-6535-01	0	460	high	13.06
TCGA-QG-A5YX-01	TCGA-QG-A5YX-01	0	1003	high	13.04
TCGA-QL-A97D-01	TCGA-QL-A97D-01	0	666	high	13.04
TCGA-A6-2680-11	TCGA-A6-2680-11	0	1068	high	13.03
TCGA-A6-2686-11	TCGA-A6-2686-11	1	1126	high	13.03
TCGA-A6-2683-11	TCGA-A6-2683-11	1	504	high	13.02
TCGA-D5-6923-01	TCGA-D5-6923-01	0	378	high	13.02
TCGA-AA-3534-11	TCGA-AA-3534-11	0	882	high	13.01
TCGA-D5-6539-01	TCGA-D5-6539-01	0	380	high	13.01
TCGA-CK-4951-01	TCGA-CK-4951-01	1	2134	high	13
TCGA-A6-5657-01	TCGA-A6-5657-01	0	962	high	12.97
TCGA-A6-6137-01	TCGA-A6-6137-01	0	824	high	12.97
TCGA-AD-6965-01	TCGA-AD-6965-01	0	805	high	12.97
TCGA-G4-6303-01	TCGA-G4-6303-01	1	2003	high	12.97
TCGA-AA-3660-11	TCGA-AA-3660-11	0	2375	high	12.95
TCGA-AA-3511-01	TCGA-AA-3511-01	0	212	high	12.95
TCGA-CM-5344-01	TCGA-CM-5344-01	0	670	high	12.95
TCGA-F4-6569-01	TCGA-F4-6569-01	0	1087	high	12.95
TCGA-CA-6719-01	TCGA-CA-6719-01	0	435	high	12.94
TCGA-D5-6927-01	TCGA-D5-6927-01	0	287	high	12.94
TCGA-AA-3662-01	TCGA-AA-3662-01	0	184	high	12.93
TCGA-D5-6533-01	TCGA-D5-6533-01	0	775	high	12.93
TCGA-AA-3489-11	TCGA-AA-3489-11	1	214	high	12.91
TCGA-F4-6809-01	TCGA-F4-6809-01	1	403	high	12.91
TCGA-AY-6196-01	TCGA-AY-6196-01	0	6	high	12.9
TCGA-D5-5541-01	TCGA-D5-5541-01	0	1701	high	12.9
TCGA-AD-6890-01	TCGA-AD-6890-01	0	746	high	12.89
TCGA-AA-3518-11	TCGA-AA-3518-11	0	31	high	12.88
TCGA-5M-AAT6-01	TCGA-5M-AAT6-01	1	290	high	12.88
TCGA-A6-2686-01	TCGA-A6-2686-01	1	1126	high	12.88
TCGA-5M-AATE-01	TCGA-5M-AATE-01	0	1200	high	12.87
TCGA-A6-6648-01	TCGA-A6-6648-01	0	766	high	12.87
TCGA-AZ-6606-01	TCGA-AZ-6606-01	1	357	high	12.87
TCGA-F4-6855-01	TCGA-F4-6855-01	0	1442	high	12.86
TCGA-AM-5820-01	TCGA-AM-5820-01	0	14	high	12.85
TCGA-A6-6780-01	TCGA-A6-6780-01	0	612	high	12.84
TCGA-AA-3492-01	TCGA-AA-3492-01	1	92	high	12.84
TCGA-F4-6806-01	TCGA-F4-6806-01	0	1260	high	12.84
TCGA-A6-4105-01	TCGA-A6-4105-01	1	442	low	12.83
TCGA-A6-A566-01	TCGA-A6-A566-01	1	758	low	12.81
TCGA-A6-A56B-01	TCGA-A6-A56B-01	1	1711	low	12.8
TCGA-D5-6530-01	TCGA-D5-6530-01	0	621	low	12.79
TCGA-DM-A0XF-01	TCGA-DM-A0XF-01	1	1162	low	12.79
TCGA-AA-3526-01	TCGA-AA-3526-01	0	580	low	12.78
TCGA-F4-6703-01	TCGA-F4-6703-01	0	1456	low	12.78
TCGA-CK-4947-01	TCGA-CK-4947-01	0	534	low	12.77
TCGA-NH-A8F7-01	TCGA-NH-A8F7-01	0	543	low	12.77
TCGA-DM-A28A-01	TCGA-DM-A28A-01	1	805	low	12.75
TCGA-AU-6004-01	TCGA-AU-6004-01	0	824	low	12.74
TCGA-4T-AA8H-01	TCGA-4T-AA8H-01	0	385	low	12.73
TCGA-AA-3495-01	TCGA-AA-3495-01	0	1127	low	12.73
TCGA-AY-6386-01	TCGA-AY-6386-01	0	542	low	12.73
TCGA-F4-6459-01	TCGA-F4-6459-01	1	262	low	12.73
TCGA-CM-4744-01	TCGA-CM-4744-01	0	609	low	12.72
TCGA-DM-A1DA-01	TCGA-DM-A1DA-01	1	228	low	12.72
TCGA-CK-6746-01	TCGA-CK-6746-01	0	0	low	12.71
TCGA-AA-3496-11	TCGA-AA-3496-11	0	31	low	12.7
TCGA-AA-3662-11	TCGA-AA-3662-11	0	184	low	12.7
TCGA-DM-A1D4-01	TCGA-DM-A1D4-01	1	2821	low	12.7
TCGA-AZ-5407-01	TCGA-AZ-5407-01	0	2683	low	12.68
TCGA-CA-6717-01	TCGA-CA-6717-01	0	388	low	12.68
TCGA-G4-6310-01	TCGA-G4-6310-01	0	1935	low	12.68
TCGA-A6-6649-01	TCGA-A6-6649-01	0	735	low	12.67
TCGA-DM-A285-01	TCGA-DM-A285-01	1	179	low	12.67
TCGA-AD-6963-01	TCGA-AD-6963-01	0	834	low	12.66
TCGA-D5-5539-01	TCGA-D5-5539-01	0	596	low	12.66
TCGA-NH-A50V-01	TCGA-NH-A50V-01	0	588	low	12.66
TCGA-RU-A8FL-01	TCGA-RU-A8FL-01	0	1177	low	12.66
TCGA-DM-A1D0-01	TCGA-DM-A1D0-01	0	3000	low	12.64
TCGA-NH-A6GA-01	TCGA-NH-A6GA-01	1	302	low	12.64
TCGA-AA-3655-11	TCGA-AA-3655-11	0	1856	low	12.63
TCGA-AZ-6605-01	TCGA-AZ-6605-01	1	159	low	12.63
TCGA-CA-6716-01	TCGA-CA-6716-01	0	371	low	12.62
TCGA-CK-4948-01	TCGA-CK-4948-01	0	3000	low	12.62
TCGA-AA-3489-01	TCGA-AA-3489-01	1	214	low	12.6
TCGA-CK-5915-01	TCGA-CK-5915-01	0	0	low	12.6
TCGA-CM-6167-01	TCGA-CM-6167-01	0	456	low	12.6
TCGA-D5-5537-01	TCGA-D5-5537-01	1	1381	low	12.6
TCGA-DM-A28E-01	TCGA-DM-A28E-01	0	3000	low	12.59
TCGA-QG-A5YW-01	TCGA-QG-A5YW-01	0	896	low	12.59
TCGA-CM-6170-01	TCGA-CM-6170-01	0	457	low	12.57
TCGA-D5-6931-01	TCGA-D5-6931-01	0	365	low	12.57
TCGA-D5-6932-01	TCGA-D5-6932-01	0	346	low	12.57
TCGA-NH-A50U-01	TCGA-NH-A50U-01	1	334	low	12.57
TCGA-A6-6651-01	TCGA-A6-6651-01	0	662	low	12.56
TCGA-AA-A01Z-01	TCGA-AA-A01Z-01	0	1126	low	12.56
TCGA-AZ-6600-01	TCGA-AZ-6600-01	1	368	low	12.56
TCGA-D5-6529-01	TCGA-D5-6529-01	0	614	low	12.56
TCGA-DM-A1D7-01	TCGA-DM-A1D7-01	1	405	low	12.56
TCGA-QG-A5YV-01	TCGA-QG-A5YV-01	0	1301	low	12.55
TCGA-D5-6537-01	TCGA-D5-6537-01	1	146	low	12.54
TCGA-AA-A01P-01	TCGA-AA-A01P-01	1	1158	low	12.53
TCGA-A6-A567-01	TCGA-A6-A567-01	1	1881	low	12.52
TCGA-D5-6924-01	TCGA-D5-6924-01	0	435	low	12.5
TCGA-A6-6653-01	TCGA-A6-6653-01	0	742	low	12.49
TCGA-AY-A8YK-01	TCGA-AY-A8YK-01	0	573	low	12.49
TCGA-CM-5349-01	TCGA-CM-5349-01	0	915	low	12.49
TCGA-D5-6926-01	TCGA-D5-6926-01	0	275	low	12.49
TCGA-NH-A5IV-01	TCGA-NH-A5IV-01	0	588	low	12.49
TCGA-A6-5667-01	TCGA-A6-5667-01	0	887	low	12.47
TCGA-AA-3496-01	TCGA-AA-3496-01	0	31	low	12.47
TCGA-AD-6899-01	TCGA-AD-6899-01	1	176	low	12.47
TCGA-D5-5538-01	TCGA-D5-5538-01	1	1661	low	12.47
TCGA-G4-6293-01	TCGA-G4-6293-01	0	3000	low	12.47
TCGA-G4-6320-01	TCGA-G4-6320-01	0	804	low	12.47
TCGA-AA-3660-01	TCGA-AA-3660-01	0	2375	low	12.46
TCGA-AD-6889-01	TCGA-AD-6889-01	1	2532	low	12.45
TCGA-AZ-6603-01	TCGA-AZ-6603-01	1	899	low	12.44
TCGA-DM-A288-01	TCGA-DM-A288-01	1	427	low	12.44
TCGA-F4-6461-01	TCGA-F4-6461-01	1	338	low	12.39
TCGA-G4-6294-01	TCGA-G4-6294-01	1	858	low	12.39
TCGA-CM-6677-01	TCGA-CM-6677-01	0	337	low	12.38
TCGA-AA-3697-01	TCGA-AA-3697-01	0	2587	low	12.36
TCGA-AA-3655-01	TCGA-AA-3655-01	0	1856	low	12.35
TCGA-DM-A1HA-01	TCGA-DM-A1HA-01	0	3000	low	12.35
TCGA-AD-A5EJ-01	TCGA-AD-A5EJ-01	0	0	low	12.34
TCGA-A6-6142-01	TCGA-A6-6142-01	0	763	low	12.33
TCGA-G4-6586-01	TCGA-G4-6586-01	0	1089	low	12.32
TCGA-AZ-5403-01	TCGA-AZ-5403-01	1	1910	low	12.3
TCGA-DM-A28C-01	TCGA-DM-A28C-01	1	2475	low	12.3
TCGA-AZ-4682-01	TCGA-AZ-4682-01	1	680	low	12.29
TCGA-A6-5666-01	TCGA-A6-5666-01	0	995	low	12.28
TCGA-AA-3663-01	TCGA-AA-3663-01	0	212	low	12.28
TCGA-3L-AA1B-01	TCGA-3L-AA1B-01	0	475	low	12.27
TCGA-AA-3502-01	TCGA-AA-3502-01	0	1065	low	12.27
TCGA-AZ-6601-01	TCGA-AZ-6601-01	0	3000	low	12.27
TCGA-CM-5868-01	TCGA-CM-5868-01	0	518	low	12.27
TCGA-DM-A282-01	TCGA-DM-A282-01	0	3000	low	12.26
TCGA-CK-5916-01	TCGA-CK-5916-01	1	643	low	12.25
TCGA-AZ-6603-11	TCGA-AZ-6603-11	1	899	low	12.24
TCGA-AZ-4315-01	TCGA-AZ-4315-01	0	1776	low	12.23
TCGA-AZ-4615-01	TCGA-AZ-4615-01	0	1002	low	12.23
TCGA-CM-5860-01	TCGA-CM-5860-01	0	974	low	12.23
TCGA-DM-A1D8-01	TCGA-DM-A1D8-01	1	383	low	12.23
TCGA-NH-A8F8-01	TCGA-NH-A8F8-01	1	511	low	12.23
TCGA-G4-6314-01	TCGA-G4-6314-01	0	1093	low	12.21
TCGA-D5-6922-01	TCGA-D5-6922-01	0	308	low	12.19
TCGA-F4-6570-01	TCGA-F4-6570-01	1	188	low	12.19
TCGA-CA-6718-01	TCGA-CA-6718-01	1	306	low	12.18
TCGA-G4-6306-01	TCGA-G4-6306-01	0	1359	low	12.18
TCGA-AA-3506-01	TCGA-AA-3506-01	0	1765	low	12.16
TCGA-AU-3779-01	TCGA-AU-3779-01	0	441	low	12.15
TCGA-AZ-4323-01	TCGA-AZ-4323-01	1	43	low	12.14
TCGA-CM-6678-01	TCGA-CM-6678-01	0	335	low	12.14
TCGA-D5-5540-01	TCGA-D5-5540-01	0	1706	low	12.14
TCGA-AY-A71X-01	TCGA-AY-A71X-01	0	588	low	12.13
TCGA-G4-6317-01	TCGA-G4-6317-01	0	1095	low	12.12
TCGA-A6-5662-01	TCGA-A6-5662-01	0	718	low	12.11
TCGA-AA-3675-01	TCGA-AA-3675-01	0	1431	low	12.11
TCGA-G4-6309-01	TCGA-G4-6309-01	0	2600	low	12.11
TCGA-NH-A6GC-01	TCGA-NH-A6GC-01	0	389	low	12.11
TCGA-AA-3712-01	TCGA-AA-3712-01	0	0	low	12.1
TCGA-DM-A280-01	TCGA-DM-A280-01	1	236	low	12.1
TCGA-D5-6930-01	TCGA-D5-6930-01	0	406	low	12.08
TCGA-DM-A28F-01	TCGA-DM-A28F-01	1	1094	low	12.06
TCGA-AA-3685-01	TCGA-AA-3685-01	0	1127	low	12.05
TCGA-A6-A5ZU-01	TCGA-A6-A5ZU-01	0	293	low	12.04
TCGA-CA-5254-01	TCGA-CA-5254-01	0	386	low	12.04
TCGA-G4-6322-01	TCGA-G4-6322-01	0	792	low	12.04
TCGA-AZ-6605-11	TCGA-AZ-6605-11	1	159	low	12.03
TCGA-A6-5660-01	TCGA-A6-5660-01	0	888	low	12.02
TCGA-G4-6626-01	TCGA-G4-6626-01	1	1422	low	12
TCGA-AZ-6599-01	TCGA-AZ-6599-01	1	206	low	11.98
TCGA-CA-5797-01	TCGA-CA-5797-01	0	383	low	11.98
TCGA-AD-6964-01	TCGA-AD-6964-01	1	331	low	11.97
TCGA-CA-5256-01	TCGA-CA-5256-01	0	379	low	11.97
TCGA-CA-6715-01	TCGA-CA-6715-01	0	383	low	11.97
TCGA-AA-3509-01	TCGA-AA-3509-01	0	1915	low	11.96
TCGA-AD-6888-01	TCGA-AD-6888-01	1	472	low	11.96
TCGA-AZ-4616-01	TCGA-AZ-4616-01	1	156	low	11.96
TCGA-F4-6460-01	TCGA-F4-6460-01	1	972	low	11.96
TCGA-5M-AAT4-01	TCGA-5M-AAT4-01	1	49	low	11.92
TCGA-AZ-6608-01	TCGA-AZ-6608-01	1	59	low	11.92
TCGA-CK-5912-01	TCGA-CK-5912-01	1	1493	low	11.92
TCGA-DM-A1DB-01	TCGA-DM-A1DB-01	1	1348	low	11.9
TCGA-AA-A02Y-01	TCGA-AA-A02Y-01	0	1216	low	11.89
TCGA-G4-6307-01	TCGA-G4-6307-01	0	1674	low	11.88
TCGA-D5-6541-01	TCGA-D5-6541-01	0	474	low	11.87
TCGA-CM-6163-01	TCGA-CM-6163-01	0	427	low	11.86
TCGA-G4-6298-01	TCGA-G4-6298-01	1	715	low	11.86
TCGA-CK-4952-01	TCGA-CK-4952-01	0	475	low	11.85
TCGA-CM-6674-01	TCGA-CM-6674-01	0	394	low	11.84
TCGA-AZ-4313-01	TCGA-AZ-4313-01	0	2310	low	11.83
TCGA-AZ-4614-01	TCGA-AZ-4614-01	1	172	low	11.81
TCGA-AZ-6598-01	TCGA-AZ-6598-01	1	1503	low	11.8
TCGA-G4-6588-01	TCGA-G4-6588-01	0	796	low	11.8
TCGA-CM-6675-01	TCGA-CM-6675-01	0	397	low	11.79
TCGA-A6-6141-01	TCGA-A6-6141-01	0	255	low	11.78
TCGA-D5-6929-01	TCGA-D5-6929-01	0	408	low	11.78
TCGA-G4-6317-02	TCGA-G4-6317-02	0	1095	low	11.77
TCGA-D5-6536-01	TCGA-D5-6536-01	0	543	low	11.77
TCGA-G4-6315-01	TCGA-G4-6315-01	0	1883	low	11.77
TCGA-CM-5862-01	TCGA-CM-5862-01	1	153	low	11.76
TCGA-CM-6172-01	TCGA-CM-6172-01	0	335	low	11.76
TCGA-DM-A28G-01	TCGA-DM-A28G-01	1	1849	low	11.76
TCGA-DM-A0X9-01	TCGA-DM-A0X9-01	0	3000	low	11.75
TCGA-DM-A28H-01	TCGA-DM-A28H-01	0	3000	low	11.73
TCGA-A6-6652-01	TCGA-A6-6652-01	0	751	low	11.72
TCGA-CM-6166-01	TCGA-CM-6166-01	0	669	low	11.71
TCGA-F4-6856-01	TCGA-F4-6856-01	0	1074	low	11.66
TCGA-G4-6304-01	TCGA-G4-6304-01	0	1631	low	11.63
TCGA-CM-6161-01	TCGA-CM-6161-01	0	457	low	11.62
TCGA-CM-6171-01	TCGA-CM-6171-01	0	427	low	11.62
TCGA-DM-A1HB-01	TCGA-DM-A1HB-01	0	3000	low	11.62
TCGA-CM-5864-01	TCGA-CM-5864-01	0	457	low	11.55
TCGA-CM-6165-01	TCGA-CM-6165-01	0	488	low	11.55
TCGA-F4-6854-01	TCGA-F4-6854-01	0	16	low	11.55
TCGA-DM-A0XD-01	TCGA-DM-A0XD-01	1	743	low	11.54
TCGA-D5-6531-01	TCGA-D5-6531-01	0	540	low	11.47
TCGA-F4-6704-01	TCGA-F4-6704-01	0	47	low	11.45
TCGA-NH-A50T-01	TCGA-NH-A50T-01	0	553	low	11.44
TCGA-CM-5861-01	TCGA-CM-5861-01	0	457	low	11.42
TCGA-D5-6532-01	TCGA-D5-6532-01	0	555	low	11.42
TCGA-F4-6808-01	TCGA-F4-6808-01	0	1024	low	11.35
TCGA-SS-A7HO-01	TCGA-SS-A7HO-01	0	1829	low	11.31
TCGA-NH-A8F7-06	TCGA-NH-A8F7-06	0	543	low	11.2
TCGA-F4-6463-01	TCGA-F4-6463-01	0	1087	low	11.19
TCGA-DM-A28K-01	TCGA-DM-A28K-01	0	2988	low	11.18
TCGA-AA-A01X-01	TCGA-AA-A01X-01	0	791	low	11.14
TCGA-AD-5900-01	TCGA-AD-5900-01	0	370	low	11.04
TCGA-D5-6538-01	TCGA-D5-6538-01	0	521	low	10.94

[truncated: 3 more sheets: Figure S7, Figure S8, Figure S9]
